# Supplementary material for: Stroma derived COL6A3 is a potential prognosis marker of colorectal carcinoma revealed by quantitative proteomics
Source: Oncotarget. 2015 Aug 12;6(30):29929–46. doi: 10.18632/oncotarget.4966 (PMC4745773; doi:10.18632/oncotarget.4966)
Supplement: Supplementary file 2 [file oncotarget-06-29929-s002.xlsx]

## Sheet: Sheet1
Supplementary Table 1. FDR analysis results performed by the built-in ProteomicS Performance Evaluation Pipeline Software (PSPEP) in ProteinPilot.
iTRAQ LC-MS 1
Correspondence between FDR Levels and ProteinPilot Reported Confidences
	Corresponding ProteinPilot Confidence
Critical FDR	Local FDR	Global FDR	Global FDR from Fit
0.01	0.99	0.776128	0.754529
0.05	0.966887	0.223753	0.205672
0.1	0.933931
	Corresponding Unused ProtScore
Critical FDR	Local FDR	Global FDR	Global FDR from Fit
0.01	2	0.65	0.61
0.05	1.48	0.11	0.1
0.1	1.18
iTRAQ LC-MS 2
Correspondence between FDR Levels and ProteinPilot Reported Confidences
	Corresponding ProteinPilot Confidence
Critical FDR	Local FDR	Global FDR	Global FDR from Fit
0.01	0.976	0.698	0.684
0.05	0.921	0.276	0.276
0.1	0.855	0.168	0.149
	Corresponding Unused ProtScore
Critical FDR	Local FDR	Global FDR	Global FDR from Fit
0.01	1.62	0.52	0.5
0.05	1.1	0.14	0.14
0.1	0.84	0.08	0.07
iTRAQ LC-MS 3
Correspondence between FDR Levels and ProteinPilot Reported Confidences
	Corresponding ProteinPilot Confidence
Critical FDR	Local FDR	Global FDR	Global FDR from Fit
0.01	0.990228	0.902276	0.927556
0.05	0.980047	0.601893	0.52137
0.1	0.957342	0.25869	0.241422
	Corresponding Unused ProtScore
Critical FDR	Local FDR	Global FDR	Global FDR from Fit
0.01	2.01	1.01	1.14
0.05	1.7	0.4	0.32
0.1	1.37	0.13	0.12
