# Supplementary material for: Stroma derived COL6A3 is a potential prognosis marker of colorectal carcinoma revealed by quantitative proteomics
Source: Oncotarget. 2015 Aug 12;6(30):29929–46. doi: 10.18632/oncotarget.4966 (PMC4745773; doi:10.18632/oncotarget.4966)
Supplement: Supplementary file 3 [file oncotarget-06-29929-s003.xlsx]

## Sheet: 1114
Supplementary Table 2. iTRAQ analysis of the secreted proteins from the colonic fibroblasts and colon cancer cell lines.
Software prediction: The subcellular localization of identified proteins were predicted with SecretomeP v2.0 (http://www.cbs.dtu.dk/services/SecretomeP/), Phobius prediction (http://phobius.sbc.su.se), and SignalP v4.1 (http://www.cbs.dtu.dk/services/SignalP/).
Uniprot annotation: protein annotation was retrieved from UniProt database.
Oncomine dataset analysis: (https://www.oncomine.org/resource/login.html). Threshold: pvalue - 0.05, fold change - all, gene rank top - all, data type - mRNA.
				iTRAQ repeat 1														iTRAQ repeat 2														iTRAQ repeat 3														Fold change and p value (t test) (Fibroblast vs colon cancer)
										113: 0436_NF	0426_CAF	1031_NF	1031_CAF	CCD18-Co	SW620	HT-29	LoVo							113: 0436_NF	0426_CAF	1031_NF	1031_CAF	CCD18-Co	SW620	HT-29	LoVo							113: 0436_NF	0426_CAF	1031_NF	1031_CAF	CCD18-Co	SW620	HT-29	LoVo	AVERAGE(K22:O22)/AVERAGE(P22:R22)	iTRAQ repeat 1		iTRAQ repeat 2
Accession	UniProt ID	Symbol	Name	Unused	Total	%Cov	%Cov(50)	%Cov(95)	Peptides(95%)	113:113	114:113	115:113	116:113	117:113	118:113	119:113	121:113	Unused	Total	%Cov	%Cov(50)	%Cov(95)	Peptides(95%)	113:113	114:113	115:113	116:113	117:113	118:113	119:113	121:113	Unused	Total	%Cov	%Cov(50)	%Cov(95)	Peptides(95%)	113:113	114:113	115:113	116:113	117:113	118:113	119:113	121:113	Fold change	p value	Fold change	p value
P02462	CO4A1_HUMAN	COL4A1	Collagen alpha-1(IV) chain	16.72	16.8	24.15	11.62	10.49	13	1	1.14815	0.534564	1.39316	1.21339	0.148594	0.152757	0.172187	17.69	17.92	26.9	11.14	9.587	12	1	1.03753	0.510505	1.38038	1.03753	0.077983	0.0903649	0.0549541	17.35	17.6	33.73	14.68	10.13	10	1	1.28233	0.586138	1.38038	1.13763	0.0831764	0.15417	0.0809096	6.70182	0.0035204	13.3432	0.00257738
P05997	CO5A2_HUMAN	COL5A2	Collagen alpha-2(V) chain	50.21	52.83	47.3	34.02	29.82	37	1	0.83946	0.483059	0.737904	0.809096	0.0178649	0.0229087	0.0111686	47.74	49.6	50.1	31.42	29.89	37	1	0.937562	0.465586	0.751623	0.946237	0.0214783	0.0390841	0.0134276	42.01	43.38	53.44	29.69	25.42	26	1	0.862979	0.461318	0.724436	0.972747	0.0580764	0.0831764	0.0349945	44.698	0.000528081	33.2559	0.000901896
P07942	LAMB1_HUMAN	LAMB1	Laminin subunit beta-1	74.17	74.28	31.3	28.28	25.76	49	1	0.737904	0.619441	0.794328	2.03236	0.0226987	0.0519996	0.0267917	81.82	81.82	34.66	30.91	28.33	50	1	0.77983	0.744732	0.679204	1.97697	0.0301995	0.0831764	0.0224905	63.87	63.87	31.91	25.31	23.4	39	1	0.801678	0.717794	0.758578	1.8197	0.0772681	0.123595	0.0334195	30.6476	0.0261754	22.8787	0.0217489
P12111	CO6A3_HUMAN	COL6A3	Collagen alpha-3(VI) chain	188.89	188.89	49.29	43	40.04	109	1	1.59956	0.794328	1.36773	1.55597	0.0436516	0.0564937	0.0270396	187.27	187.27	50.17	43.09	39.31	116	1	1.69044	0.847227	1.00925	1.41906	0.0405509	0.0758578	0.0285759	168.21	168.21	52.34	40.92	36.51	94	1	1.6293	0.816582	1.23595	1.34276	0.0474242	0.0580764	0.0325087	29.8035	0.00115538	24.6894	0.00153783
P35442	TSP2_HUMAN	THBS2	Thrombospondin-2	4	8	11.86	5.546	5.546	5	1	1.35519	0.328095	0.524808	0.672977	0.0432514	0.12942	0.0405509	4.43	8.98	12.97	6.997	5.546	6	1	1.43219	0.325087	0.758578	0.787046	0.164437	0.0895365	0.114815	2.22	4.82	6.997	5.034	2.474	4	1	1.22462	1.0666	0.787046	0.672977	0.15417	0.133045	0.0586138	10.9212	0.0273302	7.00058	0.0220847
Q02809	PLOD1_HUMAN	PLOD1	Procollagen-lysine,2-oxoglutarate 5-dioxygenase 1	32.53	37.28	49.38	34.39	34.39	22	1	1.18032	0.625173	0.928966	1.58489	0.165959	0.248886	0.436516	37.08	39.14	45.39	38.51	37.55	23	1	0.990832	0.816582	0.580764	1.09648	0.136773	0.222843	0.328095	29.32	31.39	37.83	32.32	29.99	18	1	1.04713	0.648634	0.809096	0.57544	0.265461	0.310456	0.461318	3.74884	0.011833	3.91268	0.00197557
Q15084	PDIA6_HUMAN	PDIA6	Protein disulfide-isomerase A6	15.09	15.09	32.27	24.55	24.55	9	1	1.09648	1.03753	1.07647	1	0.0765597	0.343558	0.118032	16.05	16.05	29.77	26.82	26.82	9	1	1.35519	1.33045	0.963829	1.28233	0.083946	0.316228	0.356451	15.54	15.54	45.45	24.09	24.09	9	1	1.36773	1.33045	1.45881	0.972747	0.237684	0.666807	0.452898	5.80932	1.23515e-05	4.70389	0.000345935
Q16610	ECM1_HUMAN	ECM1	Extracellular matrix protein 1	18.84	18.84	27.96	20.19	18.52	11	1	1.90546	1.40605	1.36773	3.28095	0.037325	0.316228	0.0319154	24.59	24.63	36.85	30.74	30.74	17	1	1.51356	0.928966	1.09648	2.72898	0.0887156	0.222843	0.0376704	16.84	16.88	44.26	19.07	17.22	9	1	1.39316	1.14815	1.04713	2.12814	0.220801	0.452898	0.0440555	13.947	0.0211075	12.4869	0.0244654
Q96AY3	FKB10_HUMAN	FKBP10	Peptidyl-prolyl cis-trans isomerase FKBP10	24.33	25.88	43.47	31.27	31.27	14	1	1.07647	0.642688	0.887156	1.6293	0.057544	0.105682	0.0203236	19.29	19.29	36.6	28.18	23.88	11	1	1.43219	0.731139	1.11686	1.99526	0.316228	0.334195	0.0328095	14.12	15.1	29.73	19.24	19.24	9	1	1.40605	0.972747	1.27057	2.39883	0.0474242	0.185353	0.0794328	17.1145	0.00400955	5.51097	0.013561
Q96CG8	CTHR1_HUMAN	CTHRC1	Collagen triple helix repeat-containing protein 1	4.32	4.32	11.52	11.52	11.52	3	1	1.24738	1	1.19124	2.22844	0.212814	0.285759	0.0544503	2.17	2.17	11.52	6.584	3.292	1	1	1.1272	0.787046	1.05682	1.80302	0.239883	0.130617	0.0787046	4.45	4.45	11.52	11.52	8.23	2	1	0.816582	0.963829	0.717794	1.30617	0.529663	0.144544	0.0758578	7.2334	0.00996521	7.7124	0.00487406
Q99715	COCA1_HUMAN	COL12A1	Collagen alpha-1(XII) chain	142.82	142.82	39.63	37.22	35.13	85	1	0.625173	0.597035	0.619441	0.432514	0.0313329	0.0597035	0.0175388	138.91	138.91	45.09	36.14	33.17	82	1	0.630957	0.619441	0.698232	0.49204	0.0340408	0.0619441	0.0201372	117.38	117.38	45.02	31.54	28.6	69	1	0.642688	0.648634	0.654636	0.465586	0.0539511	0.0608135	0.0210863	18.0934	0.00255051	17.7778	0.00123076
Q9BUD6	SPON2_HUMAN	SPON2	Spondin-2	26.48	26.48	66.47	58.31	58.31	17	1	0.413047	0.794328	0.77983	0.954993	0.113763	0.0239883	0.0510505	19.56	19.56	72.51	58.01	49.85	17	1	0.570164	0.672977	0.737904	1.35519	0.187068	0.124738	0.0387258	14.26	14.26	61.93	30.82	30.82	11	1	0.744732	1.57036	1.19124	1.64437	0.11272	0.0847227	0.192309	12.5281	0.00198655	7.42226	0.00768612
Q9Y240	CLC11_HUMAN	CLEC11A	C-type lectin domain family 11 member A	13.36	13.36	53.25	34.06	19.5	6	1	1.95885	1.2942	1.65959	2.75423	1.23595	0.275423	0.0534564	14.62	14.62	41.18	30.65	26.01	7	1	1.52757	1.38038	0.870964	2.60615	0.816582	0.0963829	0.0487529	12.46	12.46	47.68	23.53	21.67	7	1	2.29087	1.39316	2.44343	3.98107	1.01859	0.322107	0.0233346	3.32313	0.0458186	4.60742	0.0415002
P00749	UROK_HUMAN	PLAU	Urokinase-type plasminogen activator	12.58	12.58	39.44	25.06	25.06	10	1	0.711214	1.24738	0.672977	1.90546	0.0642688	0.120226	0.0239883	12.77	12.77	25.06	22.51	20.19	10	1	0.648634	1.31826	0.608135	1.58489	0.0416869	0.118032	0.0237684	8.92	8.92	28.54	20.65	18.33	6	1	0.277971	1.83654	0.847227	1.8197	0.177011	0.165959	0.0461318	15.9352	0.0136382	16.8728	0.00859177
P01033	TIMP1_HUMAN	TIMP1	Metalloproteinase inhibitor 1	55.94	55.94	71.5	68.6	68.6	80	1	1.31826	1.21339	0.666807	2.05116	0.310456	0.195884	0.0685488	46.83	46.84	76.81	71.98	62.32	70	1	1.72187	1.72187	0.685488	2.67917	0.380189	0.258226	0.165959	44.34	44.34	73.91	71.98	71.98	55	1	1.40605	1.36773	0.549541	2.24905	0.398107	0.158489	0.145881	6.52259	0.0142133	5.82445	0.0312913
P08254	MMP3_HUMAN	MMP3	Stromelysin-1	22.97	22.97	31.66	29.77	23.69	11	1	1.80302	2.96483	1.55597	0.597035	0.299226	0.222843	0.0654636	28.69	28.69	39.62	30.61	29.14	16	1	2.42103	4.09261	2.91072	2.39883	0.356451	0.205116	0.226986	12.22	12.22	35.43	24.95	23.06	8	1	1.55597	2.75423	2.18776	1.36773	0.285759	0.280543	0.231207	8.08892	0.0426928	9.75699	0.0133827
P67936	TPM4_HUMAN	TPM4	Tropomyosin alpha-4 chain	11.16	17.22	56.85	43.95	31.05	12	1	1.1272	0.751623	1.35519	1.58489	0.0496592	0.0390841	0.105682	10.51	15.14	50.4	30.24	29.84	12	1	1.03753	0.77983	0.751623	1.6293	0.133045	0.0636796	0.0383707	12.16	16.26	50.81	31.85	28.23	12	1	0.937562	0.855067	0.862979	1.02802	0.461318	0.461318	0.401791	17.9573	0.00123214	13.2668	0.00393624
Q13162	PRDX4_HUMAN	PRDX4	Peroxiredoxin-4	2.01	4.04	17.34	7.011	7.011	2	1	0.809096	1.15878	0.672977	1.10662	0.387258	0.457088	0.366438	4	8	22.88	13.28	13.28	4	1	0.895365	1.1272	0.77983	1.58489	0.549541	0.398107	0.554626	2.24	4.31	16.61	11.81	7.749	3	1	1.01859	1.07647	0.862979	1.36773	0.691831	0.270396	0.630957	2.3526	0.00447812	2.15165	0.022656
Q15121	PEA15_HUMAN	PEA15	Astrocytic phosphoprotein PEA-15	6.01	6.01	48.46	36.92	36.92	3	1	1.13763	0.765597	1.11686	0.390841	0.199526	0.288403	0.0698232	10	10	62.31	62.31	62.31	5	1	0.912011	0.824138	1.02802	0.666807	0.16293	0.207014	0.0937562	4.37	4.37	51.54	30	22.31	2	1	2.22844	2.55859	2.75423	2.14783	0.928966	0.801678	0.440555	4.74504	0.0109356	5.73341	0.000192492
Q15582	BGH3_HUMAN	TGFBI	Transforming growth factor-beta-induced protein ig-h3	51.09	51.15	57.39	50.81	48.32	40	1	1.1272	1.51356	1.38038	1.14815	0.110662	0.120226	0.131826	46.28	46.75	55.93	51.39	51.39	52	1	0.903649	1.55597	1.40605	1.35519	0.0816582	0.0613762	0.0946237	37.73	37.78	53.15	41.58	40.26	27	1	1.09648	1.83654	1.45881	1.51356	0.0870964	0.0912011	0.140605	10.2052	0.000107532	15.7054	0.000424589
O00469	PLOD2_HUMAN	PLOD2	Procollagen-lysine,2-oxoglutarate 5-dioxygenase 2	16.29	18.96	27.68	20.35	20.35	13	1	1.38038	1.38038	1.23595	1.80302	0.207014	0.57544	0.0559758	9.76	13.75	27.41	13.57	11.53	8	1	1.94089	2.18776	2.0893	1.90546	0.10666	0.630957	0.390841	7.64	9.7	24.29	7.598	7.598	5	1	0.457088	0.642688	0.299226	0.895365	0.0369828	0.119124	0.0685488	4.86605	0.00200626	4.85091	0.00311117
P01023	A2MG_HUMAN	A2M	Alpha-2-macroglobulin	35.52	35.61	30.6	22.46	19.88	22	1	0.711214	0.457088	0.501187	1.21339	0.251189	0.452898	0.0597035	34.18	34.28	33.72	24.29	21.44	25	1	0.586138	0.636796	0.42462	0.831764	0.143219	0.501187	0.0220801	21.73	21.73	28.63	10.38	9.634	14	1	0.870964	0.963829	0.648634	0.862979	0.363078	0.42462	0.0534564	3.05022	0.048104	3.13223	0.0315569
P55083	MFAP4_HUMAN	MFAP4	Microfibril-associated glycoprotein 4	4.02	4.02	33.33	16.08	11.37	2	1	1.87068	0.83946	0.895365	1.97697	0.169044	0.501187	0.127057	6.02	6.02	18.82	13.73	13.73	3	1	1.03753	0.597035	0.591562	1.22462	0.359749	0.383707	0.0544503	2.18	2.18	28.24	13.73	9.412	1	1	1.35519	0.870964	1.39316	1.7378	0.288403	0.0862978	0.17378	4.95365	0.0224222	3.34681	0.0152207
Q10588	BST1_HUMAN	BST1	ADP-ribosyl cyclase/cyclic ADP-ribose hydrolase 2	3.92	3.92	18.24	16.35	7.547	2	1	1.34276	0.744732	1.44544	1.45881	0.0879023	0.102802	0.0207014	3.7	3.7	13.52	6.918	6.918	2	1	1.07647	0.487529	1.61436	1.03753	0.131826	0.30761	0.242103	1.26	1.26	17.3	3.459	3.459	1	1	1.19124	0.539511	1.11686	1.44544	0.299226	0.231207	0.194089	17.0055	0.000971885	4.59186	0.0147679
Q14019	COTL1_HUMAN	COTL1	Coactosin-like protein	9.09	9.09	42.25	40.85	26.76	6	1	0.862979	0.787046	0.981748	0.816582	0.123595	0.501187	0.0277971	6.03	6.03	69.01	32.39	21.83	3	1	1.07647	1.1695	1.0666	0.972747	0.313329	0.630957	0.0331131	3.63	3.63	25.35	10.56	10.56	2	1	0.816582	0.862979	1	1.09648	0.220801	0.369828	0.0258226	4.08995	0.00139079	3.24451	0.00158497
Q14315	FLNC_HUMAN	FLNC	Filamin-C	79.4	93.25	38.24	27.78	24.55	49	1	0.855067	0.972747	0.698232	0.529663	0.0328095	0.047863	0.0207014	76.09	87.94	32.44	26.57	24.48	48	1	0.912011	0.981748	0.744732	0.586138	0.0356451	0.0787046	0.0237684	57.03	73.68	32.95	21.25	19.52	40	1	1.10662	1.23595	0.981748	0.685488	0.0809096	0.102802	0.0685488	24.0044	0.000581679	18.3522	0.00028009
Q16394	EXT1_HUMAN	EXT1	Exostosin-1	12.82	13.67	22.25	15.82	12.06	8	1	1.20226	0.758578	0.879022	1.21339	0.136773	0.20893	0.387258	14.57	14.96	22.65	16.62	14.34	10	1	1.44544	0.990832	0.981748	1.83654	0.0452898	0.283139	0.190546	6.89	6.89	18.63	11.26	5.496	5	1	1.0666	0.737904	0.77983	1.13763	0.285759	0.420727	0.366438	4.13659	0.00108625	7.23105	0.00361801
Q9UBX5	FBLN5_HUMAN	FBLN5	Fibulin-5	12.96	12.96	26.56	23.44	18.75	7	1	0.57544	0.824138	1.08643	1.00925	0.0990832	0.159956	0.0672977	10.25	10.25	22.99	18.75	11.83	5	1	1.05682	1.23595	1.19124	1.27057	0.122462	0.0801678	0.0432514	8.34	8.34	22.1	11.83	10.49	4	1	0.879022	1.04713	0.981748	0.801678	0.177011	0.30479	0.143219	8.26494	0.00069295	14.0424	5.76415e-06
O00300	TR11B_HUMAN	TNFRSF11B	Tumor necrosis factor receptor superfamily member 11B	10.07	10.07	27.43	12.22	12.22	6	1	0.895365	1.18032	0.672977	0.296483	0.0201372	0.0401791	0.0195884	10.28	10.28	23.94	17.21	15.71	5	1	0.928966	1.49969	0.928966	0.239883	0.0316228	0.18197	0.0212814	7.2	7.23	22.44	11.47	11.47	5	1	0.912011	1.28233	0.903649	0.218776	0.133045	0.10666	0.057544	30.3747	0.00840576	11.7446	0.0207613
O00391	QSOX1_HUMAN	QSOX1	Sulfhydryl oxidase 1	109.16	109.38	70.68	65.46	61.71	133	1	1.18032	0.642688	0.580764	1.55597	0.0648634	0.178649	0.0359749	109.07	109.42	69.34	67.34	63.86	135	1	1.00925	0.559758	0.519996	1.45881	0.0717794	0.164437	0.0296483	89.71	89.81	70.82	61.71	57.7	80	1	0.937562	0.60256	0.366438	1.36773	0.0847227	0.124738	0.0349945	10.6475	0.00983199	10.2635	0.0121501
O75718	CRTAP_HUMAN	CRTAP	Cartilage-associated protein	2.87	2.88	9.726	6.484	6.484	2	1	0.862979	1.1695	1.14815	0.83946	0.711214	0.387258	0.363078	2	2	9.975	2.743	2.743	1	1	0.698232	0.685488	0.737904	0.717794	0.188799	0.0772681	0.203236	7.17	7.17	15.96	9.227	9.227	4	1	1.27057	0.685488	1.05682	1.11686	0.597035	0.440555	0.359749	2.06086	0.00571439	4.90867	0.000331193
O95302	FKBP9_HUMAN	FKBP9	Peptidyl-prolyl cis-trans isomerase FKBP9	8.03	8.03	11.4	11.4	11.4	5	1	1.41906	1.25892	1.08643	1.19124	0.197697	0.120226	0.0672977	4.33	4.33	12.81	8.596	8.596	3	1	0.642688	0.847227	0.831764	1.08643	0.260615	0.165959	0.366438	4.33	4.33	19.65	5.789	5.789	3	1	1.51356	1.59956	0.954993	0.824138	0.267917	0.0887156	0.100925	9.27621	4.10501e-05	3.33521	0.00138452
O95967	FBLN4_HUMAN	EFEMP2	EGF-containing fibulin-like extracellular matrix protein 2	8.02	8.02	15.12	13.77	13.77	6	1	1.85353	2.48886	1.40605	1.87068	0.0461318	1.00925	0.0319154	4.1	6.12	14.45	11.29	9.029	3	1	1.77011	1.77011	1.38038	1.52757	0.283139	0.496592	0.237684	6.01	6.01	20.54	13.77	10.84	4	1	1.1695	1.02802	0.758578	1.1695	0.37325	0.0580764	0.580764	4.75625	0.0157359	4.3924	0.00119254
P00736	C1R_HUMAN	C1R	Complement C1r subcomponent	65.67	65.67	54.75	51.77	49.36	50	1	0.591562	0.409261	0.570164	1.45881	0.0420727	0.0524807	0.0128233	56.9	56.9	52.34	49.5	43.55	46	1	0.57544	0.534564	0.57544	1.47231	0.042462	0.0801678	0.0178649	46.02	46.12	58.58	47.66	44.4	31	1	0.515229	0.366438	0.524808	1.27057	0.0465586	0.123595	0.0192309	22.5177	0.0229008	17.7562	0.0177079
P02452	CO1A1_HUMAN	COL1A1	Collagen alpha-1(I) chain	131.35	135.53	72.2	61.07	58.88	216	1	1.1272	0.461318	0.946237	0.765597	0.0192309	0.0242103	0.0140605	128.78	129.23	77.46	62.43	60.38	264	1	1.22462	0.474242	0.972747	1	0.0313329	0.0346737	0.0190546	111.13	111.22	80.26	62.57	60.04	210	1	1.18032	0.505825	0.954993	0.83946	0.0337287	0.0420727	0.0226987	44.8719	0.00156501	32.9523	0.0015268
P02461	CO3A1_HUMAN	COL3A1	Collagen alpha-1(III) chain	72.58	76.75	64.12	47.82	44.82	82	1	0.83946	0.524808	0.685488	0.870964	0.0167494	0.0301995	0.0148594	76.24	76.62	59.69	47.14	44.68	79	1	0.879022	0.457088	0.679204	0.855067	0.021677	0.0387258	0.0131826	61.03	64.19	69.51	41.95	38.88	67	1	0.772681	0.474242	0.642688	0.809096	0.0316228	0.0444631	0.0205116	38.0601	0.000427518	31.5583	0.00100635
P02751	FINC_HUMAN	FN1	Fibronectin	212.62	212.62	68.4	64.33	63.96	191	1	1.75388	0.679204	0.847227	1.58489	0.178649	0.049204	0.0212814	192.32	192.32	62.82	60.27	59.26	169	1	1.75388	0.685488	0.972747	1.65959	0.210863	0.0608135	0.0177011	149.08	149.08	60.65	53.48	50.67	109	1	1.58489	0.711214	0.824138	1.35519	0.220801	0.049204	0.0283139	14.1254	0.00844593	12.5892	0.00740277
P04792	HSPB1_HUMAN	HSPB1	Heat shock protein beta-1	9.28	9.28	63.9	48.78	48.78	7	1	1.04713	1.1695	0.862979	0.711214	0.100925	0.0151356	0.0205116	8.03	8.03	34.63	34.63	34.63	7	1	1.07647	1.22462	0.887156	0.758578	0.0401791	0.11272	0.0195884	8.88	8.88	48.29	38.54	38.54	7	1	1.05682	1.23595	1.14815	0.60256	0.183654	0.172187	0.0299226	21.0474	0.000142942	17.2076	0.000134347
P05231	IL6_HUMAN	IL6	Interleukin-6	5.05	5.06	17.92	16.04	16.04	3	1	4.13048	3.76704	2.35505	1.40605	0.505825	0.121339	0.0394457	2.49	2.49	20.75	20.75	12.26	2	1	2.18776	0.981748	1.39316	1.11686	0.505825	0.630957	0.331131	2.56	2.56	17.45	8.491	3.774	1	1	3.7325	2.63027	1.95885	1.15878	0.0366438	0.127057	0.0625173	11.3937	0.0326506	2.73021	0.0329691
P07237	PDIA1_HUMAN	P4HB	Protein disulfide-isomerase	34.55	34.55	60.04	53.15	47.83	26	1	0.801678	0.698232	0.731139	1.13763	0.255859	0.420727	0.0436516	40.52	40.52	64.37	53.94	49.41	29	1	0.879022	0.928966	0.809096	1.14815	0.16293	0.401791	0.0794328	29.36	29.36	60.43	48.43	47.05	24	1	1.02802	1.04713	0.946237	1.22462	0.092045	0.263027	0.0751623	3.63937	0.0036879	4.43861	0.000404249
P07585	PGS2_HUMAN	DCN	Decorin	58.27	58.27	62.4	58.77	54.32	83	1	0.524808	0.619441	0.597035	0.648634	0.0299226	0.0559758	0.0178649	58.33	58.33	68.25	56.27	54.6	76	1	0.519996	0.672977	0.580764	0.711214	0.0222843	0.0824138	0.0177011	54.82	54.82	52.92	49.03	46.8	69	1	0.549541	0.679204	0.501187	0.724436	0.0293765	0.0452898	0.0283139	19.6018	0.00115839	17.0832	0.00107073
P07951	TPM2_HUMAN	TPM2	Tropomyosin beta chain	2.02	19.29	42.25	28.52	28.52	15	1	1.1695	0.912011	1.59956	1.00925	0.0313329	0.248886	0.0457088	2.76	18.31	41.2	31.34	30.99	16	1	0.57544	0.711214	0.954993	0.787046	0.0751623	0.180302	0.0180302	3.43	18.15	37.68	29.58	26.41	12	1	0.903649	0.870964	0.824138	0.359749	0.0218776	0.170608	0.0946237	10.4753	0.00095817	8.83827	0.000630278
P07996	TSP1_HUMAN	THBS1	Thrombospondin-1	62.42	62.42	48.55	41.03	39.23	48	1	0.244343	1.02802	0.539511	1.19124	0.167494	0.077983	0.188799	66.49	66.49	48.03	39.66	36.84	42	1	0.183654	1.05682	0.544503	0.903649	0.203236	0.0928966	0.229087	56.28	56.28	42.48	38.12	33.76	33	1	0.296483	1.11686	0.619441	1	0.177011	0.108643	0.325087	5.53073	0.032224	4.21381	0.0442041
P08123	CO1A2_HUMAN	COL1A2	Collagen alpha-2(I) chain	151.28	151.28	78.04	71.74	69.11	218	1	1.18032	0.77983	0.731139	2.24905	0.0363078	0.0672977	0.0272898	174.32	174.33	77.01	71.45	71.08	269	1	1.18032	0.787046	0.724436	2.67917	0.0501187	0.057544	0.0265461	152.34	152.34	83.75	68.52	68.23	222	1	1.19124	0.787046	0.636796	2.29087	0.0409261	0.0501187	0.0285759	27.2295	0.0212309	28.4824	0.0430011
P08133	ANXA6_HUMAN	ANXA6	Annexin A6	7.28	7.32	17.09	6.538	6.538	4	1	1.33045	1.48594	1.6293	0.369828	0.0765597	0.258226	0.0325087	4.04	4.05	11.59	3.715	3.715	2	1	1.13763	0.963829	1.2942	0.387258	0.218776	0.353183	0.0483059	2.15	2.35	16.94	3.12	2.377	1	1	1.07647	0.963829	1.08643	0.042462	0.270396	0.0744732	0.131826	9.50003	0.0139281	4.62664	0.0129947
P08253	MMP2_HUMAN	MMP2	72 kDa type IV collagenase	68.31	68.31	67.58	63.48	61.67	45	1	1.04713	0.879022	0.636796	1.83654	0.0469894	0.0711213	0.0222843	65.95	65.95	76.21	65.45	63.48	46	1	1.05682	1.05682	0.744732	1.99526	0.0436516	0.0816582	0.0220801	56.08	56.08	66.06	60.45	59.09	37	1	1.02802	1.07647	0.597035	1.34276	0.0436516	0.0660693	0.0310456	23.0755	0.00864282	23.8292	0.00774972
P08572	CO4A2_HUMAN	COL4A2	Collagen alpha-2(IV) chain	53.97	54.05	40.01	32.18	28.04	32	1	0.887156	0.346737	0.990832	0.654636	0.0334195	0.0299226	0.0267917	52.6	53.07	46.38	33.53	30.49	35	1	1.1695	0.452898	1.14815	0.691831	0.0405509	0.0613762	0.0319154	35.7	35.91	50.47	25.23	22.31	24	1	1.20226	0.349945	0.816582	0.816582	0.0816582	0.135519	0.0539511	25.824	0.00406172	20.0043	0.00381972
P08670	VIME_HUMAN	VIM	Vimentin	69.48	69.9	78.11	66.74	60.94	68	1	2.14783	1.6293	1.65959	2.10863	0.0369828	0.0457088	0.0235505	74.72	74.8	75.97	69.1	66.09	73	1	1.90546	1.40605	1.48594	1.92309	0.0334195	0.0487529	0.0178649	64.54	64.69	78.11	67.6	65.88	57	1	1.64437	1.21339	1.33045	1.48594	0.0349945	0.0515229	0.0246604	48.2596	0.000932041	46.306	0.000591566
P09382	LEG1_HUMAN	LGALS1	Galectin-1	14.26	14.26	76.3	76.3	70.37	11	1	1.47231	1.07647	1.35519	1.22462	0.229087	0.0963829	0.0291072	14.18	14.18	76.3	75.56	70.37	13	1	1.44544	1.43219	1.30617	1.40605	0.390841	0.108643	0.0544503	12.01	12.01	83.7	62.96	62.96	11	1	1.6293	1.41906	1.14815	0.887156	0.301995	0.047863	0.0353183	10.3705	0.000107277	7.13787	0.000152433
P09486	SPRC_HUMAN	SPARC	SPARC	44.69	44.69	51.49	51.16	46.53	69	1	1.09648	0.794328	0.972747	0.554626	0.0474242	0.0704693	0.0194089	44.33	44.33	56.11	53.14	52.81	69	1	1.0666	0.580764	1.03753	0.698232	0.0519996	0.0711213	0.0185353	40.99	40.99	54.46	53.8	51.82	44	1	1.04713	0.824138	0.937562	0.744732	0.0580764	0.0831764	0.0244343	19.3071	0.000607886	18.5652	0.000776237
P09493	TPM1_HUMAN	TPM1	Tropomyosin alpha-1 chain	21.04	21.07	40.85	34.15	31.34	14	1	1.05682	0.870964	1.5417	0.597035	0.0954993	0.325087	0.143219	18.29	18.29	42.25	33.45	30.99	14	1	1.15878	0.963829	1.35519	0.765597	0.0704693	0.0625173	0.108643	19.14	19.15	44.72	28.87	28.87	12	1	1.05682	0.816582	1.23595	0.60256	0.0870964	0.0625173	0.152757	5.39177	0.00799459	13.0201	0.000332879
P09603	CSF1_HUMAN	CSF1	Macrophage colony-stimulating factor 1	9.66	9.66	19.13	9.747	9.747	6	1	0.801678	1.2942	0.586138	0.704693	0.136773	0.0183654	0.0253513	11.6	11.6	18.59	12.27	11.91	8	1	0.510505	1.30617	0.711214	0.981748	0.0465586	0.131826	0.047863	12.04	12.04	13.72	11.73	11.73	6	1	0.440555	1.30617	0.288403	0.49204	0.0847227	0.0369828	0.0313329	14.5827	0.00282087	11.9594	0.00395625
P09871	C1S_HUMAN	C1S	Complement C1s subcomponent	55.73	55.76	59.88	55.67	54.8	45	1	0.47863	0.737904	0.685488	1.09648	0.0432514	0.0510505	0.0275423	59.31	59.31	62.06	59.88	57.99	42	1	0.717794	0.895365	0.758578	1.38038	0.0237684	0.0619441	0.0161436	43.47	43.47	53.49	48.98	45.49	29	1	0.731139	0.937562	0.704693	1.77011	0.0405509	0.0519996	0.0251189	19.6899	0.00220373	27.9931	0.00116849
P10909	CLUS_HUMAN	CLU	Clusterin	26.27	26.27	50.78	48.55	48.55	16	1	0.619441	0.515229	0.436516	0.751623	0.0698232	0.030761	0.0816582	26.79	26.79	50.56	48.78	36.3	19	1	0.672977	0.544503	0.272898	0.679204	0.151356	0.0855067	0.100925	19.07	19.07	43.21	35.63	32.29	15	1	0.630957	0.420727	0.37325	0.765597	0.0534564	0.0413047	0.141906	10.9397	0.00387931	5.63	0.0161128
P11021	GRP78_HUMAN	HSPA5	78 kDa glucose-regulated protein	44.71	50.32	59.02	56.88	54.43	33	1	0.954993	0.92045	0.685488	0.831764	0.151356	0.151356	0.111686	44.19	50.33	53.98	46.79	44.8	32	1	0.862979	0.954993	0.625173	1.00925	0.130617	0.222843	0.0685488	31.87	37.98	55.5	39.91	39.91	24	1	0.954993	0.972747	0.77983	0.831764	0.263027	0.331131	0.214783	6.3601	6.11549e-05	6.33028	0.000297859
P11047	LAMC1_HUMAN	LAMC1	Laminin subunit gamma-1	82.5	82.63	36.3	32.88	32.07	59	1	0.862979	0.691831	0.809096	1.87068	0.0322107	0.0731139	0.0340408	77.56	77.56	40.09	33	31.26	56	1	0.787046	0.685488	0.912011	1.6293	0.060256	0.107647	0.0461318	64.6	64.62	34.49	29.83	27.84	43	1	0.765597	0.636796	0.77983	1.88799	0.0751623	0.0751623	0.0539511	22.5361	0.0122124	14.0552	0.00560892
P12109	CO6A1_HUMAN	COL6A1	Collagen alpha-1(VI) chain	97.65	97.66	65.27	57.98	57.39	91	1	0.801678	0.912011	0.772681	1.39316	0.0267917	0.0465586	0.0199526	86.39	86.41	66.25	57.1	56.52	85	1	0.990832	0.990832	0.903649	1.38038	0.0363078	0.0510505	0.021677	76.92	76.93	57.78	48.64	46.79	65	1	0.801678	0.92045	0.672977	1.14815	0.0401791	0.0469894	0.0231206	31.3786	0.000728308	28.9761	9.89126e-05
P12110	CO6A2_HUMAN	COL6A2	Collagen alpha-2(VI) chain	37.2	37.2	44.26	36.02	27.87	23	1	1.33045	1.23595	0.912011	1.36773	0.0398107	0.0654636	0.0401791	37.84	38.04	50.64	36.6	25.81	24	1	1.09648	0.981748	1.00925	1.39316	0.0648634	0.175388	0.0190546	30.58	30.58	43.38	24.24	21.98	21	1	1.02802	0.972747	0.809096	1.08643	0.103753	0.102802	0.0359749	24.1155	9.00715e-05	12.6815	8.45355e-05
P12814	ACTN1_HUMAN	ACTN1	Alpha-actinin-1	53.19	89.57	76.23	65.81	62.33	68	1	1.18032	0.586138	1.10662	1.07647	0.299226	0.128233	0.0220801	95.24	95.24	72.53	67.15	65.36	80	1	1.1695	0.613762	1.45881	1.1695	0.383707	0.11695	0.0648634	85.9	85.9	72.31	64.01	61.77	55	1	1.15878	0.744732	1.21339	1.01859	0.272898	0.121339	0.0711213	6.60616	0.00147312	5.74151	0.00405872
P13497	BMP1_HUMAN	BMP1	Bone morphogenetic protein 1	7.89	7.93	15.82	8.215	7.302	5	1	1.03753	0.809096	0.928966	1.34276	0.0363078	0.167494	0.0801678	7.02	7.02	9.128	4.97	3.347	3	1	0.758578	0.496592	0.77983	1.44544	0.167494	0.115878	0.0672977	2.57	2.57	6.795	3.448	1.116	1	1	1.23595	0.679204	0.564937	1.40605	0.152757	0.42462	0.11272	10.8146	0.00026315	7.66609	0.0105671
P13611	CSPG2_HUMAN	VCAN	Versican core protein	14.9	14.95	4.388	3.121	2.768	9	1	2.0893	1.2942	0.963829	1.02802	0.0879023	0.0711213	0.0265461	9.68	9.72	4.8	1.443	1.443	5	1	2.1677	1.49969	0.990832	1.36773	0.0380189	0.042462	0.0246604	9.02	9.05	7.391	1.855	1.207	4	1	1.95885	1.36773	0.862979	1.27057	0.0428548	0.0409261	0.0390841	20.6133	0.0051379	40.0943	0.00309109
P14210	HGF_HUMAN	HGF	Hepatocyte growth factor	4.25	4.25	14.84	7.555	3.022	2	1	1.1272	1.28233	1.01859	0.887156	0.316228	0.194089	0.265461	5.2	5.2	11.4	6.181	6.181	3	1	1.05682	1.59956	0.809096	1.48594	0.334195	0.21677	0.0772681	5.59	5.59	14.56	4.396	4.396	3	1	0.928966	1.38038	0.809096	0.666807	0.331131	0.237684	0.158489	4.11093	0.000128997	5.68395	0.00328242
P14625	ENPL_HUMAN	HSP90B1	Endoplasmin	40.08	40.16	46.45	37.73	35.24	27	1	0.954993	0.787046	0.809096	0.717794	0.194089	0.0862978	0.325087	37.94	38.05	40.85	36.49	32.5	22	1	1.00925	0.772681	0.794328	0.724436	0.0737904	0.133045	0.275423	28.87	31.23	44.58	34.5	30.26	22	1	1.09648	0.903649	1.04713	0.870964	0.0912011	0.201372	0.496592	4.23034	0.000292031	5.35069	0.000257842
P16035	TIMP2_HUMAN	TIMP2	Metalloproteinase inhibitor 2	26.97	26.97	57.73	57.73	55	25	1	1.22462	0.534564	1.00925	1.21339	0.625173	0.0946237	0.0246604	28.06	28.06	64.09	64.09	61.36	23	1	0.855067	0.60256	0.737904	1.23595	0.42462	0.0717794	0.0239883	20.97	20.97	56.82	40.45	40.45	16	1	1.13763	0.903649	0.963829	1.18032	0.758578	0.0887156	0.0340408	4.01513	0.0135878	5.10944	0.00611763
P17936	IBP3_HUMAN	IGFBP3	Insulin-like growth factor-binding protein 3	16.85	16.85	35.05	31.62	31.62	10	1	0.630957	0.751623	0.77983	0.465586	0.0224905	0.0285759	0.0235505	15.11	15.22	39.18	34.71	28.87	12	1	0.794328	1	0.92045	0.559758	0.0440555	0.0717794	0.0319154	12.13	12.14	30.93	25.77	20.96	6	1	0.654636	0.847227	0.751623	0.436516	0.0432514	0.0461318	0.0474242	29.173	0.000998779	17.3585	0.000343653
P18206	VINC_HUMAN	VCL	Vinculin	63.97	64.01	54.06	43.12	40.92	34	1	0.903649	0.887156	1.02802	0.539511	0.30479	0.0685488	0.175388	61.82	61.82	50.88	43.21	41.09	36	1	1.31826	1.30617	1.69044	0.672977	0.331131	0.0879023	0.301995	60.13	60.13	56.44	39.68	35.71	32	1	0.937562	0.92045	1.44544	0.487529	0.359749	0.123595	0.420727	4.76558	0.00160592	4.98275	0.00649127
P19883	FST_HUMAN	FST	Follistatin	2.14	2.14	10.47	8.721	4.942	1	1	2.60615	1	1.92309	1.95885	0.0401791	0.0291072	0.928966	9.76	9.77	20.35	19.19	15.7	5	1	1.95885	1.02802	1.45881	1.69044	0.0887156	0.0831764	0.559758	4.76	4.76	15.12	9.302	9.302	3	1	2.80543	1.94089	1.85353	1.99526	0.101859	0.0724436	0.487529	5.10177	0.0264915	5.85208	0.00498758
P20908	CO5A1_HUMAN	COL5A1	Collagen alpha-1(V) chain	16.35	16.38	28.62	8.487	7.617	10	1	0.704693	0.359749	0.515229	0.946237	0.0487529	0.0751623	0.0235505	23.27	23.54	31.5	12.13	10.66	14	1	1.24738	0.49204	0.912011	1.31826	0.077983	0.21677	0.0672977	18.14	18.34	30.3	12.68	8.324	11	1	0.660694	0.390841	0.428549	1.03753	0.0855067	0.0591562	0.0519996	14.346	0.00707398	8.23589	0.00454018
P21333	FLNA_HUMAN	FLNA	Filamin-A	111.9	111.9	41.67	35.7	32	57	1	1.05682	0.737904	1.10662	0.642688	0.0409261	0.102802	0.0501187	131.53	131.53	50.96	43.33	39.21	70	1	1.1272	0.765597	1.0666	0.691831	0.0717794	0.165959	0.042462	106.79	106.79	47.11	34.95	32.26	60	1	1.07647	0.698232	0.928966	0.794328	0.111686	0.155597	0.0801678	14.0649	0.000481822	9.95979	0.000380156
P24043	LAMA2_HUMAN	LAMA2	Laminin subunit alpha-2	34.09	34.19	15.66	10.6	9.193	19	1	0.879022	1.14815	0.648634	1.44544	0.0501187	0.0928966	0.201372	30.57	30.64	13.93	7.751	6.855	17	1	1.34276	1.0666	0.772681	1.48594	0.0194089	0.107647	0.133045	15.27	15.4	12.65	4.452	3.908	9	1	0.981748	1.27057	0.831764	1.57036	0.194089	0.161436	0.270396	8.92236	0.0023788	13.0749	0.000858098
P24593	IBP5_HUMAN	IGFBP5	Insulin-like growth factor-binding protein 5	31.4	31.4	68.01	45.59	40.44	30	1	0.363078	0.49204	0.272898	0.765597	0.0239883	0.0260615	0.016293	28.25	28.31	64.71	48.16	48.16	41	1	0.444631	0.559758	0.369828	0.912011	0.037325	0.0310456	0.0183654	29.49	29.55	50.74	40.07	40.07	31	1	0.390841	0.432514	0.283139	0.751623	0.0231206	0.0205116	0.0165959	26.1696	0.0208075	22.7326	0.00978045
P27797	CALR_HUMAN	CALR	Calreticulin	29.97	29.97	80.1	66.43	64.27	25	1	1.05682	0.824138	1.03753	1.64437	0.293765	0.124738	0.0356451	39.97	39.97	87.53	80.34	78.18	31	1	1.23595	0.862979	0.963829	1.85353	0.260615	0.248886	0.0296483	25.06	25.06	72.42	58.27	47.48	19	1	1.0666	1.15878	0.946237	1.52757	0.291072	0.123595	0.047863	7.34939	0.002542	6.58402	0.00627529
P28300	LYOX_HUMAN	LOX	Protein-lysine 6-oxidase	4.3	4.32	19.18	14.39	12.71	3	1	1.61436	1.43219	1.01859	1.87068	0.57544	0.325087	0.413047	6.93	6.93	21.82	17.03	17.03	5	1	1.35519	1.10662	1.01859	1.75388	0.519996	0.539511	0.337287	4.85	4.92	16.79	10.31	10.31	4	1	1.75388	1.58489	0.937562	2.10863	0.363078	0.337287	0.0954993	3.16807	0.006414	2.67797	0.00701505
P35052	GPC1_HUMAN	GPC1	Glypican-1	25.74	25.74	45.16	42.47	42.47	18	1	1.27057	0.83946	0.809096	1.14815	0.226986	0.197697	0.0666807	26.24	26.24	46.59	40.32	38.89	17	1	1.1695	0.954993	0.831764	1.13763	0.164437	0.328095	0.0972747	15.22	15.22	36.92	24.19	24.19	10	1	0.912011	0.758578	0.751623	0.870964	0.231207	0.239883	0.110662	6.18761	0.000461134	5.18191	0.000141961
P35318	ADML_HUMAN	ADM	ADM	2	2	16.76	11.89	7.027	1	1	0.717794	0.847227	0.887156	1.15878	0.349945	0.586138	0.363078	4	4	14.59	14.59	14.59	2	1	0.660694	0.809096	1.04713	1.13763	0.0224905	0.131826	0.122462	2.05	2.05	40	7.027	7.027	1	1	0.831764	1.02802	1.18032	1.18032	0.0401791	0.398107	0.263027	2.12951	0.00511908	10.0901	0.000387
P35555	FBN1_HUMAN	FBN1	Fibrillin-1	65.96	65.96	18.81	14.59	12.05	39	1	1.15878	0.711214	1.1272	1.18032	0.0296483	0.0554626	0.0187068	64.83	64.83	15.88	14.52	12.05	42	1	1.13763	0.660694	1.19124	1.15878	0.0413047	0.0801678	0.0175388	40.25	40.25	18.63	9.927	7.872	25	1	1.33045	0.724436	1.23595	1.33045	0.0203236	0.0954993	0.0291072	29.9227	0.00013426	22.2212	0.00029083
P35556	FBN2_HUMAN	FBN2	Fibrillin-2	20.95	27.18	10.1	6.456	5.838	14	1	1.28233	0.625173	1.49969	0.809096	0.170608	0.0501187	0.0270396	28.12	30.45	13.63	9.066	6.593	13	1	1.45881	0.83946	1.70608	0.685488	0.118032	0.0258226	0.0224905	23.52	24.68	11.78	7.177	5.666	13	1	1.31826	0.77983	1.38038	0.559758	0.124738	0.17378	0.0253513	12.6319	0.00403052	20.523	0.00563459
P35754	GLRX1_HUMAN	GLRX	Glutaredoxin-1	4	4	37.74	37.74	37.74	2	1	0.660694	0.946237	0.946237	0.387258	0.0383707	0.401791	0.0387258	4	4	53.77	37.74	37.74	3	1	0.672977	1.05682	0.77983	0.398107	0.283139	0.524808	0.203236	4	4.04	46.23	37.74	37.74	3	1	0.731139	1.00925	0.990832	0.483059	0.158489	0.111686	0.0672977	4.93698	0.0126067	2.31871	0.042741
P46821	MAP1B_HUMAN	MAP1B	Microtubule-associated protein 1B	10.3	10.38	9.4	3.363	3.12	5	1	0.83946	0.586138	1.09648	0.440555	0.0751623	0.0831764	0.0265461	12.76	12.78	10.94	5.146	3.89	7	1	0.912011	0.77983	1.04713	0.444631	0.124738	0.0524807	0.0390841	3.72	3.79	9.36	2.796	1.216	2	1	1.07647	1.33045	1.27057	0.648634	0.155597	0.42462	0.0801678	12.8598	0.00441469	11.6048	0.0019033
P48740	MASP1_HUMAN	MASP1	Mannan-binding lectin serine protease 1	20.13	20.13	19.74	16.17	15.31	12	1	0.270396	0.452898	0.704693	1.51356	0.0724436	0.0363078	0.0235505	21.7	21.71	23.32	16.6	16.6	11	1	0.192309	0.501187	0.580764	1.01859	0.115878	0.0870964	0.0369828	19.2	19.2	23.61	19.74	19.74	13	1	0.448745	0.625173	0.787046	1.55597	0.248886	0.0772681	0.0698232	17.8752	0.0436157	8.23361	0.0332442
P50454	SERPH_HUMAN	SERPINH1	Serpin H1	39.34	39.34	57.18	51.67	49.76	28	1	1.5417	0.751623	0.963829	2.10863	0.0420727	0.111686	0.0654636	29.97	30.07	64.11	45.69	38.76	17	1	1.2942	0.731139	1.11686	2.208	0.0474242	0.122462	0.0972747	19.82	19.82	53.35	34.93	31.82	11	1	1.7378	0.737904	0.928966	2.72898	0.0376704	0.0691831	0.122462	17.4228	0.0106829	14.2615	0.0125971
P51884	LUM_HUMAN	LUM	Lumican	29.83	29.83	43.79	41.12	41.12	33	1	0.903649	0.809096	0.505825	0.824138	0.145881	0.0416869	0.0359749	27.28	27.28	42.9	40.24	40.24	30	1	0.831764	0.83946	0.625173	0.801678	0.267917	0.0270396	0.021677	27.41	27.41	43.49	37.87	36.39	26	1	0.912011	0.831764	0.591562	0.787046	0.239883	0.0501187	0.0288403	10.8508	0.000652271	7.76559	0.000364359
P55285	CADH6_HUMAN	CDH6	Cadherin-6	6.28	6.29	8.987	6.329	5.19	3	1	0.580764	0.636796	0.501187	0.322107	0.0416869	0.0444631	0.0172187	4.08	4.08	9.747	5.443	4.43	3	1	0.469894	0.501187	0.524808	0.390841	0.047863	0.0270396	0.0155597	0.76	0.76	4.81	1.013	1.013	1	1	0.549541	0.717794	0.57544	0.280543	0.205116	0.105682	0.248886	17.6505	0.00838518	19.1465	0.00903542
P80723	BASP1_HUMAN	BASP1	Brain acid soluble protein 1	2	2	14.98	12.78	12.78	1	1	0.591562	0.895365	0.554626	1.59956	0.0210863	0.138038	0.0128233	6	6	35.68	35.68	35.68	3	1	0.724436	0.737904	0.831764	1.55597	0.060256	0.0165959	0.0123595	1.43	1.43	16.3	10.57	10.57	1	1	1.05682	0.711214	1.05682	1.31826	0.242103	0.496592	0.183654	16.1948	0.0137435	32.6197	0.00386264
Q05682	CALD1_HUMAN	CALD1	Caldesmon	7.56	7.66	19.42	6.81	6.053	4	1	1.44544	1.2942	1.92309	1.28233	0.083946	0.0343558	0.102802	16.47	17.32	27.49	15.89	14.38	8	1	1.10662	0.963829	1.64437	1.45881	0.110662	0.231207	0.0356451	6.85	6.89	24.46	11.73	5.927	3	1	1.25892	1.27057	1.67494	1.39316	0.534564	0.501187	0.469894	18.8465	0.000638443	9.81204	0.00095222
Q07954	LRP1_HUMAN	LRP1	Prolow-density lipoprotein receptor-related protein 1	13.83	13.85	9.089	3.367	2.531	7	1	0.787046	1.03753	0.946237	1.87068	0.049204	0.231207	0.0432514	7.18	7.18	4.533	1.518	1.144	5	1	0.704693	0.787046	0.660694	1.6293	0.0895365	0.432514	0.0319154	7.23	7.23	7.526	1.342	0.8143	3	1	1.85353	1.61436	1.14815	2.12814	0.125893	0.328095	0.248886	10.4581	0.00748064	5.17909	0.022991
Q08431	MFGM_HUMAN	MFGE8	Lactadherin	16.98	16.98	48.58	36.43	30.75	13	1	1.1272	0.416869	0.870964	0.42462	0.0457088	0.172187	0.0180302	20.35	20.35	37.98	35.66	35.66	18	1	1.09648	0.544503	0.765597	0.409261	0.0642688	0.147231	0.0319154	12.11	12.11	32.82	20.93	18.86	8	1	1.40605	0.83946	0.855067	0.946237	0.242103	0.0711213	0.149969	9.76489	0.0135746	9.40574	0.00815589
Q08629	TICN1_HUMAN	SPOCK1	Testican-1	18	18	23.23	23.23	23.23	9	1	0.954993	0.591562	0.144544	0.794328	0.0148594	0.0369828	0.141906	15.24	15.24	26.88	20.96	20.96	8	1	1.09648	0.801678	0.253513	0.903649	0.0291072	0.0405509	0.197697	16.37	16.37	24.6	23.23	21.18	8	1	1.18032	0.816582	0.218776	1.00925	0.0167494	0.0544503	0.180302	10.7937	0.0233885	9.10097	0.0114751
Q09666	AHNK_HUMAN	AHNAK	Neuroblast differentiation-associated protein AHNAK	52.3	52.33	32.87	18.34	17.33	29	1	1.22462	1.04713	1.44544	1.95885	0.0816582	0.428549	0.212814	37.64	37.64	28.27	18.12	16.76	22	1	1.61436	1.33045	2.12814	2.58226	0.0376704	0.420727	0.172187	24.61	24.61	32.72	17.88	13.55	17	1	1.47231	1.11686	1.43219	1.67494	0.175388	0.744732	0.210863	5.54012	0.00417619	8.23543	0.00752284
Q12805	FBLN3_HUMAN	EFEMP1	EGF-containing fibulin-like extracellular matrix protein 1	26.36	26.36	35.9	33.06	33.06	18	1	0.654636	0.47863	0.246604	0.625173	0.037325	0.0937562	0.0229087	21.65	21.65	32.25	31.24	28.6	15	1	0.751623	0.731139	0.275423	0.809096	0.0711213	0.115878	0.0366438	17.33	17.33	26.77	24.14	20.49	12	1	0.660694	0.559758	0.288403	0.608135	0.107647	0.136773	0.0685488	11.7087	0.0157535	9.57048	0.00717757
Q12841	FSTL1_HUMAN	FSTL1	Follistatin-related protein 1	27.27	27.27	52.27	46.75	44.48	20	1	0.698232	0.60256	0.744732	0.801678	0.0319154	0.0666807	0.0138038	29.95	29.95	61.69	49.35	46.75	22	1	0.862979	0.591562	0.92045	0.824138	0.0483059	0.0293765	0.0199526	22.27	22.35	50.32	48.05	35.71	14	1	0.724436	0.608135	0.895365	0.946237	0.0801678	0.0376704	0.0145881	20.5367	0.000174782	25.8051	0.00012059
Q13443	ADAM9_HUMAN	ADAM9	Disintegrin and metalloproteinase domain-containing protein 9	4.02	4.03	11.48	4.274	2.93	2	1	1.04713	0.801678	0.809096	1.95885	0.349945	0.313329	0.0334195	4.28	4.28	8.913	2.93	2.93	3	1	1.10662	0.870964	0.432514	1.51356	0.253513	0.534564	0.310456	3.02	3.02	16.73	2.93	2.93	2	1	0.895365	0.972747	0.847227	1.1272	0.387258	0.231207	0.18197	4.83721	0.0234786	2.68922	0.0429084
Q13813	SPTN1_HUMAN	SPTAN1	Spectrin alpha chain, non-erythrocytic 1	69.33	69.39	29.61	21.76	20.59	38	1	1.19124	0.928966	1.30617	0.870964	0.440555	0.313329	0.310456	66.65	66.68	28.56	18.37	16.99	34	1	1.80302	1.47231	1.67494	1.27057	0.619441	0.501187	0.515229	34.23	34.23	26.38	12.74	9.992	20	1	1.27057	0.758578	1.09648	1.1272	0.666807	0.283139	0.420727	2.98627	0.000812039	2.64846	0.00346737
Q14112	NID2_HUMAN	NID2	Nidogen-2	32.39	34.4	23.49	19.49	19.13	19	1	0.744732	1.00925	0.758578	1.27057	0.0363078	0.0444631	0.17378	20.38	22.48	18.76	13.31	10.55	12	1	0.772681	1.00925	0.809096	1.01859	0.0972747	0.139316	0.0870964	10.7	12.76	17.82	7.927	7.345	7	1	0.912011	1.33045	0.711214	1.1272	0.092045	0.122462	0.328095	11.2743	0.000605423	8.54459	3.05047e-05
Q14767	LTBP2_HUMAN	LTBP2	Latent-transforming growth factor beta-binding protein 2	3.15	3.15	4.668	1.483	1.483	2	1	1.70608	0.824138	1	0.144544	0.016293	0.077983	0.0255859	4.12	4.12	8.786	1.647	1.647	2	1	3.04789	1.83654	2.18776	1.25892	0.147231	0.313329	0.188799	5.3	5.3	9.171	2.197	1.702	3	1	3.76704	2.70396	2.31206	1.92309	0.30479	1.28233	0.654636	23.4008	0.0358965	8.62184	0.0143354
Q15113	PCOC1_HUMAN	PCOLCE	Procollagen C-endopeptidase enhancer 1	24.77	24.77	52.12	45.88	42.76	14	1	1.13763	0.870964	0.711214	1.23595	0.0413047	0.0981748	0.0272898	31.12	31.12	64.37	57.91	54.57	15	1	1.20226	1.01859	0.92045	1.41906	0.0260615	0.0648634	0.0416869	21.56	21.56	50.33	43.43	40.31	13	1	1.09648	1.08643	0.981748	1.38038	0.0436516	0.0972747	0.037325	17.8297	0.00029992	25.1577	0.000110548
Q15149	PLEC_HUMAN	PLEC	Plectin	64.08	64.19	24.3	9.97	8.796	33	1	1.5417	1.70608	2.03236	2.58226	0.474242	0.83946	0.134276	58.64	58.88	23.98	9.458	7.771	33	1	1.77011	1.49969	2.22844	2.1677	0.465586	1.25892	0.244343	33.08	33.15	26.28	5.465	4.184	16	1	1.77011	0.903649	1.99526	1.85353	0.390841	0.751623	0.30479	3.67232	0.0146348	2.64091	0.0288598
Q16270	IBP7_HUMAN	IGFBP7	Insulin-like growth factor-binding protein 7	26.31	26.31	63.12	60.28	60.28	32	1	1	0.83946	1.36773	2.18776	0.0222843	0.0474242	0.0212814	27.99	27.99	47.16	44.68	44.68	28	1	1.05682	0.60256	1.13763	2.07014	0.0444631	0.0597035	0.021677	30.47	30.47	52.84	47.16	46.45	31	1	1.34276	0.981748	1.5417	2.46604	0.0642688	0.0394457	0.0331131	42.1692	0.0084547	27.9735	0.0128248
Q16363	LAMA4_HUMAN	LAMA4	Laminin subunit alpha-4	91.69	92.14	38.4	33.9	31.82	59	1	0.824138	0.731139	0.879022	2.12814	0.0337287	0.0436516	0.0343558	86.84	87.18	40.37	34.61	31.32	56	1	0.847227	0.544503	0.809096	1.8197	0.0316228	0.0515229	0.0188799	81.86	82	41.58	33.79	29.73	48	1	0.870964	0.619441	0.731139	1.85353	0.0325087	0.0413047	0.0313329	29.8692	0.0203159	29.5251	0.0152918
Q16881	TRXR1_HUMAN	TXNRD1	Thioredoxin reductase 1, cytoplasmic	29.05	29.08	46.22	39.91	39.91	21	1	0.679204	0.928966	0.77983	0.428549	0.0660693	0.483059	0.135519	24.06	24.06	44.07	39.14	36.21	15	1	0.57544	1.07647	1	0.394457	0.0474242	0.413047	0.125893	16.39	16.39	45.76	30.2	26.5	8	1	0.679204	0.954993	0.990832	0.654636	0.141906	0.679204	0.170608	3.34469	0.0172037	4.14046	0.0214891
Q4LDE5	SVEP1_HUMAN	SVEP1	Sushi, von Willebrand factor type A, EGF and pentraxin domain-containing protein 1	64.22	64.27	17.22	13.75	12.43	39	1	0.363078	0.824138	0.704693	0.77983	0.0246604	0.0660693	0.0177011	54.66	54.75	16.94	11.65	10.03	29	1	0.280543	0.903649	0.666807	1.22462	0.0586138	0.108643	0.0175388	28.86	28.86	12.85	5.937	5.349	17	1	0.474242	1.15878	0.529663	0.981748	0.0824138	0.133045	0.0630957	20.3175	0.00249202	13.2329	0.0128362
Q6UVK1	CSPG4_HUMAN	CSPG4	Chondroitin sulfate proteoglycan 4	9.91	9.95	9.087	3.359	2.972	5	1	2.05116	1.55597	2.80543	2.44343	0.30479	1.55597	0.0444631	6.21	6.24	12.23	2.369	2.067	3	1	1.2942	1.14815	1.34276	1.51356	0.416869	1.03753	0.136773	0.44	0.46	10.16	0.9044	0.9044	2	1	1.43219	1.43219	1.77011	1.28233	0.394457	0.990832	0.625173	3.10389	0.0498162	2.37511	0.0181536
Q6UXH9	PAMR1_HUMAN	PAMR1	Inactive serine protease PAMR1	10.17	10.33	16.94	13.19	10.97	6	1	1.19124	1.27057	0.903649	0.903649	0.113763	0.083946	0.108643	11.04	11.04	16.81	11.94	10.69	6	1	0.524808	1.07647	1.0666	0.981748	0.0152757	0.119124	0.0809096	7.86	7.92	19.03	10.28	9.028	5	1	1.10662	1.25892	0.981748	1.18032	0.140605	0.265461	0.267917	10.3198	8.04366e-05	12.957	0.000830173
Q76M96	CCD80_HUMAN	CCDC80	Coiled-coil domain-containing protein 80	6.77	6.77	20.74	9.579	5.053	4	1	1.04713	0.30761	0.448745	0.534564	0.0359749	0.0564937	0.21677	8.5	8.5	20.53	8.211	4.526	4	1	0.809096	0.597035	0.570164	0.765597	0.0559758	0.107647	0.0887156	9.84	9.84	20.63	7.263	4.842	5	1	0.731139	0.409261	0.394457	0.648634	0.0685488	0.0409261	0.128233	6.47664	0.0326832	8.89734	0.000718288
Q7Z5L7	PODN_HUMAN	PODN	Podocan	10.04	10.06	27.9	16.15	14.36	5	1	0.432514	0.816582	1.31826	1.67494	0.0744732	0.0737904	0.0744732	13.06	13.06	28.22	20.88	13.21	6	1	0.487529	0.744732	1.51356	1.48594	0.0597035	0.108643	0.0369828	8.38	8.38	35.4	16.48	7.504	4	1	0.483059	1.03753	1.49969	1.57036	0.188799	0.152757	0.0794328	14.1215	0.0137523	15.2879	0.011057
Q92626	PXDN_HUMAN	PXDN	Peroxidasin homolog	52.54	54.64	37.73	28.74	24.61	33	1	1.28233	1.01859	1.07647	0.870964	0.0349945	0.127057	0.0158489	49.05	49.05	29.01	25.42	23.46	30	1	1.25892	0.895365	1.0666	1.10662	0.0765597	0.0946237	0.0343558	29.62	29.76	29.48	16.9	14.54	15	1	1.25892	1.23595	0.824138	0.981748	0.0519996	0.152757	0.0387258	17.7009	4.04048e-05	15.5518	1.7837e-05
Q92743	HTRA1_HUMAN	HTRA1	Serine protease HTRA1	8.7	9.78	30	20	14.37	5	1	0.937562	0.570164	1.1695	1.04713	0.299226	0.0328095	0.203236	8.74	8.74	28.75	18.54	12.5	4	1	1.5417	1.41906	1.40605	1.43219	0.239883	0.0895365	0.322107	8.25	8.25	18.96	15	15	5	1	0.870964	0.887156	0.937562	0.772681	0.167494	0.103753	0.175388	5.29565	0.00194117	6.26129	0.000141088
Q93063	EXT2_HUMAN	EXT2	Exostosin-2	23.84	24	35.52	28.69	25.35	12	1	0.912011	0.895365	0.831764	1.20226	0.138038	0.169044	0.161436	13.46	13.53	18.94	13.93	13.93	7	1	1.01859	0.887156	0.608135	1.30617	0.0619441	0.524808	0.190546	13.09	13.12	25.91	13.93	13.93	7	1	1.05682	0.648634	1.22462	1.04713	0.21677	0.394457	0.586138	6.20006	8.07502e-05	3.72062	0.00801055
Q96D15	RCN3_HUMAN	RCN3	Reticulocalbin-3	12.14	12.16	33.84	31.4	31.4	8	1	1.1272	1.03753	1.05682	1.8197	0.0237684	0.0824138	0.0296483	12.22	12.24	35.37	29.57	25.61	6	1	1.35519	0.77983	0.887156	0.912011	0.057544	0.10666	0.0283139	7.71	7.8	28.96	18.29	17.38	4	1	1.49969	1.03753	1.24738	1.1695	0.11272	0.272898	0.0862978	26.6858	0.00132849	15.3779	0.000434886
Q9NRN5	OLFL3_HUMAN	OLFML3	Olfactomedin-like protein 3	3.83	3.85	9.113	7.143	4.68	2	1	1.97697	0.824138	0.831764	1.59956	0.222843	0.280543	0.180302	3.84	4.7	14.53	10.84	6.404	3	1	1.24738	0.765597	0.758578	1.10662	0.316228	0.319154	0.192309	4.46	5.63	12.07	8.374	6.158	3	1	1.47231	0.608135	0.440555	1.64437	0.170608	0.151356	0.0322107	5.46953	0.0164909	3.53623	0.00176458
Q9NZ08	ERAP1_HUMAN	ERAP1	Endoplasmic reticulum aminopeptidase 1	5.65	5.72	10.95	5.42	4.463	3	1	0.501187	2.07014	2.01372	1.77011	0.165959	0.534564	0.158489	2.81	2.82	9.352	4.888	2.55	2	1	0.570164	0.801678	1.0666	0.698232	0.267917	0.267917	0.192309	1.15	1.18	7.226	2.55	1.488	1	1	0.870964	1.00925	0.912011	1.35519	0.711214	0.178649	0.519996	5.13741	0.0307042	3.40868	0.00333877
Q9UBG0	MRC2_HUMAN	MRC2	C-type mannose receptor 2	2.82	2.83	4.868	1.826	1.826	2	1	2.35505	1.61436	1.83654	3.01995	0.242103	0.363078	0.432514	4.01	4.01	5.747	1.826	1.826	2	1	1.38038	1.24738	1.45881	2.42103	0.226986	0.0416869	0.37325	2.1	2.1	4.733	1.826	0.9466	1	1	0.824138	1.48594	1.19124	1.99526	0.155597	0.0691831	0.461318	5.68138	0.0122233	7.01729	0.00808917
Q9UBP4	DKK3_HUMAN	DKK3	Dickkopf-related protein 3	16.01	16.08	36.86	32.86	32.86	13	1	1.95885	1.55597	2.22844	2.85759	0.0359749	0.0469894	0.0413047	20.02	20.02	41.71	39.43	35.43	14	1	1.19124	1.11686	1.1695	1.69044	0.0448745	0.0369828	0.0299226	18.89	18.89	38.29	35.43	35.43	14	1	1.43219	0.912011	1.92309	1.59956	0.123595	0.0519996	0.0794328	46.3551	0.00407272	33.1081	0.000281359
Q9UKU9	ANGL2_HUMAN	ANGPTL2	Angiopoietin-related protein 2	21.08	21.08	26.77	23.94	22.72	16	1	0.60256	0.685488	0.496592	0.831764	0.0679204	0.0946237	0.0172187	22.97	22.97	30.02	26.98	26.77	13	1	0.698232	0.619441	0.559758	0.772681	0.0559758	0.17378	0.0331131	17.22	17.22	31.64	20.69	20.69	10	1	0.879022	0.77983	0.409261	0.862979	0.0731139	0.113763	0.0515229	12.0706	0.00140265	8.3314	0.000952237
Q9Y4K0	LOXL2_HUMAN	LOXL2	Lysyl oxidase homolog 2	23.36	23.36	27.78	21.06	20.28	13	1	1.8197	1.01859	2.18776	0.879022	0.0903649	0.057544	0.0457088	22.87	22.87	27.13	22.22	20.67	14	1	0.972747	0.630957	1.19124	0.586138	0.0570164	0.0794328	0.0413047	19.9	19.9	25.71	18.86	15.5	11	1	1.01859	0.731139	1.22462	0.765597	0.0963829	0.143219	0.0724436	21.3981	0.00930464	14.7881	0.00185784
Q9Y6C2	EMIL1_HUMAN	EMILIN1	EMILIN-1	17.6	17.66	19.09	14.76	10.53	8	1	2.33346	1.47231	1.39316	3.69828	0.0625173	0.0436516	0.0570164	11.4	11.42	24.31	14.57	13.88	10	1	1.72187	1.11686	1.1695	2.63027	0.0879023	0.428549	0.057544	7.3	7.3	28.74	7.382	6.299	5	1	1.41906	0.744732	1.30617	2.18776	0.147231	0.359749	0.301995	36.3901	0.0240874	7.98457	0.0176852
O00299	CLIC1_HUMAN	CLIC1	Chloride intracellular channel protein 1	21.73	21.73	58.09	56.85	51.04	11	1	0.737904	1.23595	1.22462	0.483059	1.90546	2.63027	5.15229	18.17	18.17	81.74	68.88	63.07	11	1	1.18032	1.6293	1.13763	0.519996	1.72187	4.61318	6.85488	15.12	15.12	70.12	57.68	57.68	10	1	1.36773	1.09648	4.32514	1.00925	6.30957	8.16582	18.197	0.289937	0.0216324	0.248701	0.0248289
O60568	PLOD3_HUMAN	PLOD3	Procollagen-lysine,2-oxoglutarate 5-dioxygenase 3	51.97	51.97	55.01	47.29	43.22	31	1	0.990832	2.33346	1.19124	2.93765	5.7544	5.15229	4.20727	49.75	49.75	61.38	52.17	45.53	33	1	0.824138	1.45881	1.07647	2.37684	3.56451	3.59749	3.83707	45.43	45.43	50.95	42.41	40.38	26	1	1.64437	2.33346	1.83654	3.53183	8.55067	5.15229	10.7647	0.335578	0.00174137	0.367463	0.000825622
O75531	BAF_HUMAN	BANF1	Barrier-to-autointegration factor	5.06	5.06	56.18	48.31	48.31	3	1	1.14815	0.862979	0.895365	0.253513	4.05509	2.93765	4.65586	4.05	4.05	48.31	40.45	40.45	2	1	0.642688	2.208	1.14815	0.275423	3.94457	3.87258	5.49541	2.72	2.72	59.55	40.45	40.45	2	1	0.0963829	0.751623	0.229087	0.57544	4.32514	2.80543	3.43558	0.214275	0.00034806	0.237713	0.00113084
O94985	CSTN1_HUMAN	CLSTN1	Calsyntenin-1	44.65	44.65	37	34.56	33.23	27	1	0.580764	0.444631	1.15878	1.20226	3.37287	4.96592	2.208	47.82	47.82	43.73	37.72	36.6	28	1	0.758578	0.457088	0.636796	1.58489	2.03236	3.22107	1.27057	40.93	40.93	33.74	30.38	29.77	26	1	1.15878	0.448745	0.887156	2.42103	3.40408	5.49541	2.80543	0.249541	0.00530272	0.408095	0.0390982
P06744	G6PI_HUMAN	GPI	Glucose-6-phosphate isomerase	50.27	50.27	52.33	49.82	46.06	33	1	0.847227	1.52757	1.22462	0.737904	2.26987	8.87156	3.34195	40.4	40.4	66.13	56.63	53.58	35	1	1.85353	1.52757	1.41906	0.862979	2.31206	8.16582	4.40555	44.45	44.45	61.11	53.41	53.41	24	1	1.04713	0.648634	0.887156	0.724436	2.03236	6.19441	2.51189	0.221108	0.0466788	0.268613	0.0292074
P06865	HEXA_HUMAN	HEXA	Beta-hexosaminidase subunit alpha	25.64	25.64	48.39	35.54	31.95	13	1	1.69044	1.69044	1.22462	6.48634	6.72977	14.0605	9.0365	30.1	30.3	48.39	41.4	36.11	16	1	2.44343	1.45881	1.43219	6.91831	4.87529	10.8643	6.98232	18.49	18.49	40.08	24.39	22.87	10	1	1.43219	0.619441	0.855067	2.24905	1.47231	5.59758	3.7325	0.243242	0.0113694	0.349956	0.0442169
P07108	ACBP_HUMAN	DBI	Acyl-CoA-binding protein	6	6.02	56.32	50.57	50.57	4	1	0.398107	0.554626	0.353183	0.937562	2.83139	2.88403	2.85759	5.73	5.79	64.37	58.62	50.57	4	1	0.366438	0.505825	0.554626	0.570164	1.90546	1.94089	2.0893	5.13	5.13	70.11	58.62	50.57	3	1	0.895365	0.92045	0.654636	0.77983	3.31131	2.03236	2.53513	0.227001	1.82213e-05	0.302955	8.54793e-05
P07195	LDHB_HUMAN	LDHB	L-lactate dehydrogenase B chain	32.78	35.57	53.29	51.8	47.9	24	1	1.23595	0.77983	0.685488	1.30617	4.57088	1.7378	6.30957	25.43	29.6	61.08	49.1	42.51	19	1	0.77983	0.744732	1.1695	0.564937	3.46737	1.65959	5.86138	20.13	23.43	55.69	45.21	42.22	21	1	1.33045	1.2942	0.912011	0.465586	4.96592	1.07647	8.09096	0.238104	0.0174959	0.232556	0.0204722
P08107	HSP71_HUMAN	HSPA1A	Heat shock 70 kDa protein 1A/1B	26.61	36.16	50.86	44.62	40.41	25	1	1.24738	2.18776	1.35519	0.452898	14.3219	8.01678	6.91831	26.39	36.56	48.05	46.02	44.46	24	1	0.963829	0.912011	1.14815	0.356451	8.95365	8.87156	5.59758	26.89	37.77	59.44	48.36	44.93	21	1	0.642688	1.30617	0.912011	0.325087	7.58578	4.16869	4.2462	0.128036	0.00263833	0.11221	0.000157197
P08195	4F2_HUMAN	SLC3A2	4F2 cell-surface antigen heavy chain	16.64	18.82	29.05	22.7	18.57	11	1	0.83946	0.862979	0.340408	0.711214	3.56451	3.25087	2.67917	12.98	13.2	31.59	19.52	16.67	10	1	1.47231	0.331131	0.862979	1.18032	3.98107	3.7325	2.0893	5.64	5.71	16.51	7.302	5.079	3	1	2.0893	1.30617	3.76704	2.39883	7.04693	4.36516	5.24808	0.237235	5.79064e-05	0.296652	0.00376337
P08727	K1C19_HUMAN	KRT19	Keratin, type I cytoskeletal 19	18.26	22.17	61.25	38.5	36.75	12	1	0.539511	0.416869	0.457088	1.18032	6.42688	7.31139	4.7863	20.32	24.48	49.5	40	34.5	13	1	0.57544	0.461318	0.519996	0.148594	4.13048	3.53183	4.32514	11.86	15.89	45	25	25	8	1	0.0772681	0.405508	0.246604	0.263027	5.19996	9.54993	8.16582	0.116401	8.09256e-05	0.135409	9.3654e-06
P09211	GSTP1_HUMAN	GSTP1	Glutathione S-transferase P	24.16	24.16	69.52	69.52	69.52	26	1	1.14815	0.912011	1.08643	0.265461	2.26987	3.0761	7.58578	28	28	71.9	69.52	69.52	25	1	2.24905	2.33346	1.19124	0.685488	4.69894	4.44631	10.0925	28.15	28.15	70	69.52	69.52	20	1	1.15878	0.666807	1.10662	0.42462	3.43558	1.92309	6.66807	0.204708	0.031365	0.232644	0.013286
P09429	HMGB1_HUMAN	HMGB1	High mobility group protein B1	10.32	10.33	45.12	30.7	27.91	5	1	0.912011	0.990832	1.01859	0.912011	1.59956	2.1677	2.55859	14.15	14.15	52.09	44.65	44.65	9	1	0.356451	0.356451	0.519996	1.52757	2.26987	3.13329	4.48745	8.95	8.95	40.47	37.67	21.86	4	1	1.18032	0.704693	0.870964	1.40605	1.97697	1.94089	3.40408	0.458447	0.00143995	0.228123	0.00391759
P12004	PCNA_HUMAN	PCNA	Proliferating cell nuclear antigen	8.64	8.66	43.68	23.75	21.07	4	1	0.613762	1.65959	1.58489	0.283139	9.2045	3.04789	8.70964	10.07	10.1	32.57	25.29	25.29	6	1	1.33045	0.963829	0.895365	0.169044	8.55067	2.22844	7.72681	8.52	8.56	38.31	22.61	20.31	5	1	0.704693	0.42462	0.895365	0.524808	4.57088	0.515229	4.13048	0.147163	0.00703427	0.141318	0.0113682
P12277	KCRB_HUMAN	CKB	Creatine kinase B-type	13.64	13.64	27.56	20.47	20.47	8	1	0.296483	1.18032	0.597035	0.972747	6.79204	0.608135	8.16582	17.11	17.11	38.32	32.81	32.81	12	1	0.383707	0.887156	1.20226	1.07647	9.46237	2.12814	10.9648	6.78	6.78	31.23	18.9	10.5	4	1	0.383707	0.895365	0.990832	0.912011	8.70964	1.03753	6.25173	0.155978	0.042913	0.121025	0.0164034
P15311	EZRI_HUMAN	EZR	Ezrin	16.23	32.56	35.67	30.03	30.03	19	1	1.03753	0.625173	1.03753	0.125893	1.5417	2.99226	4.2462	23.92	40.71	45.39	37.71	31.74	27	1	0.744732	0.524808	1.21339	0.405508	1.01859	1.85353	2.55859	12.42	27.53	40.1	31.4	26.45	18	1	0.337287	0.597035	0.398107	0.340408	0.879022	2.14783	2.35505	0.261461	0.0128562	0.429605	0.0350376
P15529	MCP_HUMAN	CD46	Membrane cofactor protein	9.46	9.46	17.86	12.5	12.5	5	1	0.887156	0.666807	0.83946	0.685488	13.8038	9.2045	3.46737	7.65	7.66	14.8	13.78	11.99	4	1	0.912011	0.534564	1.05682	0.60256	5.59758	3.53183	2.07014	1.37	1.37	11.73	2.041	2.041	1	1	2.03236	1.2942	1.21339	1.1272	9.46237	5.44503	2.44343	0.0924375	0.0105109	0.219971	0.00867278
P22234	PUR6_HUMAN	PAICS	Multifunctional protein ADE2	7.88	7.9	21.88	16	16	5	1	5.29664	7.87046	12.942	0.356451	17.378	11.8032	22.9087	7.38	7.38	26.12	14.59	14.59	5	1	0.549541	0.554626	0.343558	0.457088	2.1677	1.70608	3.0761	4.18	4.18	19.76	8.235	8.235	3	1	1.41906	2.1677	0.691831	0.260615	9.2045	3.46737	9.46237	0.316363	0.0222578	0.250779	0.00188488
P22392	NDKB_HUMAN	NME2	Nucleoside diphosphate kinase B	20.51	20.51	79.61	72.37	67.76	13	1	0.496592	1.69044	0.887156	0.0862978	3.76704	1.61436	2.14783	17.34	17.34	71.71	71.71	67.11	13	1	1.04713	0.972747	0.524808	0.124738	3.94457	1.7378	1.57036	18.82	18.82	64.47	63.82	63.82	13	1	1.6293	1.34276	1.27057	1.01859	4.7863	2.63027	3.53183	0.331547	0.0299121	0.303562	0.0323644
P25205	MCM3_HUMAN	MCM3	DNA replication licensing factor MCM3	0.07	0.08	4.084	0.9901	0	0	1	1.40605	1.99526	1.99526	0.167494	5.34564	3.22107	4.87529	3.09	3.09	5.198	2.599	2.599	2	1	1.36773	1.28233	1.05682	0.101859	2.72898	1.27057	3.37287	2	2	7.55	0.9901	0.9901	1	1	4.69894	4.83059	5.80764	0.870964	17.378	8.47227	12.942	0.292995	0.0029116	0.391356	0.033471
P31947	1433S_HUMAN	SFN	14-3-3 protein sigma	5.32	9.52	50	28.23	28.23	9	1	1.40605	1.7378	0.744732	0.862979	9.37562	13.0617	14.7231	6.09	12.16	51.21	37.1	31.45	10	1	0.313329	0.469894	0.469894	0.529663	5.01187	5.34564	8.01678	4	10.05	29.03	27.02	27.02	9	1	5.80764	0.879022	0.794328	0.981748	8.09096	8.87156	19.9526	0.0928658	7.64641e-05	0.0908698	0.000230013
P32119	PRDX2_HUMAN	PRDX2	Peroxiredoxin-2	6.52	8.58	40.91	36.87	31.82	7	1	0.954993	0.92045	0.383707	0.751623	3.28095	1.34276	4.05509	11.24	13.31	60.1	57.58	53.54	8	1	0.903649	1.27057	0.744732	0.928966	2.0893	1.38038	2.53513	11.5	13.57	45.96	40.4	40.4	8	1	0.946237	1.57036	0.912011	0.409261	2.26987	1.33045	2.31206	0.277281	0.0138188	0.484404	0.00888519
P39687	AN32A_HUMAN	ANP32A	Acidic leucine-rich nuclear phosphoprotein 32 family member A	10.31	10.32	36.14	36.14	30.92	7	1	0.787046	0.591562	1.02802	3.04789	12.2462	17.378	17.0608	13.66	13.8	44.58	42.17	39.76	8	1	0.220801	1.6293	0.855067	0.981748	6.66807	5.97035	7.37904	9.49	9.49	22.89	22.89	22.89	5	1	1.27057	0.711214	1.09648	0.981748	2.05116	2.99226	2.65461	0.0829541	4.22821e-05	0.140485	9.76046e-06
P43487	RANG_HUMAN	RANBP1	Ran-specific GTPase-activating protein	5.32	6.04	22.89	20.4	20.4	3	1	3.94457	3.28095	5.44503	0.554626	12.942	12.0226	13.6773	3.42	3.64	33.33	11.44	8.955	2	1	0.549541	1.57036	0.887156	1.31826	3.01995	2.31206	2.75423	4.96	4.97	29.85	15.92	13.43	3	1	2.24905	4.2462	1.03753	0.487529	8.70964	8.95365	8.62979	0.220877	0.000219131	0.395139	0.00111112
P49327	FAS_HUMAN	FASN	Fatty acid synthase	50.54	50.58	26.76	20.31	16.49	27	1	0.534564	1.08643	0.549541	0.267917	1.65959	1.65959	3.53183	41.88	41.88	22.3	14.5	11.19	24	1	0.666807	0.855067	0.981748	0.237684	1.77011	1.19124	3.22107	21.57	21.57	19.35	8.881	6.93	11	1	0.787046	1.05682	1.48594	0.903649	2.29087	3.22107	6.0256	0.301134	0.0187849	0.363091	0.0337815
P51858	HDGF_HUMAN	HDGF	Hepatoma-derived growth factor	14.23	14.23	44.17	44.17	40.42	9	1	0.383707	0.334195	1.55597	1.5417	4.28548	6.0256	4.01791	17.83	17.83	58.33	55.83	55.83	9	1	0.505825	1.02802	0.147231	0.698232	4.28548	5.59758	4.96592	6.09	6.09	49.58	33.75	19.17	4	1	1.19124	0.510505	0.972747	0.608135	3.66438	3.04789	3.49945	0.201643	0.00059857	0.136547	1.91807e-05
P52799	EFNB2_HUMAN	EFNB2	Ephrin-B2	2	2.01	8.408	5.706	4.505	1	1	2.24905	0.161436	0.277971	0.717794	24.2103	9.28966	6.54636	2	2	4.505	4.505	4.505	1	1	2.35505	1.57036	2.24905	2.96483	20.3236	7.44732	8.31764	3.44	3.44	9.309	9.309	9.309	2	1	0.831764	1.92309	1.6293	2.10863	4.20727	2.33346	2.46604	0.0660174	0.0214732	0.168574	0.0172402
P54819	KAD2_HUMAN	AK2	Adenylate kinase 2, mitochondrial	13.02	13.05	35.98	35.98	35.98	7	1	0.401791	0.744732	1.13763	0.322107	4.87529	3.53183	3.37287	11.5	11.5	33.05	31.38	31.38	6	1	0.452898	0.77983	1.07647	2.42103	5.49541	4.36516	3.31131	4.82	4.82	35.15	20.92	20.92	5	1	0.801678	0.887156	0.809096	1.15878	2.51189	1.83654	2.42103	0.18368	0.000225855	0.261021	0.0023443
P60174	TPIS_HUMAN	TPI1	Triosephosphate isomerase	37.92	37.92	61.54	61.54	61.54	33	1	1.41906	0.903649	1.09648	0.928966	6.66807	6.0256	6.54636	47.53	47.53	62.59	62.59	62.59	40	1	1.67494	1.34276	1.41906	2.75423	7.04693	8.16582	7.17794	31.71	31.71	68.53	66.78	62.59	30	1	1.21339	1.21339	0.660694	0.613762	4.05509	4.40555	5.19996	0.166782	1.35485e-07	0.219493	1.78926e-05
Q01105	SET_HUMAN	SET	Protein SET	16	16.01	43.45	33.79	33.79	18	1	0.83946	1.44544	0.92045	0.291072	5.97035	3.90841	5.24808	12.91	12.91	31.72	31.72	29.66	14	1	0.824138	0.765597	0.895365	0.895365	6.66807	2.03236	4.65586	13.72	13.72	35.86	33.79	33.79	11	1	3.34195	5.05825	2.14783	1.8197	18.3654	11.9124	16.4437	0.178349	0.000177353	0.196782	0.0107922
Q04760	LGUL_HUMAN	GLO1	Lactoylglutathione lyase	9.59	9.59	40.76	34.24	34.24	6	1	1	0.328095	0.288403	0.559758	1.99526	0.831764	2.29087	12.74	12.74	36.96	36.41	36.41	7	1	0.937562	0.737904	0.937562	0.711214	2.42103	1.33045	2.67917	9.78	9.78	36.41	32.61	28.8	5	1	0.420727	0.544503	0.855067	0.57544	2.03236	0.963829	2.44343	0.372371	0.0322663	0.403465	0.00634797
Q06481	APLP2_HUMAN	APLP2	Amyloid-like protein 2	15.81	17.9	23.2	18.74	16.25	10	1	0.496592	0.698232	0.285759	0.862979	4.2462	3.16228	2.46604	8.34	10.38	15.73	10.88	9.305	5	1	0.505825	0.319154	1.25892	0.870964	3.80189	3.98107	1.7378	5.63	9.21	20.71	7.602	6.029	4	1	1.64437	0.870964	1.02802	1.15878	10.8643	6.79204	3.7325	0.203163	0.000729754	0.249236	0.00591035
Q08345	DDR1_HUMAN	DDR1	Epithelial discoidin domain-containing receptor 1	4.17	4.18	10.51	3.943	3.176	2	1	2.48886	2.53513	3.43558	2.96483	4.83059	6.13762	7.17794	0.28	0.29	3.724	0.7667	0	0	1	1.15878	1.23595	0.981748	1.51356	2.01372	2.39883	2.75423	2.37	2.38	8.653	1.752	0.7667	1	1	1.34276	2.07014	0.118032	1.33045	8.87156	8.24138	10.8643	0.410811	0.00289119	0.493111	0.000979063
Q09028	RBBP4_HUMAN	RBBP4	Histone-binding protein RBBP4	9.79	9.82	15.53	11.53	11.53	6	1	1.11686	1.01859	1.30617	1.03753	2.37684	1.8197	2.96483	8.01	8.03	17.65	8.235	8.235	4	1	0.862979	0.679204	1.19124	0.83946	2.22844	1.59956	2.18776	8.25	8.25	15.53	11.06	9.412	4	1	0.870964	0.870964	1.19124	0.879022	2.18776	1.80302	3.94457	0.459059	0.0022048	0.456091	0.00113222
Q12907	LMAN2_HUMAN	LMAN2	Vesicular integral-membrane protein VIP36	10.83	10.83	25	25	25	6	1	0.772681	2.07014	1.14815	3.83707	4.13048	7.87046	3.40408	10.63	10.63	23.88	22.47	22.47	6	1	1.41906	1.2942	1.41906	3.66438	7.94328	3.98107	5.70164	5.84	5.84	21.63	14.04	10.11	3	1	1.85353	0.990832	3.25087	2.51189	7.31139	5.91562	5.64937	0.343838	0.0366927	0.299445	0.00800963
Q13185	CBX3_HUMAN	CBX3	Chromobox protein homolog 3	0.22	4.52	50.82	24.59	14.75	2	1	0.731139	0.398107	0.751623	0.691831	2.35505	1.07647	3.13329	10.64	10.64	53.55	48.09	38.25	5	1	1.04713	1.88799	2.53513	0.77983	9.28966	7.11213	9.12011	4.39	4.39	53.55	33.88	24.59	2	1	2.58226	1.99526	4.13048	1.20226	24.2103	14.7231	28.5759	0.326532	0.0178918	0.170444	4.46996e-05
Q14103	HNRPD_HUMAN	HNRNPD	Heterogeneous nuclear ribonucleoprotein D0	10	10	20	16.62	16.62	6	1	2.55859	1.57036	4.36516	0.794328	10.0925	6.85488	13.4277	4.95	6.82	25.63	21.97	21.97	5	1	0.432514	2.77971	1.34276	4.36516	8.55067	4.36516	16.293	7.66	7.66	22.54	13.8	13.8	4	1	0.981748	0.990832	1.49969	1.48594	2.93765	2.75423	5.05825	0.203228	0.00263138	0.203777	0.0292454
Q14651	PLSI_HUMAN	PLS1	Plastin-1	6	10.03	17.17	10.81	10.81	5	1	0.824138	6.42688	6.42688	4.96592	16.4437	25.8226	26.7917	4.24	8.33	19.08	12.4	10.81	5	1	4.28548	0.937562	2.0893	7.44732	17.8649	21.677	15.8489	2	8.52	12.72	8.903	8.903	5	1	10.5682	3.53183	6.91831	0.0199526	29.1072	34.9945	26.0615	0.170672	0.000632232	0.17071	0.000308423
Q15393	SF3B3_HUMAN	SF3B3	Splicing factor 3B subunit 3	11.58	11.63	11.26	7.724	7.231	8	1	0.77983	0.717794	0.765597	0.591562	2.12814	1.99526	2.44343	14.09	14.17	17.5	8.546	8.546	7	1	0.787046	1.33045	1.6293	0.190546	3.49945	2.77971	2.96483	6.31	6.36	15.28	5.423	4.191	4	1	5.44503	1.1272	1.48594	0.356451	6.30957	3.63078	6.54636	0.352205	3.70753e-05	0.320468	0.00118888
Q92520	FAM3C_HUMAN	FAM3C	Protein FAM3C	18	18	55.51	49.78	49.78	10	1	1.70608	1.22462	1.72187	0.758578	1.85353	5.80764	4.2462	15.14	15.14	50.66	49.78	42.29	10	1	0.672977	0.401791	0.539511	0.591562	0.870964	2.208	1.92309	14.77	14.77	57.71	49.78	42.29	7	1	0.691831	0.448745	1.07647	0.787046	2.83139	5.10505	3.22107	0.323051	0.0221694	0.384542	0.0197441
Q96DG6	CMBL_HUMAN	CMBL	Carboxymethylenebutenolidase homolog	1.59	1.59	6.122	6.122	6.122	1	1	1.10662	0.972747	1	1.08643	2.53513	3.98107	6.08135	4.78	4.78	20	16.33	16.33	3	1	0.717794	1.04713	1.49969	0.831764	1.59956	2.77971	4.01791	1.87	1.87	24.9	6.122	6.122	1	1	0.648634	0.954993	0.457088	0.580764	1.01859	1.43219	1.99526	0.246038	0.00564572	0.364149	0.0165154
Q9NP84	TNR12_HUMAN	TNFRSF12A	Tumor necrosis factor receptor superfamily member 12A	2.33	2.36	27.13	13.95	13.95	2	1	0.928966	0.787046	0.711214	1.10662	1.28233	3.28095	2.51189	2	2.04	17.83	13.95	7.752	1	1	1.69044	0.92045	1.58489	1.65959	3.01995	7.44732	3.94457	2	2.04	11.63	7.752	7.752	1	1	1.24738	0.912011	1.31826	1.03753	2.18776	3.01995	2.37684	0.384487	0.0157528	0.285406	0.0145269
Q9Y2A9	B3GN3_HUMAN	B3GNT3	UDP-GlcNAc:betaGal beta-1,3-N-acetylglucosaminyltransferase 3	4	4.01	9.409	8.065	8.065	2	1	1.1272	0.879022	4.16869	2.93765	14.0605	7.7983	5.54626	4	4	11.29	8.065	8.065	2	1	3.37287	1.08643	0.544503	0.672977	19.0546	11.272	6.13762	2.74	2.74	7.258	7.258	7.258	2	1	2.208	0.21677	2.77971	2.58226	8.31764	4.74242	3.87258	0.221402	0.0134589	0.109863	0.00870386
Q9Y624	JAM1_HUMAN	F11R	Junctional adhesion molecule A	4	4	13.04	11.37	11.37	2	1	0.0698232	0.731139	0.436516	0.787046	7.31139	22.08	10.2802	4	4	16.39	11.37	11.37	2	1	0.195884	1.33045	0.136773	0.92045	3.80189	14.8594	6.60694	3.25	3.25	11.37	11.37	11.37	2	1	0.666807	0.597035	0.275423	0.801678	2.29087	6.79204	4.09261	0.0457434	0.00873053	0.0850926	0.0197313
O43809	CPSF5_HUMAN	NUDT21	Cleavage and polyadenylation specificity factor subunit 5	5.53	5.53	44.05	30.4	30.4	4	1	0.322107	0.242103	0.666807	0.436516	1.88799	0.946237	2.80543	6.2	6.2	33.04	30.4	26.87	3	1	0.751623	0.420727	0.205116	0.461318	2.67917	1.6293	2.29087	0.49	0.49	9.692	3.524	0	0	1	1.00925	1.1272	0.809096	0.912011	1.8197	1.40605	2.35505	0.283797	0.0207379	0.258097	0.00135555
O95340	PAPS2_HUMAN	PAPSS2	Bifunctional 3'-phosphoadenosine 5'-phosphosulfate synthase 2	4.03	4.03	10.1	4.235	4.235	2	1	1.18032	1.92309	1.01859	0.244343	0.110662	0.101859	0.169044	0.76	0.76	5.537	1.466	1.466	1	1	1.19124	1.38038	0.903649	0.409261	0.356451	0.310456	0.465586	2	2	17.1	1.466	1.466	1	1	1.39316	0.937562	1.1695	0.619441	0.529663	0.608135	0.60256	8.43841	0.0379304	2.58785	0.0350113
P00491	PNPH_HUMAN	PNP	Purine nucleoside phosphorylase	21.95	21.95	57.79	57.79	53.98	13	1	0.744732	0.698232	0.554626	0.376704	2.33346	1.70608	2.18776	16.93	16.93	44.29	37.72	33.56	9	1	1.13763	1.08643	0.691831	0.49204	2.42103	1.95885	2.26987	13.61	13.61	46.71	28.03	25.95	7	1	1.58489	1.65959	0.990832	1.72187	2.75423	1.92309	2.60615	0.325113	0.000373194	0.397723	0.000455559
P06576	ATPB_HUMAN	ATP5B	ATP synthase subunit beta, mitochondrial	12.01	12.03	38.75	18.71	18.71	7	1	1.7378	1.92309	2.46604	1.88799	0.283139	0.519996	1.08643	14	14	23.25	21.36	21.36	8	1	2.37684	2.96483	2.60615	2.58226	0.187068	0.265461	0.744732	3.02	3.02	10.4	6.616	4.726	2	1	0.92045	1.18032	1.15878	1.02802	0.444631	0.613762	0.625173	2.86254	0.0171095	5.77823	0.00672189
P14324	FPPS_HUMAN	FDPS	Farnesyl pyrophosphate synthase	5.92	5.95	18.14	12.41	9.069	3	1	1.43219	0.691831	2.05116	0.105682	3.63078	1.87068	5.01187	6.06	6.06	11.93	9.785	9.785	3	1	0.928966	0.496592	0.636796	0.0928966	1.92309	0.870964	3.37287	4	4	20.05	6.444	6.444	2	1	0.912011	1.07647	1.21339	0.92045	1.5417	1.47231	2.01372	0.301381	0.0217821	0.306984	0.0472981
P15531	NDKA_HUMAN	NME1	Nucleoside diphosphate kinase A	8.01	20.77	77.63	75.66	72.37	12	1	0.420727	0.731139	0.625173	0.428549	1.52757	1.99526	1.88799	6.02	12.73	78.29	75	71.71	11	1	0.744732	1.0666	0.787046	0.529663	1.7378	1.05682	1.45881	7.59	17.51	75.66	71.71	71.71	10	1	1.08643	0.912011	0.539511	0.469894	1.70608	1.20226	2.18776	0.355464	0.000590435	0.582311	0.0219289
P23528	COF1_HUMAN	CFL1	Cofilin-1	20.72	20.72	71.69	71.69	56.02	13	1	1.24738	3.01995	0.765597	0.325087	7.24436	4.20727	5.39511	22.79	22.79	68.07	68.07	56.02	14	1	0.912011	1.69044	0.77983	0.420727	1.55597	1.77011	1.94089	20.85	20.85	65.06	63.25	56.02	13	1	1.23595	1.1272	0.990832	0.648634	1.99526	1.21339	1.45881	0.226442	0.00280744	0.547148	0.0329564
P27816	MAP4_HUMAN	MAP4	Microtubule-associated protein 4	10.06	10.09	14.5	9.375	7.986	6	1	1.09648	1.18032	1.21339	1.47231	0.549541	0.380189	0.698232	12.98	12.98	22.83	11.89	8.767	8	1	0.77983	1.03753	1.15878	0.928966	0.172187	0.244343	0.465586	2.55	2.56	5.729	2.604	2.083	2	1	0.895365	0.751623	0.937562	1.14815	0.436516	0.704693	0.366438	2.19753	0.00201787	3.33636	0.000623446
P31153	METK2_HUMAN	MAT2A	S-adenosylmethionine synthase isoform type-2	4.1	4.15	13.16	11.9	9.114	2	1	1.0666	0.376704	0.92045	0.654636	1.95885	2.48886	3.46737	3.07	3.07	10.63	9.114	9.114	2	1	0.457088	0.597035	0.731139	0.534564	1.52757	0.887156	1.48594	2	2	5.063	3.797	3.797	1	1	0.77983	1.30617	0.83946	1.18032	1.8197	1.24738	2.42103	0.304613	0.00238216	0.510656	0.0180546
P60660	MYL6_HUMAN	MYL6	Myosin light polypeptide 6	11.96	12	43.71	41.06	41.06	9	1	1.02802	0.432514	1.03753	0.903649	0.0990832	0.519996	0.549541	13.59	13.59	58.28	47.68	47.68	10	1	1	0.772681	0.816582	0.529663	0.0972747	0.383707	0.591562	9.38	9.38	51.66	47.68	46.36	7	1	1.49969	1.31826	1.30617	1.52757	0.636796	0.591562	1.19124	2.25995	0.0385551	2.3042	0.0244718
P68871	HBB_HUMAN	HBB	Hemoglobin subunit beta	2.22	2.22	40.14	20.41	14.29	3	1	3.19154	2.99226	2.39883	2.88403	0.564937	1.27057	0.57544	7.08	7.08	41.5	21.77	21.77	5	1	1.14815	0.954993	1.01859	0.946237	0.630957	0.642688	0.586138	0.18	0.18	8.844	6.122	0	0	1	0.981748	0.928966	0.619441	0.928966	0.322107	0.428549	0.413047	3.10251	0.0225424	1.63502	0.00022105
Q08209	PP2BA_HUMAN	PPP3CA	Serine/threonine-protein phosphatase 2B catalytic subunit alpha isoform	1.8	1.82	3.647	1.536	1.536	1	1	0.887156	0.816582	0.981748	1.22462	0.413047	0.452898	0.448745	1.78	1.83	5.758	2.303	1.152	2	1	1.04713	1.31826	1.34276	1.1272	0.0205116	0.428549	0.328095	0.62	0.64	9.213	1.536	1.536	1	1	0.831764	0.887156	0.954993	0.787046	0.539511	0.691831	0.549541	2.24088	0.00108044	4.50516	0.000415722
Q15262	PTPRK_HUMAN	PTPRK	Receptor-type tyrosine-protein phosphatase kappa	12.29	12.33	12.93	8.478	7.505	7	1	0.963829	0.711214	0.337287	2.18776	1.58489	3.56451	2.46604	11.01	11.08	10.01	6.88	6.115	7	1	0.724436	0.185353	0.457088	1.2942	1.58489	2.33346	3.69828	11.01	11.02	8.617	6.046	4.239	7	1	1.7378	1.41906	1.64437	2.51189	2.10863	3.7325	3.87258	0.409701	0.0436681	0.288401	0.013389
Q32P28	P3H1_HUMAN	LEPRE1	Prolyl 3-hydroxylase 1	5.82	5.82	5.978	5.299	4.62	3	1	1.1272	1	0.887156	0.981748	0.946237	0.534564	0.220801	7.66	7.66	7.201	5.842	5.842	4	1	1.02802	0.954993	0.772681	1.19124	0.672977	0.319154	0.0452898	2.97	2.97	15.35	2.989	2.989	2	1	1.19124	1.08643	1.13763	1.28233	0.787046	0.539511	0.319154	1.76167	0.0369001	2.8611	0.00697075
Q6EMK4	VASN_HUMAN	VASN	Vasorin	12.31	12.37	19.76	17.98	17.98	8	1	1.03753	1.04713	0.642688	1.2942	0.316228	0.436516	0.0175388	7.2	7.32	17.09	13.37	12.63	5	1	1.31826	0.954993	0.963829	1.70608	0.597035	0.539511	0.0487529	4.01	4.05	23.77	6.538	6.538	3	1	0.903649	0.685488	0.887156	1.13763	0.685488	0.519996	0.387258	3.91145	0.00411585	3.00844	0.0142022
Q6NZI2	PTRF_HUMAN	PTRF	Polymerase I and transcript release factor	7.8	7.82	16.67	15.13	15.13	4	1	0.92045	0.963829	1.24738	1.15878	0.405508	0.440555	0.483059	6.69	6.69	21.79	21.79	16.15	5	1	0.963829	1.00925	0.981748	1.2942	0.104713	0.164437	0.107647	3.28	3.28	23.08	9.744	9.744	3	1	1.23595	1.10662	1.30617	1.00925	0.831764	0.337287	0.529663	2.38824	0.000340792	8.3584	3.20297e-05
Q92688	AN32B_HUMAN	ANP32B	Acidic leucine-rich nuclear phosphoprotein 32 family member B	6	8.29	25.9	24.3	19.12	6	1	1.03753	0.731139	0.879022	0.765597	1.78649	1.49969	2.26987	4	10.6	27.09	25.1	24.7	6	1	0.787046	0.613762	0.92045	1.02802	1.43219	1.58489	1.87068	4	8	24.7	18.33	18.33	4	1	0.887156	0.954993	0.847227	1.22462	1.40605	1.58489	1.87068	0.476594	0.00184377	0.533897	0.0015435
Q9HB71	CYBP_HUMAN	CACYBP	Calcyclin-binding protein	4.01	4.04	22.81	11.84	11.84	2	1	0.672977	0.92045	0.855067	0.972747	1.40605	1.0666	1.61436	4.8	4.84	20.18	15.79	15.79	3	1	0.903649	0.765597	0.717794	0.787046	1.77011	1.44544	1.92309	1.14	1.17	9.649	3.07	3.07	1	1	1.22462	0.946237	1.02802	1	2.18776	1.19124	2.1677	0.649068	0.0142891	0.487376	0.00039032
Q9NTK5	OLA1_HUMAN	OLA1	Obg-like ATPase 1	8.51	8.51	29.55	19.19	19.19	5	1	0.862979	0.642688	1.14815	0.57544	4.87529	2.24905	4.61318	8.1	8.1	36.87	22.47	16.41	4	1	1.08643	1.2942	1.14815	0.293765	2.77971	2.96483	4.09261	2.31	2.31	14.14	9.091	2.273	1	1	0.698232	1.03753	1.2942	0.824138	2.26987	1.67494	1.85353	0.216192	0.00272358	0.294143	0.000882424
Q9NZL9	MAT2B_HUMAN	MAT2B	Methionine adenosyltransferase 2 subunit beta	2	2	9.581	3.593	3.593	1	1	1.04713	0.824138	1.55597	0.972747	2.01372	1.72187	2.72898	2.07	2.07	11.98	6.587	3.593	1	1	1.15878	1.00925	0.912011	0.847227	1.64437	1.70608	1.77011	3.51	3.51	15.27	6.587	6.587	2	1	1.24738	1.61436	1.43219	0.420727	1.77011	2.77971	4.52898	0.501192	0.00784724	0.577351	7.20821e-05
Q9P258	RCC2_HUMAN	RCC2	Protein RCC2	8.4	8.41	13.6	11.49	11.49	5	1	3.34195	1.20226	1.45881	2.93765	7.11213	6.85488	8.87156	0.83	0.83	4.789	1.341	1.341	1	1	0.912011	1.47231	1.27057	0.972747	1.90546	2.208	2.46604	3.46	3.46	13.6	6.322	4.981	2	1	1.04713	0.387258	1.90546	0.83946	2.96483	2.12814	3.34195	0.261155	0.000385704	0.513198	0.00116917
Q9Y383	LC7L2_HUMAN	LUC7L2	Putative RNA-binding protein Luc7-like 2	2	2.01	8.163	3.827	3.827	1	1	0.77983	0.534564	0.765597	0.544503	1.35519	0.981748	1.77011	3.92	3.93	11.99	6.122	6.122	2	1	1.07647	1.59956	1.5417	0.831764	2.37684	2.0893	2.58226	0.14	0.16	9.184	4.847	2.551	1	1	1.22462	0.879022	1.55597	0.0135519	2.14783	1.77011	3.56451	0.529504	0.0189604	0.514967	0.00250517
P00352	AL1A1_HUMAN	ALDH1A1	Retinal dehydrogenase 1	11.13	11.13	24.35	19.36	13.17	6	1	0.203236	0.855067	0.349945	0.328095	0.0452898	1.30617	0.218776	11.64	11.64	33.33	26.55	22.75	8	1	0.0285759	0.698232	0.316228	0.0831764	0.0580764	1.83654	0.496592	11.14	11.14	21.96	19.16	11.58	5	1	0.0591562	0.990832	0.272898	0.210863	0.0751623	1.5417	0.310456	1.04558	0.948988	0.533508	0.452233
O60716	CTND1_HUMAN	CTNND1	Catenin delta-1	8.44	8.44	9.607	6.921	6.921	5	1	1.08643	1.09648	1.24738	0.465586	0.235505	1.52757	0.474242	8	8	8.161	6.921	4.959	4	1	1.35519	1.48594	1.25892	1.35519	0.642688	1.85353	0.672977	3.68	3.7	6.508	2.686	2.686	2	1	0.0613762	0.0765597	0.369828	0.436516	0.765597	3.49945	0.444631	1.31297	0.519005	1.22212	0.478609
P12532	KCRU_HUMAN	CKMT1A	Creatine kinase U-type, mitochondrial	8.01	11.78	36.21	29.26	29.26	6	1	0.356451	0.519996	0.366438	0.801678	0.244343	0.316228	3.53183	8	12.01	32.13	25.66	25.66	6	1	0.101859	0.524808	0.698232	0.698232	0.0483059	0.224906	3.69828	4	4.08	38.13	14.39	11.27	2	1	0.0928966	0.0698232	0.0731139	0.428549	0.267917	0.121339	2.72898	0.446373	0.386835	0.456725	0.449746
Q86SF2	GALT7_HUMAN	GALNT7	N-acetylgalactosaminyltransferase 7	12	12.02	20.55	15.98	15.98	6	1	0.946237	0.570164	0.283139	0.816582	7.31139	1.69044	2.26987	6	6.03	17.05	9.741	9.741	3	1	1.1272	1.24738	1.34276	0.954993	3.22107	1.44544	1.02802	1.8	1.81	7.306	2.892	2.892	1	1	0.0946237	0.765597	1	0.270396	3.01995	1.95885	0.698232	0.192489	0.0605683	0.597662	0.177922
P13796	PLSL_HUMAN	LCP1	Plastin-2	7.73	16.21	30.3	23.13	17.22	8	1	0.724436	0.293765	0.887156	0.260615	8.09096	0.337287	0.20893	4.39	9.22	23.92	16.75	13.72	5	1	1.80302	0.510505	0.698232	0.731139	16.1436	0.405508	0.214783	4.08	11.84	18.66	11	11	7	1	0.115878	1.18032	0.172187	0.483059	0.895365	1.40605	0.444631	0.219931	0.285119	0.169754	0.275405
Q14508	WFDC2_HUMAN	WFDC2	WAP four-disulfide core domain protein 2	2.86	2.86	20.97	20.97	20.97	2	1	0.586138	1.07647	1.25892	0.648634	4.05509	15.7036	0.870964	1.07	1.07	6.452	6.452	6.452	1	1	2.88403	3.13329	5.24808	3.25087	9.90832	41.3047	4.44631	0.15	0.15	6.452	6.452	0	0	1	0.122462	1.69044	2.26987	0.630957	3.40408	11.5878	1.10662	0.13292	0.120513	0.167263	0.11673
P33316	DUT_HUMAN	DUT	Deoxyuridine 5'-triphosphate nucleotidohydrolase, mitochondrial	6	6	40.48	13.89	13.89	3	1	1.77011	1.80302	1.08643	0.870964	7.94328	0.794328	2.75423	4.18	4.18	20.24	14.68	11.51	2	1	0.691831	0.92045	0.465586	0.224906	2.70396	0.937562	1.20226	6	6	18.65	14.68	14.68	3	1	0.136773	0.912011	0.119124	0.0954993	2.75423	1.88799	1.8197	0.340965	0.161209	0.409115	0.0756835
Q8WVQ1	CANT1_HUMAN	CANT1	Soluble calcium-activated nucleotidase 1	7.84	7.89	21.95	18.45	13.72	4	1	1.09648	0.487529	0.717794	0.660694	2.35505	2.65461	0.549541	7.16	7.18	23.69	21.7	18.45	5	1	3.31131	0.549541	1.59956	1.36773	6.25173	7.11213	1.72187	2.93	2.95	35.91	10.97	10.97	3	1	0.145881	0.0972747	0.346737	0.765597	5.39511	3.83707	2.03236	0.427669	0.0794866	0.311346	0.0451687
P23381	SYWC_HUMAN	WARS	Tryptophan--tRNA ligase, cytoplasmic	7.11	7.11	27.81	13.59	13.59	5	1	0.672977	0.613762	0.847227	0.226986	0.169044	0.0963829	0.275423	12.13	12.13	32.48	21.44	21.44	6	1	0.505825	1.04713	0.619441	0.359749	0.214783	0.115878	0.251189	10.27	10.27	23.78	20.17	15.71	5	1	0.159956	0.787046	0.549541	0.157036	0.263027	0.253513	0.474242	3.72852	0.0326158	3.64233	0.0316522
P33908	MA1A1_HUMAN	MAN1A1	Mannosyl-oligosaccharide 1,2-alpha-mannosidase IA	10.96	11.84	20.37	15.62	15.62	7	1	1.10662	1.08643	0.212814	3.10456	3.63078	1.77011	0.0608135	12.07	12.12	20.37	12.86	12.86	8	1	0.325087	0.597035	0.353183	2.53513	2.208	0.751623	0.260615	10	10.02	21.9	12.71	11.64	5	1	0.175388	0.343558	0.483059	1.94089	1.87068	0.570164	0.444631	0.715208	0.618645	0.896287	0.878028
Q9Y5B9	SP16H_HUMAN	SUPT16H	FACT complex subunit SPT16	8.22	8.27	13.37	5.731	5.158	4	1	1.39316	0.654636	0.809096	0.483059	4.05509	1.49969	3.66438	3.43	3.48	6.208	2.197	2.197	2	1	1.05682	1.97697	0.704693	1.8197	2.37684	1.99526	5.05825	3.17	3.2	17.38	2.292	2.292	2	1	0.180302	0.12942	1.51356	0.469894	2.37684	0.831764	1.67494	0.282452	0.0117131	0.41726	0.0566305
Q99538	LGMN_HUMAN	LGMN	Legumain	23.64	23.65	52.42	37.88	37.88	13	1	0.510505	0.895365	0.847227	1.72187	0.630957	5.44503	4.05509	19.31	19.32	39.03	33.95	31.41	11	1	0.666807	0.691831	0.549541	1.24738	0.83946	7.04693	7.65597	7.16	7.16	25.64	21.71	15.24	4	1	0.194089	0.717794	0.363078	1.85353	1.61436	6.42688	7.87046	0.294636	0.0691638	0.160422	0.0346741
Q86VP6	CAND1_HUMAN	CAND1	Cullin-associated NEDD8-dissociated protein 1	24.85	24.86	23.25	17.15	14.55	13	1	2.05116	0.972747	1.24738	0.331131	1.90546	1.35519	3.98107	19.54	19.55	20.16	14.07	12.52	10	1	1.0666	0.751623	0.711214	0.195884	1.25892	0.937562	3.40408	9.47	9.47	16.34	5.285	5.285	5	1	0.195884	1.22462	1.47231	0.172187	0.990832	1.65959	2.01372	0.464179	0.110546	0.399101	0.111348
O00303	EIF3F_HUMAN	EIF3F	Eukaryotic translation initiation factor 3 subunit F	5.2	5.21	17.37	11.76	10.64	3	1	1.31826	1.30617	1.20226	0.954993	1.01859	1.36773	1.31826	2	2	5.882	4.202	4.202	1	1	1.07647	1.02802	0.731139	1.39316	0.963829	1.14815	1.08643	2	2	12.04	3.081	3.081	1	1	0.203236	0.469894	0.580764	0.529663	0.758578	0.570164	0.809096	0.936412	0.56497	0.980883	0.893729
P23526	SAHH_HUMAN	AHCY	Adenosylhomocysteinase	9.86	9.92	21.76	14.58	14.58	5	1	0.452898	1.07647	0.37325	1.80302	3.80189	2.24905	4.28548	11.41	11.42	25.46	18.06	16.44	6	1	0.539511	0.619441	1.28233	1.99526	3.40408	1.43219	3.43558	4.23	4.23	27.31	8.333	6.713	2	1	0.220801	0.981748	0.248886	1.24738	2.75423	0.398107	3.22107	0.273148	0.0044063	0.394341	0.0314736
P13798	ACPH_HUMAN	APEH	Acylamino-acid-releasing enzyme	10.11	10.16	16.39	13.11	7.65	5	1	0.855067	0.787046	1.01859	0.972747	1.00925	1.15878	1.23595	4.02	4.03	9.836	3.415	3.415	2	1	0.879022	0.77983	1.13763	0.937562	1.05682	1.69044	1.1272	5.08	5.08	24.04	4.918	4.918	3	1	0.244343	0.57544	0.751623	0.691831	1.1695	0.824138	1.02802	0.816712	0.0359536	0.733116	0.0843158
P26639	SYTC_HUMAN	TARS	Threonine--tRNA ligase, cytoplasmic	16.64	16.85	30.98	19.64	17.84	10	1	0.343558	0.597035	1.05682	0.559758	2.48886	2.03236	4.65586	17.57	17.57	33.75	18.12	15.35	9	1	1.45881	2.26987	1.80302	0.436516	4.28548	2.99226	5.80764	8.28	8.3	18.81	8.16	6.362	4	1	0.246604	0.824138	0.564937	0.272898	1.88799	1.1272	5.59758	0.232569	0.00901113	0.319511	0.0065741
P36952	SPB5_HUMAN	SERPINB5	Serpin B5	10.12	10.13	17.6	16.27	16.27	5	1	0.704693	0.654636	0.224906	0.654636	0.175388	0.570164	5.34564	12.02	12.02	26.93	26.93	24	6	1	0.501187	0.487529	0.183654	0.353183	0.115878	0.0990832	2.10863	2.17	2.17	9.6	5.067	3.2	1	1	0.270396	1.8197	0.672977	0.180302	0.559758	1.21339	5.29664	0.319038	0.301982	0.652151	0.622896
Q07654	TFF3_HUMAN	TFF3	Trefoil factor 3	5.57	5.57	53.75	53.75	53.75	4	1	0.801678	0.928966	1.08643	0.809096	12.1339	1.55597	0.195884	5.46	5.46	65	53.75	53.75	5	1	0.299226	0.744732	0.704693	0.125893	15.1356	1.24738	0.0465586	5.28	5.28	65	42.5	42.5	5	1	0.270396	0.366438	0.717794	0.322107	6.25173	1.24738	0.130617	0.199896	0.227689	0.104977	0.215729
O43405	COCH_HUMAN	COCH	Cochlin	13.25	13.47	22.91	14.55	12.18	7	1	1.09648	0.847227	0.855067	2.53513	8.31764	0.895365	12.942	8.75	8.75	15.45	14.55	7.455	4	1	0.277971	0.331131	1.01859	0.666807	6.66807	1.64437	11.5878	5.69	5.69	16.55	13.82	9.455	4	1	0.275423	2.10863	1.45881	2.37684	4.69894	1.33045	7.31139	0.171535	0.056656	0.0993306	0.0297312
P00966	ASSY_HUMAN	ASS1	Argininosuccinate synthase	1.66	1.66	11.65	3.641	3.641	2	1	0.765597	1.22462	1.0666	1.10662	0.758578	0.461318	1.34276	8.73	8.75	19.9	17.48	16.26	6	1	1.0666	0.92045	0.946237	0.608135	0.691831	1.11686	3.40408	3.04	3.04	20.63	9.709	9.709	4	1	0.30479	0.737904	0.685488	1.19124	0.457088	0.212814	4.65586	1.20892	0.437441	0.522725	0.232181
Q09161	NCBP1_HUMAN	NCBP1	Nuclear cap-binding protein subunit 1	5.3	5.35	8.101	4.43	4.43	3	1	0.946237	0.164437	0.625173	0.322107	0.903649	0.685488	5.39511	4	4	4.051	2.658	2.658	2	1	0.483059	0.625173	0.127057	0.105682	1.02802	0.981748	3.04789	2.07	2.14	7.215	2.658	2.658	2	1	0.30479	0.912011	0.824138	0.165959	2.55859	0.559758	3.94457	0.262702	0.183626	0.277714	0.066796
P10599	THIO_HUMAN	TXN	Thioredoxin	12.39	12.39	55.24	51.43	49.52	11	1	0.608135	1.65959	1.11686	0.197697	1.1272	1.70608	1.19124	8.7	8.7	65.71	49.52	49.52	12	1	0.515229	1.8197	0.954993	0.288403	1.21339	2.01372	0.937562	11.65	11.65	55.24	49.52	49.52	9	1	0.310456	1.36773	0.946237	0.195884	1.48594	1.75388	1.43219	0.683154	0.275523	0.659594	0.305742
Q9GZM7	TINAL_HUMAN	TINAGL1	Tubulointerstitial nephritis antigen-like	8.05	8.05	21.2	16.92	12.21	4	1	4.40555	2.208	4.44631	5.24808	10.3753	29.9226	9.54993	6.06	6.06	23.34	8.565	8.565	3	1	1.67494	2.85759	4.20727	1.58489	2.83139	4.61318	2.208	4.02	4.02	14.78	5.567	5.567	2	1	0.319154	0.349945	0.524808	0.564937	0.505825	3.90841	0.465586	0.208329	0.0383742	0.703938	0.34338
O14818	PSA7_HUMAN	PSMA7	Proteasome subunit alpha type-7	18.04	18.09	50	45.97	45.97	9	1	1.10662	1.5417	0.448745	0.855067	0.772681	1.01859	0.912011	12.03	12.03	38.71	31.05	31.05	6	1	0.660694	0.870964	0.666807	0.937562	1.51356	1.5417	1.20226	13.61	13.65	41.94	38.31	35.48	7	1	0.322107	0.625173	0.597035	0.440555	1.08643	0.648634	0.895365	1.09914	0.724856	0.582878	0.0028844
P01130	LDLR_HUMAN	LDLR	Low-density lipoprotein receptor	9.92	9.92	20.7	12.67	9.884	6	1	1.08643	0.847227	0.870964	0.359749	1.8197	0.77983	1.22462	6.61	6.61	11.86	9.651	4.884	3	1	1.20226	0.963829	1.10662	0.92045	1.30617	1.11686	0.903649	2.91	2.91	11.63	3.721	2.907	3	1	0.337287	1.21339	1.03753	1.35519	2.46604	0.288403	1.22462	0.65338	0.161586	0.936639	0.542884
Q92896	GSLG1_HUMAN	GLG1	Golgi apparatus protein 1	10	10	12.13	6.277	6.277	6	1	3.46737	2.80543	1.33045	3.90841	13.3045	4.32514	0.981748	9.78	9.8	11.87	5.683	5.004	5	1	0.666807	1.22462	1.55597	0.0824138	9.81748	2.29087	0.349945	7.56	7.57	14.08	4.665	3.138	4	1	0.337287	0.353183	0.49204	0.887156	3.94457	2.75423	0.704693	0.403354	0.233524	0.218158	0.179158
P22102	PUR2_HUMAN	GART	Trifunctional purine biosynthetic protein adenosine-3	1.66	1.66	7.129	1.98	1.089	1	1	0.937562	0.92045	0.698232	0.765597	0.809096	0.758578	0.870964	9.13	9.13	8.317	6.733	5.842	5	1	0.751623	0.505825	0.474242	0.149969	0.37325	0.954993	0.591562	0.16	0.16	5.149	2.079	0	0	1	0.343558	1.44544	1.51356	0.011272	0.642688	0.224906	0.346737	1.06334	0.539766	0.90061	0.788816
P05387	RLA2_HUMAN	RPLP2	60S acidic ribosomal protein P2	10.86	10.86	88.7	73.91	73.91	8	1	0.855067	0.887156	0.946237	0.887156	0.597035	0.42462	1.07647	9.04	9.04	91.3	90.43	76.52	9	1	1.05682	1.33045	0.636796	0.554626	0.169044	0.285759	1.83654	8.78	8.78	73.91	73.91	73.91	7	1	0.346737	0.794328	0.409261	0.519996	0.654636	0.717794	1.99526	1.30849	0.1913	1.19896	0.739443
P28074	PSB5_HUMAN	PSMB5	Proteasome subunit beta type-5	2	2	30.8	6.084	6.084	1	1	0.855067	0.855067	0.630957	1.01859	1.34276	0.879022	0.847227	2	2.7	7.985	7.985	7.985	2	1	1.05682	0.711214	0.731139	0.963829	0.613762	0.510505	1.00925	2	2.02	46.77	3.802	3.802	1	1	0.346737	0.448745	0.363078	0.440555	0.737904	0.630957	0.570164	0.852329	0.350355	1.25511	0.261556
Q05707	COEA1_HUMAN	COL14A1	Collagen alpha-1(XIV) chain	20.86	24.89	25.33	12.25	10.47	12	1	0.319154	0.529663	0.505825	2.33346	0.0496592	0.109648	0.0203236	23.63	25.91	21.88	12.75	11.58	13	1	0.293765	0.679204	0.660694	2.44343	0.103753	0.141906	0.0501187	15.33	17.47	16.98	7.739	6.737	9	1	0.349945	0.559758	0.30479	2.55859	0.0847227	0.0698232	0.0483059	15.6591	0.122898	10.2992	0.115917
P28066	PSA5_HUMAN	PSMA5	Proteasome subunit alpha type-5	8.3	8.32	45.64	39.42	36.51	5	1	0.972747	0.794328	2.37684	3.22107	2.58226	0.613762	2.77971	5.96	6.02	33.2	21.58	18.67	3	1	1.05682	1.24738	1.04713	1.36773	1.35519	1.47231	1.39316	5.92	6.01	20.75	17.01	14.11	3	1	0.366438	1.35519	0.636796	1.18032	1.51356	0.870964	1.67494	0.839895	0.709147	0.81301	0.0348612
P46782	RS5_HUMAN	RPS5	40S ribosomal protein S5	6	6	29.41	29.41	29.41	4	1	0.474242	0.787046	0.862979	0.0751623	0.580764	0.390841	2.39883	6	6	34.31	22.06	22.06	4	1	1.41906	0.642688	0.197697	0.136773	0.619441	1.40605	4.09261	2.13	2.13	19.61	15.69	7.353	1	1	0.376704	1.83654	0.981748	1.55597	0.648634	0.564937	4.74242	0.569557	0.385564	0.333066	0.153731
P50895	BCAM_HUMAN	BCAM	Basal cell adhesion molecule	10.22	10.24	28.66	13.38	12.26	5	1	1.38038	1.25892	1.75388	1.0666	6.54636	33.4195	1.11686	14.37	14.37	25.48	15.29	14.17	7	1	0.787046	1.02802	0.92045	0.895365	0.794328	8.31764	0.387258	9.22	9.22	26.43	12.42	12.42	6	1	0.387258	0.37325	0.394457	0.787046	0.244343	5.86138	0.218776	0.0943431	0.140029	0.2925	0.279275
Q9Y2A7	NCKP1_HUMAN	NCKAP1	Nck-associated protein 1	2.02	2.85	9.663	3.103	3.103	3	1	1.2942	0.751623	2.03236	1.02802	1.47231	1.24738	1.0666	2	2.56	5.585	1.773	1.241	1	1	1.28233	1.02802	1.00925	0.296483	1.11686	1.2942	1.1272	1.84	2.37	8.954	1.773	1.773	2	1	0.387258	0.510505	0.15417	0.0711213	0.515229	0.246604	0.580764	0.967626	0.89811	0.782772	0.296828
P49721	PSB2_HUMAN	PSMB2	Proteasome subunit beta type-2	11.99	11.99	64.18	44.78	44.78	9	1	0.316228	0.879022	0.636796	0.895365	1.43219	1.2942	0.608135	6.07	6.15	49.25	22.39	13.93	4	1	0.501187	0.731139	0.322107	0.501187	0.972747	1.18032	1.31826	4.16	4.16	54.23	41.79	19.9	2	1	0.413047	1.08643	1.14815	0.0325087	1.38038	0.157036	1.58489	0.670695	0.1901	0.528148	0.0193302
Q8NBP7	PCSK9_HUMAN	PCSK9	Proprotein convertase subtilisin/kexin type 9	40.67	40.68	56.36	51.45	45.95	36	1	0.469894	0.660694	0.144544	0.539511	5.29664	0.272898	6.13762	42.03	42.05	55.2	45.81	43.64	31	1	0.824138	1.04713	0.564937	1.00925	13.6773	0.928966	15.9956	39.92	39.92	45.66	35.84	35.84	24	1	0.416869	0.660694	0.496592	0.237684	3.83707	0.409261	6.25173	0.144252	0.0481978	0.0871606	0.0346194
P49788	TIG1_HUMAN	RARRES1	Retinoic acid receptor responder protein 1	12.49	12.49	29.59	26.53	23.47	7	1	0.133045	0.586138	0.139316	0.47863	0.0448745	0.496592	3.7325	13.41	13.41	54.42	30.27	30.27	8	1	0.37325	0.77983	0.387258	0.229087	0.152757	0.524808	2.58226	11.98	11.98	35.03	26.53	26.53	7	1	0.420727	1.33045	0.310456	0.325087	0.214783	0.630957	3.43558	0.328097	0.315806	0.509738	0.397052
P01019	ANGT_HUMAN	AGT	Angiotensinogen	14.36	14.36	44.95	32.16	31.55	13	1	0.772681	0.539511	0.246604	1.38038	0.887156	0.144544	0.0185353	17.46	17.46	31.34	25.98	25.98	15	1	0.636796	0.744732	0.144544	1.11686	0.524808	0.224906	0.0233346	5.4	5.4	17.94	8.866	8.866	3	1	0.428549	0.613762	0.0554626	1.47231	0.758578	0.30761	0.0265461	2.25046	0.227208	2.82746	0.108294
Q8IXL6	DMP4_HUMAN	FAM20C	Extracellular serine/threonine protein kinase FAM20C	5.32	5.33	7.192	5.479	5.479	3	1	0.539511	0.990832	1.1695	3.63078	0.0207014	0.591562	1.1272	3.81	3.82	15.24	5.479	5.479	3	1	1.55597	1.36773	2.208	4.13048	0.042462	1.23595	1.45881	2.69	2.72	16.44	3.082	3.082	2	1	0.432514	1.13763	0.83946	2.60615	0.432514	0.0359749	0.654636	2.52858	0.294093	2.24947	0.207432
P50395	GDIB_HUMAN	GDI2	Rab GDP dissociation inhibitor beta	47.66	47.67	68.09	65.17	65.17	27	1	0.963829	0.685488	0.870964	0.275423	0.946237	0.744732	0.794328	43.58	43.58	61.12	60	52.13	23	1	0.928966	0.903649	1.38038	0.353183	1.70608	0.847227	1.31826	30.1	30.1	61.12	42.02	39.78	16	1	0.436516	1.07647	1.01859	0.359749	1.27057	1.09648	1.88799	0.916358	0.716963	0.707649	0.232847
P25789	PSA4_HUMAN	PSMA4	Proteasome subunit alpha type-4	10.8	10.8	39.46	34.87	34.87	6	1	0.903649	0.990832	0.946237	1.01859	0.912011	0.954993	1.0666	6.79	6.79	35.25	27.97	19.54	5	1	0.990832	1.1272	1.20226	1.00925	1.10662	1.30617	1.35519	8	8	39.85	24.9	24.9	4	1	0.444631	0.809096	0.452898	0.60256	1.90546	1.33045	1.6293	0.99386	0.894948	0.848658	0.0528471
O43240	KLK10_HUMAN	KLK10	Kallikrein-10	9.89	9.89	23.91	23.91	23.91	5	1	0.177011	0.937562	0.847227	0.654636	0.529663	4.52898	3.0761	8.27	8.27	23.91	23.91	23.91	5	1	0.544503	0.524808	0.331131	0.928966	0.325087	4.92039	3.43558	7.02	7.02	18.84	16.3	16.3	4	1	0.452898	0.744732	0.711214	0.510505	0.496592	3.43558	2.72898	0.26674	0.0637429	0.230115	0.0681721
Q00839	HNRPU_HUMAN	HNRNPU	Heterogeneous nuclear ribonucleoprotein U	6.07	6.07	19.15	8.848	8.848	5	1	1.90546	1.70608	1.99526	3.56451	3.43558	2.88403	4.36516	5.5	5.5	17.7	8.727	8.727	4	1	1.33045	1.27057	1.33045	1.6293	3.28095	2.46604	3.25087	4.02	4.02	8.485	3.879	3.879	2	1	0.452898	0.903649	0.353183	0.148594	1.99526	2.03236	2.99226	0.571167	0.0552454	0.437489	0.000379057
Q86UD1	OAF_HUMAN	OAF	Out at first protein homolog	4	4	23.44	15.38	15.38	2	1	1.52757	6.60694	4.01791	5.10505	2.75423	4.05509	13.0617	4	4	13.55	9.524	9.524	2	1	0.465586	0.887156	0.787046	0.887156	0.619441	0.619441	0.855067	4.52	4.52	21.98	18.68	9.524	2	1	0.457088	0.862979	0.816582	1.21339	0.37325	0.231207	0.159956	0.551279	0.322511	1.15388	0.45556
P17900	SAP3_HUMAN	GM2A	Ganglioside GM2 activator	2.78	2.78	20.73	7.772	7.772	2	1	1.22462	1.75388	1.15878	2.1677	2.88403	2.48886	2.37684	6.03	6.03	22.28	19.69	19.69	3	1	0.654636	0.717794	0.356451	2.07014	3.0761	0.990832	2.01372	5.51	5.53	31.61	12.95	12.95	3	1	0.461318	1.35519	0.912011	1.83654	4.69894	1.51356	3.01995	0.565566	0.0112246	0.473537	0.120834
P39060	COIA1_HUMAN	COL18A1	Collagen alpha-1(XVIII) chain	26.9	26.91	27.77	14.6	12.54	17	1	1	1.11686	4.28548	2.33346	0.564937	0.564937	0.0255859	21.56	21.9	22.69	9.635	9.293	11	1	1.77011	2.75423	6.91831	4.20727	0.648634	0.613762	0.077983	12.32	12.55	23.6	9.065	7.754	7	1	0.461318	1.00925	4.40555	2.24905	0.316228	0.49204	0.0369828	5.05555	0.118764	7.45308	0.0850909
Q9UHI8	ATS1_HUMAN	ADAMTS1	A disintegrin and metalloproteinase with thrombospondin motifs 1	7.18	7.18	17.06	7.135	7.135	7	1	0.625173	0.136773	0.744732	1.92309	0.356451	0.277971	0.203236	15.22	15.22	13.24	8.376	8.376	10	1	0.390841	0.636796	0.128233	0.981748	0.242103	0.0928966	0.0487529	4.88	4.88	12.1	7.135	7.135	4	1	0.461318	0.724436	0.293765	1.33045	0.510505	0.30479	0.151356	3.17297	0.174843	4.90569	0.071927
Q99969	RARR2_HUMAN	RARRES2	Retinoic acid receptor responder protein 2	6.02	6.02	37.42	23.93	23.93	3	1	0.409261	1.72187	0.758578	0.37325	1.33045	0.253513	0.17378	6.91	6.91	23.93	23.93	23.93	4	1	0.283139	1.55597	0.591562	0.505825	1.1695	0.192309	0.0505825	6.84	6.84	44.79	41.1	41.1	4	1	0.465586	1.49969	0.47863	0.334195	0.879022	0.328095	0.0847227	1.45514	0.554892	1.67227	0.452897
O75874	IDHC_HUMAN	IDH1	Isocitrate dehydrogenase [NADP] cytoplasmic	9.37	9.4	17.87	14.98	14.98	5	1	1.19124	1.35519	1.22462	0.831764	1.8197	1.67494	2.31206	9.66	9.75	19.08	16.18	14.01	5	1	2.208	3.0761	4.87529	4.69894	2.70396	2.85759	8.31764	8	10	21.5	12.8	12.8	5	1	0.469894	1.20226	0.946237	0.731139	1.90546	0.586138	2.42103	0.578931	0.00473647	0.685559	0.416932
P00746	CFAD_HUMAN	CFD	Complement factor D	11.8	11.8	60.08	38.34	37.94	7	1	0.30479	0.963829	0.420727	0.334195	0.0608135	0.0544503	0.0981748	8.08	8.08	55.34	19.76	19.76	6	1	0.277971	1.07647	0.328095	0.654636	0.123595	0.188799	0.111686	2.82	2.82	22.53	15.42	5.534	2	1	0.474242	0.903649	0.187068	0.660694	0.0519996	0.214783	0.0272898	8.49951	0.0420956	4.72152	0.0545566
O76061	STC2_HUMAN	STC2	Stanniocalcin-2	12.02	12.02	30.13	28.15	28.15	12	1	0.359749	0.824138	0.685488	0.448745	0.432514	0.0313329	0.0258226	14.13	14.13	34.44	30.79	30.79	12	1	0.428549	0.816582	0.685488	0.280543	0.448745	0.0349945	0.0285759	11.34	11.34	36.42	30.79	30.79	12	1	0.47863	0.630957	0.698232	0.30761	0.564937	0.0237684	0.0529663	4.06575	0.0356213	3.76076	0.0570321
P25398	RS12_HUMAN	RPS12	40S ribosomal protein S12	4.03	4.03	34.85	18.18	18.18	2	1	0.809096	1.49969	1.08643	0.47863	1.25892	0.630957	1.35519	5.16	5.17	31.82	25.76	25.76	3	1	1.08643	0.981748	0.809096	0.787046	1.25892	0.613762	1.87068	7.42	7.42	37.12	31.82	31.82	4	1	0.487529	0.879022	0.83946	0.325087	0.505825	0.145881	1.21339	0.901152	0.714123	0.747612	0.29739
Q92876	KLK6_HUMAN	KLK6	Kallikrein-6	20.54	20.55	68.85	64.34	64.34	17	1	0.954993	1.28233	1.09648	0.636796	5.39511	28.0543	0.325087	24.77	24.77	72.13	72.13	72.13	17	1	0.855067	1.20226	0.685488	0.691831	14.3219	44.0555	0.469894	24.26	24.36	60.25	58.2	58.2	16	1	0.487529	0.448745	0.331131	0.149969	4.05509	14.0605	0.0580764	0.088302	0.150391	0.0452152	0.0931458
P02768	ALBU_HUMAN	ALB	Serum albumin	37.67	37.73	50.57	44.01	34.65	36	1	0.619441	0.666807	0.636796	0.436516	0.544503	1.02802	0.265461	46.12	46.13	51.56	46.96	40.72	47	1	0.679204	0.787046	0.679204	0.519996	0.591562	1.15878	0.310456	38.78	38.78	50.41	36.29	27.59	33	1	0.49204	0.544503	0.416869	0.0887156	0.452898	0.981748	0.0515229	1.09671	0.780475	1.06719	0.833758
O43278	SPIT1_HUMAN	SPINT1	Kunitz-type protease inhibitor 1	8.04	8.04	24.57	8.129	8.129	5	1	0.586138	0.452898	0.862979	0.731139	1.55597	16.9044	0.398107	12.51	12.51	23.25	15.12	11.15	7	1	1.40605	0.895365	1.5417	0.679204	10.9648	29.3765	4.32514	12.35	12.35	29.87	14.18	12.48	6	1	0.501187	2.12814	0.636796	0.0809096	6.25173	17.5388	2.53513	0.115592	0.202587	0.0741808	0.0454687
P61812	TGFB2_HUMAN	TGFB2	Transforming growth factor beta-2	4	4.01	6.039	3.14	3.14	2	1	10.2802	3.49945	6.72977	1.00925	1.92309	1.48594	5.54626	2.03	2.03	10.63	3.14	3.14	1	1	1.30617	0.591562	1.34276	0.0353183	1.18032	0.613762	0.895365	1.19	1.19	14.25	3.14	3.14	1	1	0.501187	0.787046	0.608135	1.75388	0.285759	0.0115878	1.51356	1.50874	0.574765	0.953909	0.909423
Q9Y224	CN166_HUMAN	C14orf166	UPF0568 protein C14orf166	3.44	3.44	22.13	18.03	18.03	3	1	0.744732	0.580764	0.737904	0.787046	0.679204	0.586138	0.972747	2	2	20.49	6.557	6.557	1	1	0.672977	0.772681	0.879022	1.03753	0.613762	0.340408	0.42462	2	2	15.16	6.557	6.557	1	1	0.501187	0.60256	1.13763	0.157036	1.1695	0.448745	0.946237	1.03225	0.852185	1.89828	0.00892501
P38606	VATA_HUMAN	ATP6V1A	V-type proton ATPase catalytic subunit A	0.05	0.05	4.214	2.917	0	0	1	0.77983	0.519996	0.794328	0.413047	1.19124	1.67494	0.47863	1.2	1.2	17.18	3.079	1.945	1	1	1.20226	0.862979	1.24738	0.870964	0.887156	0.794328	0.666807	2.82	2.82	5.997	2.755	2.755	2	1	0.505825	1.58489	0.963829	0.340408	0.642688	0.265461	0.630957	0.629129	0.203424	1.32443	0.0739078
O43491	E41L2_HUMAN	EPB41L2	Band 4.1-like protein 2	4	4	11.74	3.682	3.682	2	1	1.39316	1.27057	2.05116	2.51189	1.1695	1.36773	1.19124	2.02	2.08	8.358	2.786	2.289	1	1	0.77983	1.2942	1.30617	2.99226	1.0666	0.912011	1.31826	0.26	0.28	5.075	0.6965	0	0	1	0.519996	1.39316	0.946237	1.28233	1.02802	0.666807	1.61436	1.32389	0.321194	1.34172	0.50493
P00750	TPA_HUMAN	PLAT	Tissue-type plasminogen activator	8	8.04	14.06	10.14	10.14	4	1	0.461318	3.01995	0.390841	1.64437	0.0432514	0.0331131	0.0235505	6.13	6.13	21.71	11.21	11.21	4	1	0.895365	5.05825	0.444631	2.208	0.194089	0.277971	0.107647	5.39	5.4	20.64	12.46	7.117	3	1	0.519996	2.14783	0.816582	0.855067	0.420727	0.816582	0.461318	39.1322	0.0969548	9.94253	0.172595
P26641	EF1G_HUMAN	EEF1G	Elongation factor 1-gamma	28.53	28.53	59.73	43.71	37.3	14	1	1.0666	1.65959	1.04713	0.299226	1.7378	0.301995	2.18776	28.45	28.45	55.38	52.86	39.36	17	1	0.92045	1.49969	1.21339	0.448745	1.5417	0.432514	1.24738	18.21	18.21	54.23	44.39	24.03	8	1	0.524808	1.41906	1.10662	0.444631	1.59956	0.452898	2.18776	0.719925	0.464401	0.946537	0.869655
P55209	NP1L1_HUMAN	NAP1L1	Nucleosome assembly protein 1-like 1	8	8	17.14	16.11	16.11	4	1	1.28233	1.24738	1.10662	0.990832	1.08643	0.870964	1.11686	8.93	8.93	26.09	22.25	22.25	5	1	1.51356	1.75388	1.43219	0.444631	1.77011	0.121339	3.0761	5.73	5.73	19.18	11.76	11.76	3	1	0.529663	0.636796	0.630957	0.383707	0.887156	0.172187	1.57036	1.09825	0.347119	0.742129	0.562089
P98160	PGBM_HUMAN	HSPG2	Basement membrane-specific heparan sulfate proteoglycan core protein	174.46	174.46	38.69	32.79	31.09	110	1	0.534564	1.00925	0.887156	1.19124	0.260615	1.92309	0.0199526	156.94	156.94	35.53	30.33	28.38	98	1	0.559758	0.824138	0.879022	1.22462	0.270396	1.94089	0.0183654	116.07	116.07	33.86	23.84	20.79	68	1	0.529663	0.928966	0.77983	1.01859	0.253513	1.51356	0.0340408	1.25851	0.694389	1.2076	0.750735
Q15019	SEPT2_HUMAN	SEPT2	Septin-2	2	2.84	22.44	14.4	8.864	2	1	1.03753	0.691831	1.18032	1.08643	1.30617	0.672977	0.787046	6	6.03	26.59	16.34	16.34	4	1	1.05682	1	1.04713	0.937562	0.92045	1.20226	0.981748	1.06	1.06	20.78	4.432	4.432	1	1	0.529663	0.758578	0.691831	0.448745	0.758578	0.711214	0.824138	1.08368	0.683008	0.974374	0.712402
P20618	PSB1_HUMAN	PSMB1	Proteasome subunit beta type-1	11.41	11.41	48.13	43.98	43.98	9	1	0.691831	0.981748	0.77983	1.33045	0.47863	0.42462	0.416869	10.41	10.41	44.4	39	35.27	10	1	1.13763	1.04713	0.879022	1.39316	1.0666	0.981748	0.937562	7.22	7.22	49.79	24.07	24.07	4	1	0.534564	0.570164	1.24738	0.49204	0.809096	0.591562	1.11686	2.17429	0.0129022	1.09654	0.447371
P27695	APEX1_HUMAN	APEX1	DNA-(apurinic or apyrimidinic site) lyase	15.04	15.04	38.36	33.02	33.02	8	1	0.630957	0.369828	0.679204	0.301995	6.0256	1.5417	5.64937	12.37	12.37	41.19	33.33	33.33	9	1	0.47863	1	0.461318	1.38038	3.25087	1.61436	3.31131	7.42	7.42	37.42	20.44	17.92	4	1	0.534564	1.15878	0.758578	0.831764	1.88799	0.717794	2.12814	0.135374	0.0115367	0.317029	0.00733219
Q13541	4EBP1_HUMAN	EIF4EBP1	Eukaryotic translation initiation factor 4E-binding protein 1	3.21	3.21	15.25	15.25	15.25	2	1	0.801678	0.862979	1.11686	0.895365	0.887156	0.554626	1.08643	2.63	2.63	15.25	15.25	15.25	2	1	1.00925	0.77983	0.758578	0.231207	1.38038	0.772681	1.25892	2.22	2.22	21.19	15.25	15.25	2	1	0.539511	0.613762	0.416869	0.401791	0.990832	0.501187	1.03753	1.10993	0.519335	0.664516	0.15142
P11216	PYGB_HUMAN	PYGB	Glycogen phosphorylase, brain form	9.44	9.46	16.25	9.49	9.49	6	1	1.48594	0.946237	1.8197	0.0529663	1.52757	1.6293	4.01791	12.49	12.49	19.1	13.4	11.15	7	1	0.457088	1.61436	0.801678	0.148594	0.809096	3.19154	4.44631	8.63	8.63	29.3	9.015	7.948	5	1	0.544503	1.23595	0.990832	0.277971	0.794328	0.440555	1.69044	0.443625	0.11233	0.285669	0.05518
P01344	IGF2_HUMAN	IGF2	Insulin-like growth factor II	9.7	9.7	57.22	37.22	37.22	6	1	1.05682	1.00925	2.05116	2.85759	0.157036	2.37684	0.0597035	7.13	7.17	38.33	35	31.67	4	1	0.787046	1.11686	1.8197	2.88403	0.172187	4.48745	0.0963829	7.57	7.57	41.67	20.56	20.56	4	1	0.549541	1.24738	1.55597	2.12814	0.0672977	1.8197	0.0401791	1.8449	0.364022	0.959748	0.958485
P02774	VTDB_HUMAN	GC	Vitamin D-binding protein	9.18	9.2	20.46	18.35	18.35	7	1	0.824138	0.765597	0.474242	0.510505	0.608135	0.570164	0.047863	8.61	8.61	21.52	20.46	20.46	7	1	0.870964	0.794328	0.496592	0.207014	0.534564	0.879022	0.0394457	4	4	6.962	6.118	6.118	2	1	0.549541	0.570164	0.483059	0.128233	0.444631	0.544503	0.178649	1.74911	0.151861	1.39112	0.495002
Q9UL46	PSME2_HUMAN	PSME2	Proteasome activator complex subunit 2	8.03	8.03	39.75	33.05	23.85	5	1	1.24738	1.20226	0.751623	0.440555	0.928966	0.691831	3.63078	6.2	6.22	36.82	33.89	24.69	5	1	1.34276	0.870964	0.912011	0.809096	0.483059	0.946237	3.19154	9.37	9.37	53.56	37.66	30.96	6	1	0.549541	0.809096	0.92045	0.111686	0.157036	0.685488	1.34276	0.530335	0.295134	0.640772	0.409073
Q9Y490	TLN1_HUMAN	TLN1	Talin-1	37.79	37.83	25.19	16.92	13.89	20	1	0.862979	0.831764	1.15878	0.313329	0.265461	0.224906	0.246604	38.83	38.84	21.05	13.62	13.14	22	1	1.02802	0.731139	1.25892	0.280543	0.201372	0.231207	0.334195	21.91	21.92	22.27	8.619	6.572	11	1	0.549541	0.772681	0.711214	0.17378	0.251189	0.0937562	0.642688	3.39242	0.0212664	3.36367	0.0362378
P47756	CAPZB_HUMAN	CAPZB	F-actin-capping protein subunit beta	8.02	8.02	24.19	17.33	17.33	4	1	1.08643	0.990832	1.40605	0.444631	0.887156	0.0855067	0.42462	2.35	2.35	27.08	16.97	9.386	2	1	0.824138	0.685488	0.824138	0.564937	0.608135	0.229087	0.666807	2.56	2.56	17.33	9.747	4.693	1	1	0.554626	1.83654	0.801678	0.737904	0.954993	0.152757	0.260615	2.11608	0.099765	1.5553	0.0938377
P62241	RS8_HUMAN	RPS8	40S ribosomal protein S8	3.08	3.08	11.54	8.654	8.654	2	1	0.981748	1.43219	0.879022	1.77011	0.190546	0.972747	4.40555	4.3	4.3	15.38	12.5	12.5	3	1	1.44544	2.29087	2.96483	5.05825	0.831764	0.383707	7.72681	2	2	8.173	8.173	5.288	1	1	0.564937	2.10863	1.87068	1	0.244343	1.15878	5.19996	0.653249	0.532322	0.856117	0.835575
Q24JP5	T132A_HUMAN	TMEM132A	Transmembrane protein 132A	6.51	6.53	15.25	7.429	5.572	3	1	1.30617	1.33045	1.13763	1.09648	1.52757	1.30617	0.787046	2.04	2.04	5.279	2.151	2.151	1	1	2.48886	1.78649	0.847227	2.05116	3.49945	2.58226	2.67917	0.89	0.89	10.85	1.075	1.075	1	1	0.57544	0.847227	1.43219	0.625173	3.46737	3.04789	1.44544	0.972839	0.862233	0.559789	0.0332522
O14672	ADA10_HUMAN	ADAM10	Disintegrin and metalloproteinase domain-containing protein 10	6.23	6.27	11.36	8.957	4.545	3	1	4.05509	3.94457	1.87068	9.81748	0.387258	0.870964	10.7647	10.08	10.09	14.57	11.23	9.225	5	1	0.801678	0.440555	0.744732	1.23595	0.20893	0.855067	2.29087	0.31	0.31	4.545	2.406	0	0	1	0.580764	0.698232	0.515229	1.47231	0.487529	0.465586	1.1695	1.03242	0.96902	0.755246	0.591417
P07602	SAP_HUMAN	PSAP	Prosaposin	35.56	35.64	51.91	50.38	41.98	21	1	0.275423	0.21677	0.549541	1.05682	3.63078	17.5388	4.32514	31.5	31.5	37.02	36.26	33.21	19	1	0.801678	0.772681	0.711214	1.31826	3.46737	24.8886	4.74242	25.74	25.74	38.36	33.21	25.95	15	1	0.580764	1.13763	1.1695	1.69044	4.7863	15.1356	3.90841	0.0729222	0.0548989	0.0834572	0.0930696
P26447	S10A4_HUMAN	S100A4	Protein S100-A4	7.55	7.55	39.6	39.6	39.6	4	1	0.691831	1.57036	1.15878	1.01859	4.09261	4.28548	0.222843	6	6	60.4	27.72	27.72	3	1	0.744732	2.63027	1.6293	0.170608	7.51623	8.24138	0.0912011	7.82	7.82	44.55	39.6	39.6	4	1	0.580764	0.855067	0.816582	1.1272	2.67917	2.70396	0.147231	0.379463	0.120888	0.233768	0.0872463
Q14696	MESD_HUMAN	MESDC2	LDLR chaperone MESD	4.35	4.36	23.08	20.94	14.96	2	1	0.275423	0.369828	0.642688	0.879022	0.380189	0.83946	4.65586	5.44	5.45	32.05	26.5	23.93	3	1	0.92045	0.937562	0.92045	1.1695	1.05682	0.801678	2.48886	4.02	4.02	20.94	8.974	8.974	2	1	0.580764	0.794328	0.12942	0.122462	0.946237	0.47863	4.20727	0.323406	0.236309	0.682893	0.281735
P02788	TRFL_HUMAN	LTF	Lactotransferrin	4.04	4.06	11.41	7.183	7.183	5	1	0.337287	0.529663	0.57544	0.280543	0.510505	1.1272	0.0937562	6.74	6.74	12.96	6.479	6.479	5	1	0.263027	0.510505	0.564937	0.251189	0.496592	1.39316	0.0642688	6.09	6.15	21.69	3.944	3.944	4	1	0.586138	0.642688	0.717794	0.49204	0.570164	1.18032	0.316228	0.943574	0.910181	0.795179	0.707189
Q6P4A8	PLBL1_HUMAN	PLBD1	Phospholipase B-like 1	11.66	11.66	17.54	14.65	13.56	7	1	0.847227	0.870964	0.448745	1.14815	0.224906	0.474242	5.7544	14.2	14.27	22.42	19.53	18.44	8	1	0.801678	0.862979	0.972747	0.343558	0.118032	0.272898	6.30957	0.12	0.14	17.54	4.159	0	0	1	0.591562	0.597035	0.496592	1.05682	0.524808	0.660694	2.60615	0.401183	0.368803	0.356477	0.374107
Q96AE4	FUBP1_HUMAN	FUBP1	Far upstream element-binding protein 1	9	9.02	11.34	6.988	6.988	5	1	2.85759	1.18032	2.93765	0.758578	4.7863	1.1695	9.28966	6.38	6.4	16.15	6.677	4.503	3	1	1.51356	0.416869	0.698232	0.248886	1.77011	1.09648	4.44631	3.8	3.85	25	12.42	11.34	4	1	0.591562	0.787046	0.253513	0.18197	2.46604	0.963829	5.05825	0.34374	0.117955	0.31814	0.0844303
O75533	SF3B1_HUMAN	SF3B1	Splicing factor 3B subunit 1	2.5	2.51	8.436	4.371	1.917	1	1	0.288403	1.87068	0.981748	1.69044	1.44544	1.90546	3.34195	2	2	5.598	1.227	1.227	1	1	1.36773	0.895365	0.0816582	0.672977	1.04713	0.515229	1.94089	4.04	4.04	17.1	1.84	1.84	2	1	0.60256	0.83946	0.912011	0.912011	0.831764	0.737904	1.00925	0.522761	0.107276	0.688116	0.414377
P26583	HMGB2_HUMAN	HMGB2	High mobility group protein B2	2	6.17	22.01	22.01	19.14	4	1	0.937562	0.685488	0.751623	0.619441	1.77011	1.47231	2.07014	2	5.2	18.66	14.35	14.35	4	1	1.03753	0.787046	0.724436	0.887156	1.75388	2.48886	2.03236	2	2.8	27.75	18.18	5.263	1	1	0.60256	0.660694	0.648634	0.534564	0.496592	0.751623	0.224906	0.451095	0.000884327	0.424169	0.000473957
P42785	PCP_HUMAN	PRCP	Lysosomal Pro-X carboxypeptidase	4	4	9.677	8.065	8.065	2	1	0.990832	0.515229	1.64437	1.5417	3.76704	0.758578	0.469894	2.34	2.35	8.669	6.25	3.831	1	1	0.194089	0.855067	0.954993	2.46604	2.85759	0.387258	0.301995	2.89	2.89	8.669	6.25	6.25	2	1	0.60256	0.672977	0.420727	0.824138	1.48594	0.242103	0.483059	0.68367	0.543137	0.925362	0.914522
O00468	AGRIN_HUMAN	AGRN	Agrin	86.65	86.65	40.64	32.12	31.01	52	1	0.642688	0.972747	0.862979	1.31826	0.197697	10.8643	0.0772681	89.29	89.3	39.14	33.77	30.91	52	1	1.34276	1.05682	0.772681	1.41906	0.20893	12.8233	0.104713	66.92	66.92	34.25	24.58	22.35	36	1	0.608135	0.794328	0.744732	0.92045	0.152757	7.7983	0.0717794	0.258366	0.332941	0.255371	0.33158
P07093	GDN_HUMAN	SERPINE2	Glia-derived nexin	50.87	50.87	76.38	74.87	71.61	35	1	0.737904	0.895365	0.293765	1.58489	0.152757	0.155597	5.86138	40.5	40.59	65.83	65.08	58.54	27	1	0.49204	0.824138	0.277971	1.33045	0.183654	0.277971	4.92039	28.43	28.43	56.03	47.99	46.48	15	1	0.608135	0.343558	0.390841	0.737904	0.369828	0.222843	3.87258	0.43878	0.446446	0.437524	0.420903
Q9Y265	RUVB1_HUMAN	RUVBL1	RuvB-like 1	4	4.02	11.84	7.456	6.14	2	1	0.597035	0.787046	0.751623	0.496592	0.401791	0.642688	0.483059	2.02	2.06	8.772	5.482	5.482	2	1	0.57544	0.758578	0.809096	0.313329	1.00925	0.912011	1.07647	2	2	6.36	3.07	3.07	1	1	0.608135	1.33045	1.40605	0.1	1.31826	0.981748	1.34276	1.42673	0.135527	0.691812	0.100526
Q15008	PSMD6_HUMAN	PSMD6	26S proteasome non-ATPase regulatory subunit 6	6	6	25.71	9.254	9.254	3	1	1.1695	0.42462	1.70608	0.428549	0.758578	0.405508	0.765597	5.65	5.65	20.57	9.254	9.254	3	1	1.08643	1.00925	1.14815	1.02802	0.855067	0.524808	1.23595	4.65	4.68	30.33	8.74	6.17	2	1	0.613762	1.21339	0.887156	0.57544	1.11686	0.698232	1.7378	1.47032	0.399969	1.20922	0.282582
P23246	SFPQ_HUMAN	SFPQ	Splicing factor, proline- and glutamine-rich	6	6	13.15	7.072	7.072	3	1	1.35519	1.40605	1.30617	1.21339	1.47231	1.18032	3.31131	4.02	4.02	18.1	5.516	5.516	2	1	0.444631	0.334195	0.0954993	0.613762	0.981748	0.487529	1.38038	2.03	2.03	11.32	2.263	2.263	1	1	0.619441	1.41906	0.717794	0.731139	1.09648	0.717794	1.99526	0.631877	0.190817	0.52387	0.152443
P38919	IF4A3_HUMAN	EIF4A3	Eukaryotic initiation factor 4A-III	2.03	2.9	17.03	5.109	5.109	2	1	0.870964	1.47231	1.40605	0.534564	1.03753	0.487529	2.44343	2.01	2.06	8.029	5.109	3.163	1	1	1.13763	0.77983	1.43219	0.515229	1.6293	0.60256	2.80543	0.79	0.79	9.732	3.163	3.163	1	1	0.619441	1.49969	0.77983	0.187068	1.95885	1.80302	2.35505	0.798877	0.602683	0.579463	0.214757
P42285	SK2L2_HUMAN	SKIV2L2	Superkiller viralicidic activity 2-like 2	4.14	4.16	8.733	4.127	2.975	2	1	1.04713	1.90546	1.21339	1.44544	0.165959	2.58226	1.61436	4	4.03	8.253	3.743	3.263	2	1	0.862979	1.10662	1.00925	1.10662	0.887156	1.15878	1.09648	2.02	2.02	4.894	1.344	1.344	1	1	0.619441	0.586138	0.772681	0.591562	1.08643	1.0666	1.49969	0.909291	0.821029	0.971002	0.732039
Q6P988	NOTUM_HUMAN	NOTUM	Protein notum homolog	12.02	12.04	21.57	16.53	16.53	6	1	0.376704	0.879022	0.928966	0.772681	3.31131	0.724436	0.630957	3.21	3.21	16.53	7.056	7.056	3	1	1.47231	1.92309	1.83654	0.672977	16.4437	0.990832	0.559758	2.48	2.48	9.476	7.258	2.419	1	1	0.619441	0.816582	0.654636	0.809096	2.91072	0.47863	0.288403	0.508801	0.289647	0.230237	0.273242
Q99988	GDF15_HUMAN	GDF15	Growth/differentiation factor 15	6	6	38.64	13.64	13.64	3	1	0.301995	0.369828	0.92045	0.660694	1.7378	3.43558	6.08135	4.92	4.92	49.68	10.71	10.71	3	1	0.30479	0.212814	0.501187	1.45881	0.409261	1.01859	0.47863	6.36	6.36	40.26	18.18	18.18	4	1	0.619441	0.816582	0.337287	0.903649	0.144544	0.283139	1.00925	0.173419	0.0165588	1.09446	0.86672
Q15185	TEBP_HUMAN	PTGES3	Prostaglandin E synthase 3	8.06	8.06	35.62	31.25	31.25	4	1	1.11686	1.10662	1.09648	1.14815	2.05116	2.42103	3.56451	3.7	3.7	12.5	12.5	12.5	2	1	1.10662	1.27057	1.0666	1.13763	1.28233	1.1695	2.24905	2	2	32.5	7.5	7.5	1	1	0.625173	1.21339	0.847227	1.61436	0.895365	1.15878	2.60615	0.408236	0.00318494	0.712388	0.130366
Q96HE7	ERO1A_HUMAN	ERO1L	ERO1-like protein alpha	4.09	4.09	10.9	6.624	5.342	2	1	0.954993	1.39316	0.870964	0.387258	0.794328	0.744732	0.440555	4	4.03	17.31	5.342	5.342	2	1	0.92045	1.09648	0.77983	0.549541	0.928966	1.11686	0.698232	3.07	3.13	12.61	5.342	5.342	2	1	0.625173	0.879022	0.981748	0.57544	0.654636	0.83946	0.586138	1.39614	0.297586	0.950335	0.77902
Q9BRA2	TXD17_HUMAN	TXNDC17	Thioredoxin domain-containing protein 17	2.74	2.74	22.76	15.45	15.45	2	1	0.356451	1.22462	1.27057	1.58489	4.96592	2.31206	1.2942	4	4	26.02	15.45	15.45	2	1	0.57544	0.83946	0.937562	0.613762	2.37684	1.18032	1.24738	2.5	2.5	15.45	15.45	8.13	1	1	0.625173	1.20226	0.731139	1.30617	2.24905	1.83654	1.22462	0.380524	0.0810008	0.495309	0.038204
O00410	IPO5_HUMAN	IPO5	Importin-5	27.43	27.48	30.54	21.7	19.33	14	1	1.13763	0.597035	1.87068	0.299226	2.67917	0.440555	2.07014	23.78	23.78	26.62	20.88	13.95	13	1	0.887156	0.990832	0.887156	0.283139	2.03236	0.698232	1.14815	22.76	22.76	23.61	18.69	14.04	11	1	0.630957	0.679204	1.41906	0.229087	1.97697	0.608135	1.02802	0.567017	0.261419	0.626226	0.201873
P07478	TRY2_HUMAN	PRSS2	Trypsin-2	8	8.04	52.23	44.53	36.44	5	1	1.58489	1.30617	1.10662	0.413047	6.08135	16.9044	0.203236	5	5.05	25.91	21.86	13.77	5	1	0.879022	0.758578	0.698232	1.31826	2.37684	7.7983	0.17378	6	6.05	22.27	18.22	18.22	4	1	0.630957	0.704693	0.524808	0.49204	1.49969	4.69894	0.0363078	0.139999	0.112829	0.26983	0.180172
Q08380	LG3BP_HUMAN	LGALS3BP	Galectin-3-binding protein	58.95	59.33	55.56	49.57	46.32	62	1	0.515229	0.544503	0.648634	0.685488	7.37904	3.43558	0.887156	59.25	59.42	64.1	60.34	59.32	60	1	0.685488	0.586138	1.36773	1.28233	10.666	2.85759	1.41906	50.01	50.01	54.19	43.93	40.68	44	1	0.630957	0.704693	0.685488	0.654636	8.09096	2.12814	1.05682	0.174017	0.0587946	0.197624	0.106799
P35221	CTNA1_HUMAN	CTNNA1	Catenin alpha-1	10.2	10.21	17.11	13.36	12.69	6	1	1.30617	1.14815	1.48594	0.461318	0.413047	6.66807	1.72187	12.56	12.56	22.74	15.12	14.46	8	1	2.07014	4.40555	1.97697	2.12814	1.64437	13.1826	1.31826	3.2	3.2	19.09	4.636	2.208	2	1	0.642688	1.01859	1.04713	0.387258	0.711214	2.10863	0.809096	0.368165	0.236667	0.430374	0.338178
Q9BYZ8	REG4_HUMAN	REG4	Regenerating islet-derived protein 4	30.55	30.63	72.15	72.15	67.72	31	1	0.580764	1.25892	0.809096	0.847227	0.270396	0.42462	15.5597	34.97	35.06	71.52	67.72	67.72	31	1	1.22462	1.43219	0.954993	1.43219	0.207014	0.444631	14.9969	29.62	29.71	72.15	71.52	67.72	25	1	0.642688	1.8197	0.912011	1.44544	0.363078	0.887156	19.0546	0.165959	0.26849	0.231741	0.305081
P07437	TBB5_HUMAN	TUBB	Tubulin beta chain	50.1	50.1	69.82	69.37	69.37	44	1	1.1695	1.51356	1.13763	0.167494	0.293765	0.1	0.505825	45.17	45.17	72.3	69.59	67.57	46	1	1.21339	1.07647	0.847227	0.691831	0.398107	0.235505	0.291072	44.86	44.86	70.05	64.64	60.36	32	1	0.648634	1.88799	0.937562	0.0765597	0.608135	0.0765597	0.334195	3.32697	0.0658981	3.13334	0.00194784
P25787	PSA2_HUMAN	PSMA2	Proteasome subunit alpha type-2	5.87	5.88	38.46	29.06	23.08	3	1	0.928966	0.824138	1.33045	1.02802	1.13763	1.30617	1.11686	6.03	6.06	37.61	18.8	18.8	4	1	1.15878	0.855067	0.801678	1.61436	1.87068	1.24738	1.30617	8.2	8.2	57.26	33.76	33.76	5	1	0.648634	1.61436	0.963829	1.1272	1.15878	1.38038	0.816582	0.861341	0.223069	0.736382	0.160372
P60033	CD81_HUMAN	CD81	CD81 antigen	4	4	25	15.25	15.25	4	1	0.824138	0.698232	0.119124	0.794328	2.80543	2.75423	0.122462	2.04	2.04	18.64	15.25	15.25	4	1	0.559758	0.524808	0.744732	0.636796	1.57036	0.765597	0.337287	3.08	3.09	22.03	15.25	15.25	3	1	0.648634	0.765597	1.30617	0.816582	1.27057	1.1272	0.457088	0.362803	0.125024	0.777951	0.517045
P68371	TBB4B_HUMAN	TUBB4B	Tubulin beta-4B chain	0.06	44.2	66.97	64.94	64.94	36	1	1.27057	1.90546	0.895365	1.61436	0.114815	0.855067	1.00925	2.93	42.18	68.76	68.31	66.29	40	1	1.04713	1.33045	0.831764	0.524808	0.717794	0.77983	1.15878	2	38.69	59.1	53.93	49.66	28	1	0.648634	0.765597	1.11686	0.737904	0.436516	0.879022	0.751623	2.02687	0.0804404	1.0693	0.773057
Q12797	ASPH_HUMAN	ASPH	Aspartyl/asparaginyl beta-hydroxylase	3.83	3.84	12.01	7.388	5.013	2	1	1.28233	1.15878	1.02802	0.787046	0.131826	0.343558	0.0630957	4	4	9.103	3.43	3.43	2	1	1.11686	0.751623	0.711214	1.23595	0.586138	0.319154	0.711214	2.02	2.02	8.047	2.243	2.243	1	1	0.648634	1.05682	0.751623	1.04713	0.937562	0.77983	0.847227	5.85668	0.000465447	1.78743	0.037896
Q9H3K6	BOLA2_HUMAN	BOLA2	BolA-like protein 2	4	4	29.07	29.07	29.07	2	1	0.794328	0.737904	0.648634	1.01859	0.946237	0.731139	0.981748	3.36	3.36	37.21	37.21	37.21	3	1	0.963829	1.09648	1.03753	1.09648	0.870964	0.954993	1.15878	1.34	1.34	26.74	18.6	18.6	1	1	0.648634	0.515229	1.01859	1.21339	0.510505	0.316228	0.457088	0.947558	0.694854	1.04418	0.561574
P05787	K2C8_HUMAN	KRT8	Keratin, type II cytoskeletal 8	29.36	29.4	53	44.51	42.86	23	1	0.405508	0.505825	0.405508	0.180302	2.58226	19.7697	4.16869	38.58	40.76	44.31	42.65	42.65	23	1	1.41906	0.809096	0.544503	0.903649	4.28548	20.7014	6.36796	28.77	29	55.07	41.61	36.65	16	1	0.654636	1.49969	2.1677	0.654636	3.98107	11.3763	5.64937	0.0564951	0.0826744	0.0894848	0.0451579
P30085	KCY_HUMAN	CMPK1	UMP-CMP kinase	10.02	12.02	79.59	42.35	42.35	6	1	0.903649	1.19124	0.870964	1.24738	0.801678	1.09648	0.772681	5.73	7.86	31.12	26.02	26.02	4	1	1.52757	1.34276	1.44544	1.61436	1.18032	1.24738	1.07647	4.87	4.9	29.08	20.41	20.41	3	1	0.660694	1.21339	0.809096	1.08643	0.847227	1.55597	0.831764	1.17115	0.272287	1.18661	0.187332
Q13509	TBB3_HUMAN	TUBB3	Tubulin beta-3 chain	6	33.87	50.22	42.67	42.67	29	1	0.887156	0.824138	0.903649	0.539511	0.549541	0.436516	0.580764	6	32.23	47.11	43.11	42.89	30	1	3.90841	4.40555	1.36773	1.30617	0.794328	3.90841	1.15878	2.18	26.9	49.33	37.33	31.11	18	1	0.660694	1.33045	0.185353	0.0954993	0.37325	0.218776	0.161436	1.59091	0.0298479	1.22711	0.725184
P35237	SPB6_HUMAN	SERPINB6	Serpin B6	16.12	16.12	43.88	34.04	32.45	10	1	0.737904	0.831764	0.554626	0.280543	0.0887156	0.672977	0.496592	12.25	12.27	35.37	31.65	30.05	9	1	0.981748	1.02802	0.809096	0.772681	0.787046	1.01859	0.903649	4.18	4.18	24.47	12.23	5.851	2	1	0.666807	0.772681	0.648634	0.157036	0.809096	0.608135	0.642688	1.62356	0.254004	1.01685	0.864989
P50991	TCPD_HUMAN	CCT4	T-complex protein 1 subunit delta	7.38	7.38	25.23	19.85	12.62	3	1	0.642688	0.724436	0.847227	0.0524807	0.744732	0.363078	0.83946	8.09	8.09	27.83	14.1	14.1	4	1	1.20226	1.33045	1.67494	0.214783	1.58489	0.185353	1.88799	2.99	3.79	21.71	5.751	5.751	3	1	0.666807	0.831764	0.862979	0.363078	0.895365	0.765597	1.28233	1.00659	0.986395	0.889354	0.797154
Q53FA7	QORX_HUMAN	TP53I3	Quinone oxidoreductase PIG3	4.23	4.23	13.25	10.24	10.24	3	1	0.704693	2.75423	2.85759	1.75388	1.85353	0.704693	0.613762	0.52	0.52	11.45	2.108	2.108	1	1	0.765597	0.937562	1.2942	0.946237	0.809096	0.613762	0.895365	0.34	0.34	6.024	2.108	0	0	1	0.666807	1.30617	1.95885	1.00925	1.45881	1.44544	1.43219	1.71572	0.291804	1.2795	0.146954
P05783	K1C18_HUMAN	KRT18	Keratin, type I cytoskeletal 18	26.9	27.01	52.33	40.93	39.3	16	1	1.19124	0.928966	1.39316	0.416869	2.12814	22.08	9.54993	26.99	27.13	57.44	39.77	39.3	17	1	0.809096	0.487529	1.97697	1.03753	4.48745	24.8886	12.4738	18.06	18.15	50.23	24.42	24.42	13	1	0.679204	0.591562	0.625173	0.383707	1.27057	6.42688	3.10456	0.0876276	0.0524729	0.0761454	0.0251331
P16144	ITB4_HUMAN	ITGB4	Integrin beta-4	4.98	5.15	6.751	2.031	1.756	3	1	0.698232	0.937562	0.666807	0.903649	1.57036	4.87529	0.751623	1.73	1.81	4.83	1.427	0.6586	1	1	0.887156	0.928966	0.801678	1.03753	2.01372	5.01187	1.34276	2.01	2.02	13.56	0.6586	0.6586	1	1	0.679204	0.519996	0.534564	0.691831	0.887156	3.10456	0.744732	0.350654	0.143066	0.333781	0.0653606
P01009	A1AT_HUMAN	SERPINA1	Alpha-1-antitrypsin	48.83	48.88	61.72	58.37	53.59	35	1	1.09648	2.0893	1.35519	1.05682	32.5087	20.7014	0.457088	49.99	49.99	64.83	62.2	57.18	36	1	0.77983	0.787046	0.731139	0.376704	20.5116	10.2802	0.0711213	36.26	36.26	61.72	51.67	51.67	28	1	0.685488	0.744732	0.903649	0.285759	26.3027	11.272	0.134276	0.0737632	0.05169	0.0714395	0.0686013
P25311	ZA2G_HUMAN	AZGP1	Zinc-alpha-2-glycoprotein	16.08	16.08	45.3	36.24	33.89	12	1	0.444631	1.31826	1.25892	0.642688	29.9226	10.0925	0.0794328	25.43	25.43	46.31	43.96	43.96	16	1	1.08643	1.70608	1.09648	0.134276	27.0396	10	0.0731139	18.33	18.33	43.29	41.28	37.92	13	1	0.685488	1.24738	0.510505	0.319154	10.666	2.75423	0.128233	0.0698024	0.100432	0.081211	0.0959249
P36955	PEDF_HUMAN	SERPINF1	Pigment epithelium-derived factor	45.99	45.99	69.14	61.72	59.33	28	1	0.704693	0.870964	0.369828	1.00925	0.946237	0.0420727	0.0205116	45.48	45.48	72.49	68.18	68.18	34	1	0.887156	0.816582	0.409261	1.31826	1.03753	0.0301995	0.0155597	34.53	34.53	70.57	62.44	60.53	25	1	0.685488	0.554626	0.363078	1.13763	1	0.0452898	0.018197	2.35209	0.147355	2.45434	0.146848
Q8NBJ4	GOLM1_HUMAN	GOLM1	Golgi membrane protein 1	10.93	11.31	31.92	26.43	20.2	6	1	2.35505	0.887156	0.737904	4.05509	2.29087	1.57036	2.75423	11.6	12.16	31.17	23.69	22.19	8	1	1.13763	0.0946237	0.691831	1.58489	1.70608	1.41906	1.80302	5.95	5.95	39.15	17.21	17.21	5	1	0.685488	0.524808	0.49204	1.18032	0.42462	0.416869	0.369828	0.819462	0.666776	0.548965	0.0727029
P07954	FUMH_HUMAN	FH	Fumarate hydratase, mitochondrial	8.01	8.03	21.18	12.16	12.16	4	1	0.903649	0.625173	1.83654	0.405508	1.33045	0.679204	1.90546	7.69	7.69	20	12.16	12.16	4	1	0.801678	0.717794	0.824138	0.92045	1	0.816582	1.05682	8	8	26.67	12.16	12.16	4	1	0.691831	1.14815	0.879022	0.772681	2.12814	0.772681	2.53513	0.731145	0.431148	0.890386	0.258036
P23229	ITA6_HUMAN	ITGA6	Integrin alpha-6	6.5	6.51	12.92	3.982	3.363	3	1	0.237684	0.248886	1.90546	1.72187	14.9969	31.6228	9.63829	2.07	2.1	5.752	1.504	0.708	1	1	0.847227	0.855067	0.122462	0.428549	2.1677	8.09096	0.310456	1.76	1.76	4.336	1.504	0.708	1	1	0.691831	0.376704	0.376704	0.529663	1.38038	3.63078	1.00925	0.0545406	0.0106936	0.184687	0.147332
Q9NPR2	SEM4B_HUMAN	SEMA4B	Semaphorin-4B	6.97	6.97	17.67	9.135	8.293	5	1	1.08643	1.13763	0.772681	0.510505	0.49204	3.49945	0.383707	6.26	6.28	19.23	9.014	8.293	4	1	0.101859	0.704693	0.60256	3.16228	6.66807	26.3027	2.77971	3.69	5.79	19.35	5.889	4.808	3	1	0.691831	0.534564	0.648634	0.11272	0.123595	0.346737	0.0937562	0.618107	0.492112	0.0935046	0.0906483
O43143	DHX15_HUMAN	DHX15	Putative pre-mRNA-splicing factor ATP-dependent RNA helicase DHX15	7.32	7.32	10.44	7.17	6.289	4	1	0.831764	0.758578	0.597035	0.847227	0.903649	0.879022	1.72187	6.61	6.64	12.2	7.673	4.78	4	1	1.27057	1.02802	1.43219	1.41906	1.59956	1.15878	2.42103	3.09	3.09	9.308	3.522	3.522	2	1	0.698232	0.580764	1.24738	0.737904	0.954993	1.61436	1.59956	0.69075	0.152173	0.712424	0.14569
P80188	NGAL_HUMAN	LCN2	Neutrophil gelatinase-associated lipocalin	14.98	14.98	83.33	50.51	47.47	10	1	0.972747	0.751623	1.2942	1.35519	0.123595	23.3346	0.440555	22.02	22.02	74.75	60.61	57.58	11	1	1	0.83946	0.847227	1.8197	0.229087	15.5597	0.505825	14.2	14.2	73.23	55.56	52.53	8	1	0.698232	0.801678	0.831764	1.51356	0.12942	13.1826	0.0887156	0.134913	0.265592	0.202757	0.28704
P19022	CADH2_HUMAN	CDH2	Cadherin-2	3.12	3.12	3.532	2.428	2.428	2	1	0.717794	0.409261	0.474242	0.21677	0.275423	0.0870964	0.0679204	2.13	2.13	4.746	2.87	2.87	2	1	1.03753	0.496592	0.49204	0.343558	0.288403	0.157036	0.105682	2.14	2.14	3.974	2.87	1.545	1	1	0.704693	0.444631	0.420727	0.288403	0.187068	0.109648	0.0744732	3.92817	0.0655354	3.66858	0.0460497
P53674	CRBB1_HUMAN	CRYBB1	Beta-crystallin B1	11.41	11.41	48.02	31.75	31.75	8	1	1.04713	3.10456	3.46737	3.76704	1.59956	4.09261	0.0711213	14.55	14.55	61.11	44.84	44.84	10	1	3.59749	3.76704	3.43558	7.7983	2.72898	6.54636	0.136773	10.04	10.04	33.33	26.19	26.19	5	1	0.704693	0.325087	0.559758	0.394457	0.903649	0.954993	0.30761	1.28948	0.652464	1.24935	0.708342
Q03252	LMNB2_HUMAN	LMNB2	Lamin-B2	8.1	10.11	14	8	8	5	1	1.64437	1.34276	1.59956	4.28548	2.44343	0.672977	2.65461	7.83	9.32	18	8	8	5	1	0.642688	1.20226	0.461318	3.56451	2.24905	0.831764	3.0761	2.09	2.1	21.17	5.5	1.833	1	1	0.704693	0.92045	1.19124	1.64437	0.963829	0.322107	1.87068	1.02639	0.957305	0.669567	0.47498
Q9Y617	SERC_HUMAN	PSAT1	Phosphoserine aminotransferase	14.37	14.4	50	44.32	21.89	8	1	0.824138	0.60256	0.77983	0.194089	1.38038	0.457088	0.816582	11.73	11.73	38.38	23.78	20.27	7	1	0.679204	0.60256	1.05682	0.487529	1.25892	0.539511	0.765597	11.32	11.32	31.89	26.49	22.16	6	1	0.704693	0.809096	1.03753	0.343558	1.44544	0.787046	0.887156	0.768775	0.474334	0.895334	0.69232
O00622	CYR61_HUMAN	CYR61	Protein CYR61	2.05	2.05	10.5	5.774	3.412	1	1	0.731139	0.77983	0.912011	0.529663	0.613762	0.879022	0.452898	3.8	3.8	8.924	5.774	5.774	2	1	0.912011	0.711214	1.18032	0.809096	0.758578	0.698232	0.469894	1.39	1.4	7.087	2.362	2.362	1	1	0.711214	0.648634	0.963829	0.990832	0.816582	0.879022	0.30479	1.2189	0.35214	1.43643	0.0665287
P04264	K2C1_HUMAN	KRT1	Keratin, type II cytoskeletal 1	16.09	20.03	26.24	20.5	19.25	11	1	1.09648	0.698232	1.49969	1.57036	0.554626	2.67917	1.05682	15.17	21.27	25	20.34	20.34	14	1	1.58489	0.127057	1.78649	1.57036	0.505825	3.53183	1.23595	10	12.11	22.2	11.49	11.49	7	1	0.711214	0.346737	0.505825	1.05682	0.524808	1.78649	0.809096	0.820129	0.635643	0.690473	0.510424
P61970	NTF2_HUMAN	NUTF2	Nuclear transport factor 2	4.15	4.15	70.08	29.13	23.62	2	1	1.52757	1.33045	1.67494	0.559758	7.87046	1.14815	4.92039	5.63	5.63	70.87	70.87	44.88	3	1	0.801678	1.14815	0.824138	1.02802	5.80764	2.35505	3.87258	2.06	2.06	40.16	12.6	12.6	1	1	0.711214	0.744732	0.981748	0.937562	2.29087	1.03753	2.01372	0.262259	0.055414	0.239396	0.00599385
Q92820	GGH_HUMAN	GGH	Gamma-glutamyl hydrolase	21.48	21.48	44.34	43.71	41.82	16	1	1.55597	0.636796	1.77011	1.25892	11.695	1.92309	2.208	22.35	22.35	41.51	39.62	35.53	18	1	1.25892	1.11686	1.48594	0.744732	12.8233	1.48594	2.67917	21.62	21.62	41.82	41.82	41.82	12	1	0.711214	0.963829	0.831764	1.34276	13.9316	2.91072	5.15229	0.235881	0.138498	0.19801	0.135185
P10619	PPGB_HUMAN	CTSA	Lysosomal protective protein	3.96	4	6.875	5	5	2	1	1.19124	1.2942	0.801678	2.07014	1.38038	2.12814	1.57036	4.68	4.68	10.63	6.667	6.667	3	1	0.369828	0.772681	0.483059	1.52757	0.280543	1.10662	0.501187	0.27	0.27	7.083	1.667	0	0	1	0.717794	1.02802	0.928966	1.85353	0.0586138	1.64437	0.559758	0.751022	0.251467	1.3196	0.563177
P13489	RINI_HUMAN	RNH1	Ribonuclease inhibitor	4	4.01	9.111	5.64	5.64	2	1	1.01859	1.10662	1.22462	1.28233	1.0666	1.35519	1.69044	4.8	4.82	25.81	10.41	10.41	3	1	0.346737	0.501187	1.1695	0.118032	0.444631	1.13763	1.0666	3.72	3.75	13.23	5.64	5.64	2	1	0.717794	1.15878	1.28233	0.119124	0.685488	0.212814	1.97697	0.821768	0.15707	0.710221	0.440029
P13693	TCTP_HUMAN	TPT1	Translationally-controlled tumor protein	8.08	8.09	71.51	36.05	26.16	4	1	0.946237	1.1272	0.954993	0.685488	0.698232	0.744732	0.613762	10	10	67.44	64.53	60.47	5	1	0.831764	0.794328	0.981748	0.591562	0.275423	0.758578	0.293765	9.08	9.08	47.09	40.12	40.12	5	1	0.717794	1.13763	0.981748	0.698232	0.586138	1.34276	0.416869	1.37517	0.0421917	1.89766	0.0398082
P62906	RL10A_HUMAN	RPL10A	60S ribosomal protein L10a	11.09	11.1	50.69	35.48	35.48	6	1	1.01859	0.912011	0.963829	0.928966	0.139316	0.343558	1.61436	10.71	10.75	35.48	35.48	25.35	6	1	1.09648	0.83946	1.03753	0.928966	0.559758	0.928966	1.33045	5.1	5.13	29.95	18.89	15.21	3	1	0.717794	0.809096	0.765597	0.483059	0.0972747	0.331131	1.88799	1.37993	0.461948	1.04337	0.821595
Q14563	SEM3A_HUMAN	SEMA3A	Semaphorin-3A	13.67	13.68	29.05	14.66	11.15	6	1	0.237684	1.04713	0.625173	0.416869	8.55067	0.862979	0.77983	16.87	16.87	21.79	20.62	17.38	10	1	0.625173	1.2942	1.18032	0.313329	7.17794	1.18032	0.758578	7.27	7.27	19.2	8.949	5.837	4	1	0.717794	1.34276	0.510505	0.737904	5.05825	1.69044	1.1695	0.195823	0.199104	0.290431	0.209237
Q15691	MARE1_HUMAN	MAPRE1	Microtubule-associated protein RP/EB family member 1	2.3	2.35	24.63	20.9	4.478	1	1	1.13763	1.14815	1.35519	1.52757	1.35519	1.01859	0.731139	2.22	2.27	24.63	7.09	4.478	1	1	0.824138	1.02802	0.809096	1.04713	1.1272	0.724436	0.711214	4.36	4.36	14.55	14.55	14.55	3	1	0.717794	0.772681	0.409261	0.30761	1.1695	1.04713	0.544503	1.19202	0.313613	1.1023	0.497895
Q15843	NEDD8_HUMAN	NEDD8	NEDD8	4	4	30.86	30.86	30.86	2	1	2.44343	0.654636	2.83139	0.679204	2.91072	0.570164	3.04789	4	4	37.04	30.86	30.86	2	1	1.09648	1.34276	1.07647	0.847227	0.870964	0.787046	1.10662	1.41	1.42	19.75	17.28	17.28	1	1	0.717794	0.801678	0.591562	0.679204	0.711214	0.505825	0.544503	0.699242	0.471782	1.1639	0.282912
P06748	NPM_HUMAN	NPM1	Nucleophosmin	17.57	17.57	50.34	47.28	42.18	12	1	1.00925	1.45881	1.72187	5.7544	1.69044	3.04789	8.3946	17.17	17.17	51.7	48.64	48.64	16	1	1.45881	1.47231	1.35519	2.72898	1.58489	2.37684	6.13762	16.37	16.37	37.76	36.05	30.95	10	1	0.724436	0.816582	0.529663	2.10863	0.879022	1.19124	3.34195	0.50001	0.297333	0.476187	0.1594
P07737	PROF1_HUMAN	PFN1	Profilin-1	25.42	25.42	83.57	81.43	80	19	1	1.92309	1.51356	2.31206	0.519996	1.51356	0.691831	0.954993	21.53	21.54	80	80	80	14	1	0.787046	0.887156	1.1695	0.457088	0.824138	0.483059	0.847227	20.03	20.03	87.14	80	80	17	1	0.724436	0.765597	1.01859	0.296483	0.510505	0.401791	0.801678	1.37997	0.418575	1.19776	0.461585
P31939	PUR9_HUMAN	ATIC	Bifunctional purine biosynthesis protein PURH	14.04	14.07	22.13	19.93	18.75	7	1	1	1.8197	1.25892	0.619441	4.65586	4.36516	6.0256	11.62	11.62	30.57	18.41	16.55	6	1	1.21339	2.22844	0.49204	0.159956	5.01187	1.88799	4.01791	6.07	6.1	16.39	9.291	9.291	3	1	0.724436	0.879022	1.08643	0.224906	0.465586	1.36773	2.01372	0.227217	0.000148574	0.279937	0.0189326
Q8NHP8	PLBL2_HUMAN	PLBD2	Putative phospholipase B-like 2	9.95	9.99	14.26	10.7	10.7	6	1	1.1695	1.7378	0.83946	6.72977	2.18776	6.42688	6.36796	2.24	2.25	9.677	3.565	2.207	1	1	0.946237	1	0.946237	1.45881	1.43219	1.13763	2.07014	2.97	2.97	8.149	5.772	2.547	2	1	0.724436	0.672977	1.05682	1.80302	0.758578	2.60615	2.37684	0.459594	0.186527	0.691983	0.093981
P06280	AGAL_HUMAN	GLA	Alpha-galactosidase A	8	8	17.02	12.59	12.59	4	1	2.91072	1.14815	0.912011	1.48594	9.81748	2.75423	4.52898	6	6	10.26	10.26	10.26	3	1	1.72187	2.1677	2.29087	1.72187	7.17794	1.49969	4.01791	1.2	1.22	16.78	3.963	3.963	1	1	0.731139	3.94457	1.85353	0.704693	27.0396	7.94328	5.54626	0.261632	0.0412199	0.420729	0.0948134
P08238	HS90B_HUMAN	HSP90AB1	Heat shock protein HSP 90-beta	24.11	49.12	58.29	52.49	49.86	40	1	1.09648	1.44544	1.83654	0.108643	2.46604	1.11686	3.76704	25.63	53.2	55.25	51.24	44.2	41	1	1.47231	2.01372	2.22844	0.139316	3.90841	1.43219	5.24808	55.05	55.07	57.87	48.2	48.2	42	1	0.731139	1.45881	1.18032	0.0870964	2.91072	0.954993	3.80189	0.44793	0.09296	0.388365	0.0649777
P33176	KINH_HUMAN	KIF5B	Kinesin-1 heavy chain	6	6.06	9.242	5.4	4.673	3	1	0.666807	0.92045	0.990832	0.394457	0.436516	0.505825	1.1695	4.41	4.48	23.26	6.646	3.011	2	1	1.31826	1.65959	1.18032	0.559758	0.765597	0.353183	1.45881	4	4.06	15.99	3.323	3.323	2	1	0.731139	0.698232	1.43219	0.711214	1.25892	1	1.01859	1.12865	0.708612	1.33099	0.432162
P84243	H33_HUMAN	H3F3A	Histone H3.3	2	13.06	47.06	42.65	42.65	7	1	2.12814	0.288403	2.26987	0.121339	3.31131	2.29087	12.2462	2	11.56	46.32	40.44	40.44	7	1	1.55597	0.870964	2.37684	1.21339	3.66438	4.74242	13.6773	1.11	11.34	45.59	45.59	45.59	6	1	0.731139	0.505825	0.972747	0.444631	4.61318	1.87068	16.4437	0.195237	0.0915383	0.190648	0.0440477
P99999	CYC_HUMAN	CYCS	Cytochrome c	8.05	8.05	59.05	43.81	43.81	4	1	1.45881	0.529663	1	0.197697	2.70396	0.285759	1.99526	9.96	9.96	54.29	54.29	54.29	5	1	0.724436	0.928966	0.666807	0.220801	2.12814	0.251189	1.44544	10.02	10.02	82.86	54.29	54.29	6	1	0.737904	0.636796	0.501187	0.409261	1.19124	0.140605	0.824138	0.503855	0.217737	0.555486	0.245235
Q02790	FKBP4_HUMAN	FKBP4	Peptidyl-prolyl cis-trans isomerase FKBP4	7.15	7.15	19.39	17.21	11.33	4	1	0.691831	0.787046	0.246604	0.366438	3.94457	1.88799	4.40555	9.05	9.05	27.23	22.22	19.17	6	1	0.816582	0.685488	0.529663	0.316228	1.59956	0.654636	2.29087	0.45	0.45	17.65	2.832	0	0	1	0.737904	1	0.505825	0.801678	2.12814	0.816582	2.99226	0.1812	0.00332203	0.441969	0.0677684
P54578	UBP14_HUMAN	USP14	Ubiquitin carboxyl-terminal hydrolase 14	6.01	6.01	12.15	8.3	8.3	3	1	0.92045	1.97697	1.87068	0.416869	2.48886	2.53513	1.72187	7.62	7.62	15.18	11.94	8.907	4	1	1.75388	0.831764	0.870964	1.19124	0.0772681	0.824138	1.28233	1.32	1.32	11.54	7.287	3.644	1	1	0.744732	0.824138	0.717794	0.92045	1.00925	1.38038	1.90546	0.550113	0.061941	1.55179	0.283065
P04062	GLCM_HUMAN	GBA	Glucosylceramidase	4	4	8.022	8.022	8.022	2	1	0.539511	0.229087	1.13763	0.077983	1.92309	0.251189	0.265461	5.23	5.23	16.23	11.94	11.94	5	1	1.00925	0.564937	0.912011	0.141906	1.92309	0.731139	0.0855067	4	4	10.82	6.53	6.53	2	1	0.751623	0.855067	0.847227	0.49204	1.61436	0.331131	0.554626	0.733899	0.67474	0.794552	0.692297
P53004	BIEA_HUMAN	BLVRA	Biliverdin reductase A	0.39	0.39	17.91	9.459	5.743	2	1	0.597035	0.954993	1.43219	0.92045	1.49969	0.369828	1.85353	4	4	20.27	9.459	9.459	2	1	4.05509	6.54636	7.94328	1.04713	8.47227	2.99226	8.3946	4.75	4.75	26.35	13.85	13.85	3	1	0.751623	1.19124	0.559758	0.057544	2.03236	0.17378	3.80189	0.790428	0.510633	0.622138	0.318223
P53396	ACLY_HUMAN	ACLY	ATP-citrate synthase	31.62	31.63	24.8	21.25	19.16	15	1	0.972747	1.03753	0.912011	0.267917	1.20226	0.731139	0.60256	29.97	29.97	29.16	18.8	18.07	15	1	0.946237	1.01859	0.954993	0.147231	0.903649	0.824138	1.1272	12.93	12.93	23.98	11.81	9.628	8	1	0.751623	1.09648	0.648634	0.299226	1.25892	0.60256	0.862979	0.991387	0.976151	0.854726	0.573706
Q13200	PSMD2_HUMAN	PSMD2	26S proteasome non-ATPase regulatory subunit 2	15.07	15.07	22.25	14.87	11.89	8	1	0.895365	0.855067	0.285759	0.207014	0.60256	0.319154	0.642688	12.34	12.34	20.59	10.9	8.59	7	1	0.293765	0.448745	1.02802	0.387258	0.231207	0.353183	0.698232	4.82	4.82	18.06	5.066	5.066	3	1	0.751623	0.564937	0.636796	0.288403	0.887156	0.17378	1.59956	1.24388	0.606345	1.47719	0.417329
Q13421	MSLN_HUMAN	MSLN	Mesothelin	3.7	3.7	12.38	9.365	3.016	2	1	0.765597	4.32514	4.74242	0.487529	20.7014	4.13048	2.10863	5.68	5.68	25.87	12.22	6.825	3	1	2.58226	4.48745	4.32514	1.92309	24.2103	7.51623	5.34564	2.03	2.03	19.52	4.921	1.27	1	1	0.751623	1.24738	0.110662	0.515229	12.8233	2.1677	0.698232	0.252126	0.184272	0.231731	0.0766018
Q9UNN8	EPCR_HUMAN	PROCR	Endothelial protein C receptor	7.93	7.93	23.11	20.59	20.59	6	1	0.642688	1.09648	0.405508	1.90546	0.147231	2.88403	0.363078	7.38	7.38	20.59	20.59	20.59	4	1	0.534564	0.903649	0.630957	1.14815	0.251189	3.25087	0.758578	8	8	20.59	20.59	20.59	5	1	0.751623	1.70608	0.432514	2.58226	0.613762	5.19996	0.586138	0.892686	0.872786	0.5939	0.437713
P01024	CO3_HUMAN	C3	Complement C3	12.13	12.2	18.1	5.893	5.893	7	1	0.711214	1.41906	0.92045	1.02802	0.77983	1.07647	0.258226	8.85	8.86	12.09	6.615	4.57	6	1	0.529663	1.00925	1.05682	0.539511	0.559758	1.34276	0.11695	2.28	2.29	11.18	2.044	2.044	2	1	0.758578	0.666807	0.448745	0.346737	0.737904	1.65959	0.161436	1.4411	0.229588	1.22861	0.633613
P41252	SYIC_HUMAN	IARS	Isoleucine--tRNA ligase, cytoplasmic	8.54	8.59	11.73	5.547	4.358	4	1	1.21339	1.87068	1.61436	0.340408	1.47231	0.510505	1.36773	8.63	8.73	11.33	6.418	4.992	5	1	0.222843	1.7378	0.226986	0.49204	0.937562	0.529663	3.13329	5.34	7.14	12.52	4.279	4.279	5	1	0.758578	1.02802	1.07647	0.809096	1.08643	0.630957	1.41906	1.08141	0.834672	0.479904	0.300551
Q8NBS9	TXND5_HUMAN	TXNDC5	Thioredoxin domain-containing protein 5	17.87	17.92	47.69	34.26	34.26	12	1	0.855067	0.717794	0.60256	0.49204	0.270396	0.291072	0.128233	13.88	14.15	39.12	31.25	29.17	9	1	0.711214	0.809096	0.731139	0.928966	0.405508	0.322107	0.203236	11.63	11.63	31.02	18.98	18.98	6	1	0.758578	0.666807	0.380189	0.794328	0.346737	0.529663	0.148594	3.19048	0.00701909	2.69458	0.000881772
O00560	SDCB1_HUMAN	SDCBP	Syntenin-1	5.5	5.59	47.65	28.52	17.79	3	1	1.24738	1.01859	1.34276	0.870964	3.16228	2.48886	0.167494	11.84	11.94	43.96	36.24	24.16	5	1	0.691831	0.597035	0.679204	0.383707	4.32514	3.40408	0.120226	5.52	5.52	32.21	20.13	12.42	2	1	0.765597	0.413047	0.613762	0.387258	0.816582	1.35519	0.30761	0.565051	0.256288	0.256205	0.0841777
P02765	FETUA_HUMAN	AHSG	Alpha-2-HS-glycoprotein	12.14	12.14	21.53	20.44	18.8	8	1	0.487529	0.343558	0.331131	0.244343	0.515229	0.37325	0.0285759	13.94	13.94	26.43	20.71	19.07	12	1	0.505825	0.440555	0.383707	0.366438	0.340408	0.711214	0.030761	8.81	8.82	24.25	13.9	13.9	7	1	0.765597	0.483059	0.570164	0.235505	0.30761	0.49204	0.0283139	1.57454	0.433203	1.49477	0.433642
Q9BXJ9	NAA15_HUMAN	NAA15	N-alpha-acetyltransferase 15, NatA auxiliary subunit	4.88	4.91	15.01	4.619	4.619	3	1	2.208	1.21339	1.92309	0.401791	1.10662	2.35505	3.0761	3.67	3.67	10.97	3.926	2.887	2	1	1.21339	1.24738	1.15878	0.597035	0.990832	0.758578	1.49969	1.47	1.5	10.28	1.039	1.039	1	1	0.765597	0.737904	0.10666	0.248886	1.36773	3.34195	1.2942	0.619136	0.217843	0.96333	0.866024
P00742	FA10_HUMAN	F10	Coagulation factor X	6	6.02	13.32	7.582	7.582	3	1	0.870964	0.794328	1.14815	0.963829	2.48886	0.222843	0.0809096	5.97	5.97	14.14	5.533	5.533	3	1	0.963829	0.879022	1	1.05682	1.51356	0.47863	0.356451	1.74	1.74	9.221	1.844	1.844	1	1	0.772681	0.981748	1.05682	0.787046	1.2942	0.436516	0.413047	1.02641	0.9673	1.2517	0.494338
P00751	CFAB_HUMAN	CFB	Complement factor B	11.56	11.86	19.11	17.93	15.31	10	1	0.672977	0.619441	0.195884	1.09648	0.15417	0.177011	0.0244343	12.09	12.09	21.2	17.41	15.31	10	1	0.586138	0.704693	0.138038	0.685488	0.20893	0.199526	0.0130617	3.09	3.13	18.19	6.806	6.806	3	1	0.772681	0.613762	0.251189	1.14815	0.619441	0.124738	0.0613762	6.0483	0.0319264	4.43307	0.0455611
P09936	UCHL1_HUMAN	UCHL1	Ubiquitin carboxyl-terminal hydrolase isozyme L1	6.36	6.4	37.22	27.8	25.56	5	1	0.524808	0.887156	0.394457	0.824138	0.16293	0.0619441	0.0505825	7.38	7.46	31.39	28.7	22.42	4	1	0.630957	1.02802	0.580764	0.794328	0.496592	0.0787046	0.042462	4.61	4.68	29.6	16.14	16.14	3	1	0.772681	1.08643	0.879022	0.92045	0.691831	0.672977	0.625173	7.9081	0.00632864	3.9181	0.0100218
P19105	ML12A_HUMAN	MYL12A	Myosin regulatory light chain 12A	14	14.03	50.88	50.88	50.88	9	1	1.41906	1.34276	1.58489	1.34276	0.765597	0.654636	0.92045	13.85	13.85	50.88	50.88	50.88	7	1	2.01372	1.40605	1.78649	1.92309	0.390841	0.505825	0.648634	8.54	8.54	50.88	40.35	35.09	5	1	0.772681	0.255859	1.52757	1.11686	0.394457	0.363078	0.559758	1.71475	0.00703004	3.15642	0.00489157
P30101	PDIA3_HUMAN	PDIA3	Protein disulfide-isomerase A3	41.59	41.64	53.86	53.07	51.09	29	1	1.11686	0.744732	1	2.208	0.125893	0.679204	0.376704	45.26	45.54	60	57.23	52.87	29	1	0.912011	0.912011	0.737904	1.69044	0.107647	0.549541	0.337287	41.23	41.23	58.81	54.46	53.27	27	1	0.772681	0.737904	0.636796	1.40605	0.123595	0.37325	0.331131	3.08154	0.0633195	3.16893	0.0239842
P49720	PSB3_HUMAN	PSMB3	Proteasome subunit beta type-3	10.16	10.16	53.66	46.83	37.56	5	1	0.704693	1.04713	0.928966	0.765597	1.8197	0.903649	1.0666	4.59	4.59	32.68	20	20	3	1	1.65959	1.48594	0.903649	1.69044	2.42103	2.85759	1.87068	2.53	2.53	31.71	18.05	8.78	1	1	0.772681	0.704693	1.10662	0.636796	1.03753	0.235505	0.981748	0.703923	0.146371	0.565617	0.0144443
Q99613	EIF3C_HUMAN	EIF3C	Eukaryotic translation initiation factor 3 subunit C	4	4.02	8.762	1.972	1.972	2	1	0.963829	0.824138	0.765597	0.731139	0.937562	0.801678	0.963829	3.75	3.76	8.215	3.067	1.972	2	1	0.831764	1.01859	0.92045	0.737904	0.903649	0.751623	0.77983	0.06	0.09	6.9	1.752	0	0	1	0.772681	0.496592	0.630957	0.194089	0.197697	0.272898	0.0353183	0.951075	0.602215	1.11093	0.29235
O43776	SYNC_HUMAN	NARS	Asparagine--tRNA ligase, cytoplasmic	11.77	11.77	18.98	16.06	12.77	6	1	2.51189	2.51189	0.787046	0.322107	2.01372	0.717794	8.3946	14.49	14.49	26.28	17.52	17.52	8	1	0.787046	1.88799	0.57544	0.501187	1.15878	0.751623	6.72977	6.16	6.16	17.15	11.13	8.577	4	1	0.77983	1.97697	2.99226	1.03753	1.72187	3.31131	8.24138	0.384658	0.260355	0.32997	0.230801
P02790	HEMO_HUMAN	HPX	Hemopexin	35.25	35.25	55.84	50.43	47.62	29	1	0.903649	0.420727	0.280543	1.09648	0.405508	0.277971	0.0214783	33.09	33.09	60.61	54.98	53.9	31	1	0.772681	0.591562	0.21677	1.44544	0.554626	0.283139	0.015417	19	19	37.88	34.42	32.03	15	1	0.77983	0.524808	0.265461	1.77011	1.10662	0.401791	0.037325	3.15031	0.0732444	2.8316	0.129013
P12955	PEPD_HUMAN	PEPD	Xaa-Pro dipeptidase	5.2	5.2	26.57	13.18	7.505	3	1	3.56451	0.870964	0.544503	1.34276	8.70964	6.25173	4.40555	2.66	2.66	20.08	14.2	8.114	3	1	0.544503	0.258226	0.18197	0.0954993	0.981748	0.912011	0.253513	0.91	0.91	27.38	4.26	4.26	2	1	0.77983	0.744732	0.564937	0.870964	1.10662	1.21339	1.0666	0.226863	0.00509873	0.581258	0.320724
P14923	PLAK_HUMAN	JUP	Junction plakoglobin	4.94	4.94	16.91	6.577	6.577	4	1	0.570164	0.648634	1.94089	2.07014	2.42103	7.58578	1.04713	2.02	4.93	17.85	7.785	7.785	5	1	3.43558	4.87529	4.09261	1.52757	4.92039	21.8776	7.7983	2.02	2.02	13.83	2.282	2.282	1	1	0.77983	1.41906	1.48594	1.22462	0.744732	5.15229	2.85759	0.338151	0.158502	0.258947	0.0738591
Q14204	DYHC1_HUMAN	DYNC1H1	Cytoplasmic dynein 1 heavy chain 1	36.8	36.86	13.19	5.898	5.209	18	1	1.48594	1.59956	1.40605	0.465586	0.436516	0.231207	0.0954993	24.12	24.39	14.94	4.498	3.508	13	1	1.0666	0.972747	1.30617	0.363078	0.444631	0.270396	0.17378	8.53	8.55	11	1.248	1.119	4	1	0.77983	0.879022	0.83946	0.105682	0.432514	0.194089	0.161436	4.68314	0.0169613	3.17859	0.0244138
Q14974	IMB1_HUMAN	KPNB1	Importin subunit beta-1	26.63	26.63	28.31	27.17	23.97	15	1	0.717794	0.801678	0.831764	0.133045	0.990832	0.666807	0.912011	23.53	23.53	28.88	17.81	17.81	12	1	1.21339	1.25892	1.19124	0.448745	1.69044	0.613762	0.794328	14.16	14.16	22.15	13.47	11.64	8	1	0.77983	0.92045	0.666807	0.398107	1.05682	0.428549	0.519996	0.813562	0.475965	0.989947	0.974764
Q96QK1	VPS35_HUMAN	VPS35	Vacuolar protein sorting-associated protein 35	3.2	3.22	16.33	6.658	4.899	4	1	1.00925	0.903649	0.937562	0.824138	0.855067	0.758578	0.751623	2.77	2.79	9.548	3.141	3.141	2	1	0.895365	0.912011	0.855067	0.903649	0.666807	0.963829	0.862979	1.68	1.7	18.72	3.266	2.01	1	1	0.77983	0.619441	0.765597	0.296483	0.654636	0.222843	0.316228	1.18581	0.0291437	1.09867	0.292881
P13645	K1C10_HUMAN	KRT10	Keratin, type I cytoskeletal 10	11.02	12.86	16.27	13.18	11.99	8	1	1.11686	0.0564937	0.912011	1.8197	0.229087	1.49969	0.15417	8.42	12.27	24.14	12.33	10.79	6	1	1.65959	0.118032	1.15878	2.29087	1.04713	3.13329	1.19124	6.29	8.2	18.15	9.932	9.932	5	1	0.787046	0.49204	1.6293	1.61436	0.619441	1.67494	0.737904	1.563	0.499767	0.695569	0.458074
Q96C86	DCPS_HUMAN	DCPS	m7GpppX diphosphatase	4.01	4.03	15.43	14.24	14.24	3	1	1.14815	1.80302	0.981748	1.80302	1.5417	1.52757	1.35519	0.44	0.45	10.09	5.638	5.638	1	1	4.48745	0.666807	2.03236	4.61318	14.9969	15.5597	6.19441	0.24	0.26	6.825	2.077	0	0	1	0.787046	0.937562	0.591562	0.559758	1.21339	2.91072	1.11686	0.91346	0.63438	0.208971	0.00796877
Q9Y262	EIF3L_HUMAN	EIF3L	Eukaryotic translation initiation factor 3 subunit L	3.21	3.34	12.06	7.447	7.447	3	1	1.64437	0.870964	0.831764	0.0801678	1.45881	0.928966	1.27057	3.27	3.29	15.43	6.738	3.723	2	1	1.23595	1.31826	1.07647	0.809096	1.15878	0.519996	1.24738	0.73	0.75	13.65	3.014	3.014	1	1	0.787046	0.679204	1.15878	1.49969	1.57036	0.510505	1.30617	0.726108	0.37789	1.11541	0.603788
P05155	IC1_HUMAN	SERPING1	Plasma protease C1 inhibitor	26.12	26.12	34.2	34.2	30	15	1	0.496592	0.564937	0.37325	0.20893	0.0390841	0.0549541	0.0135519	18.49	18.49	33.2	26.2	24	10	1	0.672977	0.847227	0.505825	0.187068	0.0801678	0.0895365	0.0205116	10.66	10.66	21.6	14.8	13.4	7	1	0.794328	0.794328	0.420727	0.0751623	0.136773	0.144544	0.0465586	14.7432	0.0316874	10.1351	0.0218447
P23434	GCSH_HUMAN	GCSH	Glycine cleavage system H protein, mitochondrial	3.55	3.55	26.01	23.12	23.12	3	1	0.751623	1.57036	1.39316	1.41906	8.95365	3.46737	0.519996	4.95	4.96	52.6	34.68	34.68	4	1	1.0666	1.58489	5.05825	0.903649	22.2843	9.54993	0.855067	2	2	17.92	11.56	11.56	1	1	0.794328	0.648634	0.529663	1.27057	0.772681	0.816582	0.505825	0.284407	0.140064	0.17645	0.102786
P60953	CDC42_HUMAN	CDC42	Cell division control protein 42 homolog	3.92	3.92	14.66	14.66	14.66	2	1	1.04713	1.88799	1.95885	1.1695	1.40605	1.87068	1.65959	1.7	2.71	18.85	14.66	14.66	2	1	1.08643	0.870964	2.42103	1.10662	2.07014	2.48886	0.855067	1.13	1.13	8.901	8.901	8.901	1	1	0.794328	0.586138	0.903649	3.94457	1.18032	0.937562	1.13763	0.858551	0.463726	0.718688	0.3675
Q13126	MTAP_HUMAN	MTAP	S-methyl-5'-thioadenosine phosphorylase	2.32	2.32	15.9	8.481	6.007	1	1	0.937562	0.744732	0.879022	0.816582	0.946237	1.49969	1.08643	2.01	2.01	12.01	6.007	6.007	1	1	1.30617	1.44544	0.380189	0.42462	1.03753	2.37684	1.90546	2.21	2.22	15.19	10.95	10.95	2	1	0.794328	0.586138	1.02802	0.148594	0.313329	0.233346	0.229087	0.743624	0.0669491	0.513898	0.0802085
Q14766	LTBP1_HUMAN	LTBP1	Latent-transforming growth factor beta-binding protein 1	2	2	2.615	0.6392	0.6392	1	1	2.31206	1.59956	1.72187	2.03236	0.145881	0.194089	0.405508	4	4	4.358	1.917	1.917	2	1	1.75388	1.19124	1.95885	2.01372	0.105682	0.0390841	0.343558	2.4	2.4	7.728	1.801	1.801	2	1	0.794328	0.737904	1.72187	0.337287	0.30761	0.233346	0.218776	6.97473	0.00261749	9.72841	0.00240042
P04217	A1BG_HUMAN	A1BG	Alpha-1B-glycoprotein	12.02	12.08	35.96	30.71	29.7	8	1	0.510505	0.672977	0.413047	0.903649	1.58489	0.586138	0.340408	6.74	6.74	32.73	26.46	21.01	6	1	0.564937	0.758578	0.409261	0.505825	0.49204	0.461318	0.060256	4.2	4.2	16.77	9.091	7.677	3	1	0.801678	0.613762	0.288403	0.107647	0.293765	0.724436	0.151356	0.836217	0.678994	1.91706	0.123302
P56537	IF6_HUMAN	EIF6	Eukaryotic translation initiation factor 6	3.51	3.51	14.29	14.29	14.29	2	1	2.75423	5.10505	4.13048	0.130617	8.24138	7.65597	6.0256	2.02	2.02	14.29	9.796	9.796	1	1	1.49969	2.85759	1.67494	0.108643	3.87258	3.22107	3.04789	3.72	3.72	22.86	14.29	14.29	2	1	0.801678	1.40605	0.794328	0.879022	0.963829	0.751623	1.28233	0.359086	0.0125404	0.422472	0.0206483
P61106	RAB14_HUMAN	RAB14	Ras-related protein Rab-14	2	2	6.512	6.512	6.512	1	1	3.04789	2.63027	1.52757	1.20226	1.77011	1.69044	2.37684	2	4	14.42	11.63	11.63	2	1	1.19124	0.704693	1.44544	2.29087	0.685488	0.946237	0.519996	1.08	1.08	26.51	6.512	6.512	1	1	0.801678	0.711214	0.912011	0.255859	0.539511	0.937562	0.60256	0.967007	0.912944	1.84938	0.151637
Q9UBQ0	VPS29_HUMAN	VPS29	Vacuolar protein sorting-associated protein 29	6	6	26.92	26.92	26.92	3	1	0.937562	1.2942	0.625173	1.15878	1.21339	1.33045	0.990832	4	4	22.53	19.78	19.78	2	1	0.816582	1.25892	0.879022	1.07647	1	1.15878	0.824138	2.58	2.58	21.98	14.84	7.143	1	1	0.801678	1.2942	1.19124	0.887156	1.52757	0.862979	0.903649	0.851401	0.336167	1.01196	0.927546
O75390	CISY_HUMAN	CS	Citrate synthase, mitochondrial	4.12	4.12	12.66	11.16	9.013	2	1	0.981748	0.972747	1.0666	0.625173	1.2942	0.744732	1.23595	8.07	8.07	29.61	14.81	14.81	4	1	1.55597	0.847227	1.70608	1.27057	1.30617	0.183654	1.39316	0.15	0.15	4.506	2.146	0	0	1	0.809096	0.903649	0.772681	0.928966	0.737904	0.809096	0.704693	0.851256	0.360811	1.32776	0.411536
P49773	HINT1_HUMAN	HINT1	Histidine triad nucleotide-binding protein 1	2.02	2.02	21.43	15.87	15.87	1	1	0.824138	1.38038	1.07647	0.981748	0.831764	1.38038	4.20727	2.1	2.1	28.57	21.43	15.87	1	1	0.452898	1.36773	0.981748	0.169044	0.855067	0.30479	4.2462	3.26	3.28	29.37	21.43	21.43	3	1	0.809096	1.27057	0.619441	1.36773	1.0666	0.666807	4.44631	0.491889	0.209419	0.440775	0.326817
P53634	CATC_HUMAN	CTSC	Dipeptidyl peptidase 1	14.01	14.01	30.45	28.29	20.95	7	1	2.14783	1.51356	2.67917	4.48745	18.3654	23.3346	0.772681	12.88	12.88	31.32	23.33	22.03	8	1	1.80302	0.549541	1.07647	6.08135	5.91562	9.54993	0.452898	11.88	11.89	30.45	24.19	22.89	9	1	0.809096	0.387258	0.636796	3.66438	5.59758	7.37904	0.214783	0.167091	0.0586965	0.396158	0.223014
Q99497	PARK7_HUMAN	PARK7	Protein DJ-1	15.61	15.61	51.32	48.15	44.44	10	1	0.376704	0.717794	0.457088	0.222843	1.87068	0.765597	1.70608	18.32	18.32	70.37	63.49	59.79	12	1	0.801678	0.744732	0.642688	0.299226	1.18032	1.04713	1.55597	12.01	12.01	68.25	59.79	59.79	8	1	0.809096	0.679204	0.92045	0.229087	1.22462	0.625173	1.07647	0.383353	0.0283813	0.553202	0.0250209
Q9BS26	ERP44_HUMAN	ERP44	Endoplasmic reticulum resident protein 44	6.05	6.11	13.3	13.3	11.58	3	1	0.559758	0.420727	0.420727	2.1677	0.731139	0.218776	0.981748	6.56	6.92	26.35	15.27	11.58	3	1	1.22462	2.53513	1.95885	4.7863	2.208	1.19124	0.625173	1.02	1.03	11.82	6.158	2.463	1	1	0.809096	0.619441	0.981748	0.946237	0.580764	0.679204	0.510505	1.41917	0.587302	1.71526	0.35868
O75822	EIF3J_HUMAN	EIF3J	Eukaryotic translation initiation factor 3 subunit J	0.9	0.92	15.12	8.527	4.264	1	1	1.1695	1.08643	1.24738	0.847227	1.38038	1.35519	1.70608	3.26	3.26	21.32	18.22	13.95	2	1	1.02802	1.15878	0.887156	1.08643	1.75388	1.7378	2.35505	3.48	3.48	19.77	18.22	18.22	3	1	0.816582	0.903649	0.642688	0.524808	1.44544	1.45881	1.48594	0.722776	0.0161645	0.529565	0.00123286
Q96CT7	CC124_HUMAN	CCDC124	Coiled-coil domain-containing protein 124	2	2	8.072	8.072	8.072	1	1	0.990832	0.654636	0.990832	0.591562	0.613762	1.40605	1.55597	3.48	3.48	19.73	11.66	11.66	2	1	0.963829	2.03236	1.65959	0.270396	0.291072	2.29087	5.29664	3.13	3.15	17.94	12.56	12.56	2	1	0.816582	1.61436	1.18032	1.27057	1.23595	1.6293	1.65959	0.709417	0.208463	0.451313	0.252229
P05067	A4_HUMAN	APP	Amyloid beta A4 protein	41.67	41.69	42.34	40.52	37.92	31	1	0.672977	0.928966	0.586138	1.40605	7.72681	2.14783	0.47863	39.55	39.55	44.68	38.44	36.62	25	1	0.794328	0.794328	0.903649	1.2942	11.1686	3.01995	0.895365	32.66	32.66	45.84	34.55	31.95	18	1	0.824138	0.831764	0.580764	0.711214	7.31139	1.05682	0.809096	0.266242	0.167249	0.190395	0.125778
P02749	APOH_HUMAN	APOH	Beta-2-glycoprotein 1	2.77	2.78	8.696	6.957	6.957	2	1	1.23595	0.529663	0.469894	1.6293	4.2462	1.99526	0.405508	2.07	2.07	6.087	6.087	4.348	1	1	0.328095	0.380189	0.591562	0.253513	3.25087	1.75388	0.0524807	0.1	0.1	13.91	1.739	0	0	1	0.831764	0.77983	0.685488	0.398107	1.88799	1.18032	0.440555	0.43913	0.200405	0.302935	0.143367
P52907	CAZA1_HUMAN	CAPZA1	F-actin-capping protein subunit alpha-1	7.13	7.17	31.47	25.87	25.87	4	1	1.23595	0.903649	1.21339	1.19124	0.887156	0.946237	0.928966	6.07	6.07	34.27	16.78	16.78	4	1	1.55597	0.704693	1.20226	1.05682	0.765597	0.580764	0.887156	4.58	4.61	34.97	18.88	18.88	3	1	0.831764	1.08643	0.928966	0.731139	0.685488	0.118032	0.903649	1.20424	0.0797679	1.48279	0.116989
P61088	UBE2N_HUMAN	UBE2N	Ubiquitin-conjugating enzyme E2 N	9.58	9.63	57.89	57.89	52.63	6	1	1.10662	1.64437	1.80302	0.212814	2.0893	0.862979	1.83654	6.22	6.26	36.84	28.95	28.95	4	1	1.0666	0.946237	0.928966	0.642688	1.33045	1.1272	1.31826	2.63	2.64	29.61	15.13	9.868	1	1	0.831764	1.20226	1.20226	0.165959	1.67494	1.57036	1.88799	0.722538	0.375741	0.728485	0.0195437
P78539	SRPX_HUMAN	SRPX	Sushi repeat-containing protein SRPX	3.72	3.73	12.72	4.957	4.957	2	1	1.5417	2.26987	2.01372	4.2462	0.937562	0.436516	1.49969	3.29	3.3	11.64	4.957	4.957	2	1	0.847227	2.07014	1.07647	2.208	0.636796	0.870964	0.954993	3.66	3.71	6.034	4.957	4.957	2	1	0.831764	1.20226	0.642688	1.83654	0.801678	0.77983	0.794328	2.31157	0.15373	1.75458	0.164069
P80303	NUCB2_HUMAN	NUCB2	Nucleobindin-2	16.18	16.3	44.52	30.71	24.76	10	1	0.772681	0.887156	0.564937	2.63027	0.147231	0.147231	0.0946237	16.02	16.24	32.86	28.33	25.71	9	1	1.1272	1.18032	0.887156	3.49945	0.398107	0.15417	0.17378	10.12	10.36	35	22.38	14.76	5	1	0.831764	0.879022	0.698232	2.67917	0.353183	0.152757	0.0648634	9.02891	0.0805171	6.35828	0.0968577
Q16576	RBBP7_HUMAN	RBBP7	Histone-binding protein RBBP7	2	9.56	10.59	10.59	10.59	5	1	0.554626	0.972747	0.903649	0.737904	1.69044	0.666807	1.11686	2.01	6.08	19.76	7.294	7.294	3	1	1.18032	1.90546	1.41906	1.51356	2.51189	1.94089	1.57036	1.66	8.24	16.71	10.82	9.176	4	1	0.831764	0.758578	0.83946	0.704693	1.33045	0.630957	0.855067	0.719999	0.230829	0.699144	0.0799908
O14773	TPP1_HUMAN	TPP1	Tripeptidyl-peptidase 1	16.47	16.47	35.7	29.31	25.4	10	1	0.474242	0.544503	0.346737	5.01187	1.41906	5.7544	1.38038	16.18	16.18	31.62	27.35	25.4	9	1	0.903649	1.25892	0.83946	6.42688	0.981748	6.08135	1.31826	12	12	21.14	19.18	19.18	7	1	0.83946	1.44544	0.92045	6.25173	1.78649	7.31139	3.0761	0.517477	0.420721	0.746579	0.719982
P12259	FA5_HUMAN	F5	Coagulation factor V	4.01	4.09	5.126	0.8993	0.8993	2	1	0.870964	0.946237	0.809096	0.679204	1.1272	0.928966	0.42462	2	2.05	5.306	0.4496	0.4496	1	1	0.870964	0.92045	1.1695	0.60256	0.981748	1.13763	0.405508	0.19	0.25	5.261	0.4496	0	0	1	0.83946	1.14815	0.717794	0.591562	1.0666	1.0666	0.591562	1.04132	0.847268	1.08444	0.739682
P29401	TKT_HUMAN	TKT	Transketolase	22.92	22.92	51.52	47.03	37.88	12	1	0.258226	0.717794	0.401791	0.879022	0.564937	0.704693	1.31826	25.76	25.76	45.43	34.19	34.19	15	1	1.41906	1.03753	1.87068	1.85353	1.28233	1.30617	2.01372	20.8	21.15	42.22	26.32	24.4	11	1	0.83946	0.744732	1.28233	0.831764	0.474242	0.685488	2.60615	0.755095	0.434377	0.936173	0.760311
Q15293	RCN1_HUMAN	RCN1	Reticulocalbin-1	19.17	20.84	64.95	48.64	48.64	16	1	1.02802	1	1.05682	3.10456	0.0879023	0.0630957	0.0242103	23.13	24	51.96	48.64	48.64	15	1	0.794328	0.895365	0.469894	2.53513	0.0903649	0.127057	0.0691831	17.48	18.28	39.27	38.97	38.97	12	1	0.83946	0.847227	0.660694	2.12814	0.0937562	0.15417	0.0383707	24.62	0.0477078	11.9217	0.0728545
Q15631	TSN_HUMAN	TSN	Translin	2.23	2.23	30.7	12.28	7.018	2	1	0.928966	1.02802	1.13763	0.855067	1.14815	0.972747	1.20226	1.48	1.48	23.68	21.05	14.04	2	1	0.981748	0.824138	1.11686	0.47863	2.31206	1.40605	1.57036	2	2	25.88	5.263	5.263	1	1	0.83946	1.20226	0.895365	0.954993	2.53513	1.48594	1.8197	0.893668	0.196791	0.499355	0.012665
P16152	CBR1_HUMAN	CBR1	Carbonyl reductase [NADPH] 1	3.86	3.86	21.3	15.16	15.16	2	1	1.19124	2.18776	0.946237	0.152757	6.19441	4.61318	6.85488	2	2.01	11.91	5.415	5.415	1	1	0.954993	1.27057	1.24738	0.679204	1.15878	1.09648	1.85353	2.1	2.1	29.6	10.11	5.415	1	1	0.847227	1.13763	0.928966	0.737904	0.954993	1.02802	1.58489	0.186089	0.000323582	0.752361	0.188441
P18669	PGAM1_HUMAN	PGAM1	Phosphoglycerate mutase 1	18.3	18.3	66.14	66.14	66.14	14	1	1.09648	1.31826	0.77983	0.654636	1.75388	1.38038	1	18.96	18.96	74.41	69.69	69.69	13	1	1.01859	0.963829	0.928966	1.01859	1.11686	1.00925	0.972747	10.11	10.8	55.51	48.03	42.13	8	1	0.847227	1.65959	0.794328	0.77983	2.37684	1.67494	0.887156	0.703758	0.116482	0.954539	0.276175
P50995	ANX11_HUMAN	ANXA11	Annexin A11	2.01	3.05	13.47	3.762	3.762	2	1	0.903649	0.912011	1.0666	1.04713	0.831764	1.31826	0.570164	1.69	1.71	11.49	1.782	1.782	1	1	0.92045	1.7378	2.1677	1.38038	1.69044	0.954993	0.831764	2.02	2.15	15.25	3.564	1.98	1	1	0.847227	1.5417	0.903649	1.24738	1.41906	1.27057	0.691831	1.08729	0.650854	1.24347	0.471269
Q15365	PCBP1_HUMAN	PCBP1	Poly(rC)-binding protein 1	6.42	6.44	26.97	16.85	16.85	5	1	1.05682	1.61436	0.554626	0.164437	1.40605	0.946237	2.67917	2.32	4.39	37.36	11.52	7.865	4	1	1.18032	1.35519	0.794328	0.376704	0.691831	0.912011	2.33346	2	4	27.25	7.865	7.865	3	1	0.847227	1.05682	0.679204	0.625173	0.801678	0.870964	1.69044	0.523535	0.161244	0.717224	0.429516
Q86XX4	FRAS1_HUMAN	FRAS1	Extracellular matrix protein FRAS1	13.6	13.62	11.28	3.393	2.919	8	1	0.461318	0.299226	0.544503	0.496592	17.378	21.4783	0.331131	11.46	11.47	6.163	2.146	1.821	6	1	0.928966	1.67494	1.57036	0.539511	14.5881	19.9526	0.580764	4.69	4.7	11.53	0.8234	0.5739	2	1	0.847227	1.31826	0.912011	0.870964	1.57036	1.45881	0.83946	0.042896	0.0384095	0.0976116	0.0465627
P07711	CATL1_HUMAN	CTSL	Cathepsin L1	17.82	17.82	46.25	38.74	38.74	9	1	0.870964	0.963829	0.679204	1.75388	0.127057	0.0887156	1.49969	10.49	10.49	30.63	24.92	24.92	6	1	1.31826	1.21339	1.1272	2.31206	0.501187	0.331131	2.67917	10.79	10.79	29.43	24.92	24.92	6	1	0.855067	1.22462	0.937562	1.04713	0.685488	0.751623	1.19124	1.8425	0.293096	1.1911	0.736683
P14543	NID1_HUMAN	NID1	Nidogen-1	54.7	54.7	37.29	32.24	29.03	31	1	0.946237	0.946237	0.772681	2.44343	0.474242	0.0580764	0.0248886	50.98	50.98	37.37	30.07	27.83	30	1	0.691831	0.717794	0.539511	1.97697	0.301995	0.060256	0.0334195	45.67	45.67	37.45	30.47	28.71	29	1	0.855067	0.887156	0.672977	2.22844	0.398107	0.0963829	0.0510505	6.57772	0.0501632	7.47001	0.0509484
P26640	SYVC_HUMAN	VARS	Valine--tRNA ligase	4.08	4.12	7.12	2.769	1.978	2	1	0.972747	1.24738	1.92309	1.1695	0.580764	1.24738	1.5417	4.21	4.26	5.934	4.509	2.453	3	1	0.737904	0.972747	0.963829	1.05682	0.380189	1	1.18032	0.83	0.85	15.27	0.712	0.712	1	1	0.855067	1.57036	1.08643	0.619441	1.00925	0.698232	1.14815	1.12398	0.66929	1.10868	0.64501
P36578	RL4_HUMAN	RPL4	60S ribosomal protein L4	4.12	4.12	21.78	8.197	4.45	2	1	1.5417	1.15878	1.14815	1.5417	0.946237	1.43219	4.48745	4.03	4.04	17.1	5.386	5.386	2	1	0.654636	0.937562	0.409261	3.01995	0.413047	2.96483	3.69828	4	4	13.82	7.026	7.026	2	1	0.855067	0.597035	0.879022	0.972747	0.328095	0.990832	1.88799	0.558442	0.265405	0.510566	0.272845
P55884	EIF3B_HUMAN	EIF3B	Eukaryotic translation initiation factor 3 subunit B	10.33	10.33	28.99	17.57	15.11	6	1	0.772681	1.34276	1.28233	0.380189	0.855067	0.47863	0.765597	10.79	10.79	22.85	14.99	14.99	6	1	0.990832	0.972747	1.18032	0.619441	0.691831	0.293765	0.457088	2.76	2.76	18.3	6.634	3.931	2	1	0.855067	0.903649	0.895365	1.01859	0.816582	0.912011	0.870964	1.36559	0.344809	1.98103	0.0189886
P62158	CALM_HUMAN	CALM1	Calmodulin	22.56	22.56	83.89	77.85	77.85	30	1	1.35519	0.625173	1.31826	1.47231	1.64437	3.43558	0.685488	20.42	20.42	93.96	83.89	83.89	27	1	2.12814	1.65959	1.19124	2.07014	1.47231	2.85759	0.772681	13.86	13.86	81.88	45.64	45.64	13	1	0.855067	0.387258	0.928966	0.679204	0.831764	1.04713	0.487529	0.600571	0.264117	0.946475	0.871685
Q14393	GAS6_HUMAN	GAS6	Growth arrest-specific protein 6	23.66	23.66	24.41	20.25	20.25	12	1	1.51356	1.23595	2.208	4.13048	5.34564	0.222843	0.235505	18.03	18.03	25.52	18.59	18.59	11	1	0.613762	0.359749	0.946237	3.16228	4.7863	0.0325087	0.187068	16.39	16.39	25.38	14.7	13.87	8	1	0.855067	0.630957	1	2.1677	3.0761	0.214783	0.258226	1.04287	0.95643	0.728986	0.743545
Q9UK45	LSM7_HUMAN	LSM7	U6 snRNA-associated Sm-like protein LSm7	4	4	29.13	25.24	25.24	2	1	1.36773	1.75388	1.49969	1.99526	1.58489	1.55597	2.93765	1.42	1.42	7.767	7.767	7.767	1	1	0.887156	0.765597	0.912011	0.92045	1.72187	1.24738	2.12814	0.57	0.57	7.767	7.767	7.767	1	1	0.855067	1.14815	0.847227	0.862979	1.61436	1.02802	1.90546	0.751818	0.257901	0.527942	0.00591689
O94907	DKK1_HUMAN	DKK1	Dickkopf-related protein 1	1.13	1.13	7.519	2.632	2.632	1	1	0.972747	0.711214	0.660694	1	0.586138	1.34276	6.91831	2.58	2.58	11.28	6.391	6.391	2	1	1.8197	5.19996	0.398107	8.24138	4.74242	6.72977	20.893	1.09	1.09	9.774	3.759	3.759	1	1	0.862979	0.376704	0.244343	1.20226	1.97697	1.31826	3.37287	0.294646	0.204524	0.308835	0.126654
O95777	LSM8_HUMAN	LSM8	U6 snRNA-associated Sm-like protein LSm8	4	4	23.96	23.96	23.96	2	1	0.92045	0.731139	0.801678	1.05682	2.01372	1.35519	2.12814	2.02	2.02	43.75	36.46	36.46	2	1	1.33045	1.22462	0.636796	0.879022	1.80302	1.45881	2.63027	2	2	16.67	16.67	16.67	1	1	0.862979	1.45881	1.8197	1.15878	1.43219	1.28233	2.10863	0.492273	0.00297681	0.516375	0.0200984
P00558	PGK1_HUMAN	PGK1	Phosphoglycerate kinase 1	34.54	34.55	67.87	58.99	55.88	21	1	2.01372	1.77011	1.2942	0.847227	4.28548	2.10863	4.74242	37.72	37.72	68.35	59.47	59.47	22	1	1.36773	1.70608	1.78649	0.559758	2.91072	1.36773	3.90841	32.04	32.04	67.39	54.92	49.4	18	1	0.862979	0.704693	0.954993	0.717794	2.26987	0.855067	2.42103	0.37311	0.012702	0.470514	0.0584979
P08581	MET_HUMAN	MET	Hepatocyte growth factor receptor	10.93	10.95	12.01	6.978	5.324	6	1	1	2.29087	1.5417	0.862979	22.2843	25.3513	10.9648	11.27	11.27	9.712	6.835	6.187	6	1	1.38038	2.18776	2.0893	1.59956	13.1826	6.98232	1.87068	4.07	4.07	6.115	2.302	2.302	2	1	0.862979	1.09648	1.59956	2.12814	2.83139	2.77971	2.24905	0.0685546	0.00130669	0.224827	0.0558317
Q01518	CAP1_HUMAN	CAP1	Adenylyl cyclase-associated protein 1	11.89	11.89	33.68	27.37	25.68	8	1	0.847227	1.7378	0.47863	1.77011	0.666807	0.559758	3.34195	11.12	11.12	35.79	22.95	21.05	6	1	1.48594	2.0893	1.25892	0.570164	1.22462	0.824138	3.7325	1.4	1.4	19.79	3.789	3.789	1	1	0.862979	0.293765	2.39883	1.72187	2.91072	0.187068	3.49945	0.76617	0.650078	0.664664	0.419246
Q14247	SRC8_HUMAN	CTTN	Src substrate cortactin	4.16	4.16	8.364	8.364	6.182	2	1	0.824138	0.809096	0.660694	1.01859	0.229087	1.0666	0.394457	0.82	0.82	4.182	2.182	2.182	1	1	0.737904	0.691831	0.672977	1.07647	0.328095	1.23595	0.591562	1.6	1.6	3.636	2.182	2.182	1	1	0.862979	1.00925	0.737904	1.21339	0.483059	1.13763	0.47863	1.53094	0.198485	1.16325	0.623318
O00232	PSD12_HUMAN	PSMD12	26S proteasome non-ATPase regulatory subunit 12	6.15	6.16	24.12	8.114	6.798	3	1	0.92045	1.04713	1.1272	0.452898	0.765597	0.666807	0.731139	9.75	9.75	16.89	12.28	10.96	5	1	0.758578	0.903649	1.01859	0.0981748	0.474242	0.325087	0.416869	2.05	2.05	12.06	3.947	2.851	1	1	0.870964	1.07647	0.937562	0.672977	0.912011	0.654636	0.801678	1.26117	0.283809	1.86433	0.178232
P00367	DHE3_HUMAN	GLUD1	Glutamate dehydrogenase 1, mitochondrial	4.17	4.17	17.56	6.093	5.018	2	1	1.51356	1.0666	1.61436	1.64437	0.963829	1.1695	1.51356	2.49	2.49	18.46	3.226	2.151	1	1	1.52757	1.38038	1.58489	2.35505	1.00925	1.7378	1.45881	2.07	2.08	22.76	7.706	4.839	2	1	0.870964	1.02802	0.758578	0.711214	0.469894	0.809096	0.816582	1.12516	0.512932	1.11956	0.632901
P45877	PPIC_HUMAN	PPIC	Peptidyl-prolyl cis-trans isomerase C	2.04	4.51	26.42	23.58	16.98	3	1	0.724436	0.704693	0.724436	1.41906	0.564937	0.619441	0.801678	2.3	6.87	30.19	27.36	24.06	5	1	0.912011	0.772681	0.824138	0.704693	0.672977	0.685488	0.549541	2.1	6.48	38.21	16.98	16.98	4	1	0.870964	0.903649	0.981748	1.0666	0.912011	1.0666	0.946237	1.38142	0.233562	1.325	0.0347998
P55786	PSA_HUMAN	NPEPPS	Puromycin-sensitive aminopeptidase	8.73	8.74	15.34	7.617	7.617	5	1	1.18032	1.33045	1.39316	0.625173	1.25892	1.48594	1.51356	7.7	7.7	14.04	5.332	5.332	4	1	1	1.18032	1.15878	0.765597	1.1272	0.831764	1.41906	8.19	8.19	17.41	6.638	5.441	4	1	0.870964	0.928966	1.05682	0.448745	0.765597	0.704693	0.937562	0.779036	0.155583	0.90669	0.532247
P84090	ERH_HUMAN	ERH	Enhancer of rudimentary homolog	6.02	6.02	43.27	37.5	37.5	4	1	0.337287	0.580764	0.436516	0.380189	0.597035	0.0608135	0.731139	4.38	5	37.5	32.69	26.92	3	1	1.18032	0.178649	0.903649	0.0704693	2.10863	1.05682	3.04789	5.36	5.36	26.92	26.92	26.92	3	1	0.870964	0.685488	0.698232	0.879022	1.45881	0.325087	1.2942	1.18133	0.715272	0.321864	0.0348407
Q9Y3B8	ORN_HUMAN	REXO2	Oligoribonuclease, mitochondrial	2.05	2.1	29.96	4.219	4.219	1	1	0.895365	0.744732	0.895365	0.887156	0.660694	0.642688	0.691831	2.04	2.07	16.03	11.81	11.81	2	1	0.879022	0.870964	0.954993	0.636796	0.801678	0.847227	0.711214	1.61	1.63	21.94	7.595	7.595	1	1	0.870964	0.862979	0.787046	0.666807	0.772681	0.801678	0.831764	1.32997	0.00735669	1.10379	0.391941
P10809	CH60_HUMAN	HSPD1	60 kDa heat shock protein, mitochondrial	28.1	28.1	42.58	42.58	35.43	16	1	0.554626	1.48594	1.39316	0.666807	1.36773	0.672977	6.91831	28.96	29.03	48.52	40.49	36.13	18	1	1.47231	2.63027	2.67917	0.691831	2.07014	1.58489	10.7647	16.57	16.62	33.51	23.73	20.24	8	1	0.879022	1.00925	1.15878	1.02802	0.990832	1.04713	4.7863	0.341591	0.227978	0.352584	0.215195
P22061	PIMT_HUMAN	PCMT1	Protein-L-isoaspartate(D-aspartate) O-methyltransferase	6.59	6.59	22.47	22.47	22.47	5	1	0.272898	0.847227	0.912011	0.751623	1.59956	1.30617	0.981748	7.56	7.56	29.07	25.99	25.99	5	1	1.22462	0.990832	0.787046	0.125893	2.44343	1.02802	0.972747	2.68	2.68	18.5	10.13	10.13	2	1	0.879022	0.765597	0.724436	0.529663	1.34276	1.01859	0.744732	0.583992	0.0455561	0.557364	0.179691
Q10471	GALT2_HUMAN	GALNT2	Polypeptide N-acetylgalactosaminyltransferase 2	11.78	11.78	26.97	18.04	16.81	6	1	1.38038	0.704693	0.92045	1.33045	1.01859	0.801678	0.251189	11.42	11.42	26.62	18.21	16.46	7	1	1.11686	0.559758	0.586138	1.58489	1.1695	0.636796	0.246604	6.99	7	23.99	10.33	10.33	4	1	0.879022	0.870964	0.717794	1.10662	0.409261	0.862979	0.11272	1.54557	0.16472	1.41682	0.405808
P05388	RLA0_HUMAN	RPLP0	60S acidic ribosomal protein P0	14.03	14.03	56.47	48.26	38.49	7	1	1.55597	0.580764	1.44544	1.55597	0.136773	0.501187	1.35519	16.16	16.16	53.31	49.21	39.43	9	1	0.77983	0.744732	0.751623	0.691831	0.177011	0.272898	0.912011	6.42	6.42	29.65	19.56	17.35	4	1	0.887156	1.0666	1.09648	0.963829	0.679204	1.01859	1.07647	1.84777	0.175784	1.74813	0.112802
P21399	ACOC_HUMAN	ACO1	Cytoplasmic aconitate hydratase	4	4.01	8.661	3.15	3.15	2	1	0.483059	1.88799	1.1695	0.912011	1.25892	0.711214	1.2942	2.01	2.02	8.549	2.137	2.137	1	1	0.190546	1.97697	0.92045	1.01859	1.11686	2.48886	1.03753	2.38	2.4	6.412	1.8	1.8	2	1	0.887156	1.10662	0.981748	1.09648	0.685488	0.731139	1.08643	1.00221	0.99452	0.659869	0.343256
P55010	IF5_HUMAN	EIF5	Eukaryotic translation initiation factor 5	2	2	6.032	3.48	3.48	1	1	0.937562	0.981748	1.13763	0.801678	0.879022	1.09648	1.64437	4.04	4.04	9.281	5.8	5.8	2	1	0.816582	0.870964	0.801678	0.487529	1.25892	1.08643	2.51189	2.09	2.09	7.889	5.8	2.32	1	1	0.887156	1.00925	0.981748	0.49204	1.21339	1.23595	1.02802	0.805324	0.242593	0.491236	0.0551484
Q8WUJ3	CEMIP_HUMAN	CEMIP	Cell migration-inducing and hyaluronan-binding protein	6.18	6.18	10.73	5.805	3.38	3	1	0.660694	0.895365	0.496592	0.862979	1.09648	0.283139	0.10666	9.82	9.82	15.65	4.335	4.335	5	1	0.847227	0.912011	0.92045	1.24738	1.1695	0.534564	0.21677	7.43	7.43	11.24	4.849	3.894	5	1	0.887156	1.0666	0.524808	0.831764	1.00925	0.787046	0.685488	1.58071	0.298981	1.53904	0.175494
Q92973	TNPO1_HUMAN	TNPO1	Transportin-1	8.71	8.8	18.93	9.354	7.016	4	1	1.47231	1.67494	0.794328	0.981748	0.946237	0.515229	1.77011	2.01	2.07	11.47	1.67	1.67	1	1	0.672977	0.731139	0.496592	0.60256	0.654636	0.0816582	0.369828	2.86	2.93	7.35	2.673	2.673	2	1	0.887156	1.21339	0.870964	1.00925	0.698232	0.895365	1.01859	1.09977	0.768006	1.9003	0.09111
Q9Y3C6	PPIL1_HUMAN	PPIL1	Peptidyl-prolyl cis-trans isomerase-like 1	2	2.28	33.73	14.46	14.46	2	1	0.831764	0.717794	1	0.772681	0.990832	0.855067	0.903649	0.08	0.16	14.46	14.46	7.831	1	1	1.05682	0.963829	0.928966	1.65959	0.862979	0.597035	0.946237	0.49	1.4	15.66	15.66	4.819	1	1	0.887156	1.04713	1.01859	1.77011	1	0.794328	0.972747	0.943189	0.552827	1.39866	0.155825
P51991	ROA3_HUMAN	HNRNPA3	Heterogeneous nuclear ribonucleoprotein A3	2	4.51	17.46	10.85	4.762	2	1	0.963829	1.36773	1.1272	2.72898	1.09648	0.824138	4.36516	2	10.1	22.49	12.7	8.466	6	1	0.77983	1.43219	1.21339	2.44343	1.03753	1.24738	3.63078	1.68	5.93	15.87	10.85	6.614	5	1	0.895365	1.30617	0.801678	1.78649	0.672977	0.524808	1.43219	0.686095	0.510528	0.696673	0.437313
P61626	LYSC_HUMAN	LYZ	Lysozyme C	31.06	31.06	69.59	54.73	54.73	21	1	1.19124	0.83946	0.483059	0.704693	0.0717794	24.6604	0.0946237	26.68	26.68	59.46	54.73	54.73	25	1	1.36773	1.65959	0.83946	1.23595	0.144544	38.0189	0.210863	16.02	16.02	54.05	49.32	45.27	15	1	0.895365	1.41906	1.08643	1.14815	0.383707	19.4089	0.855067	0.101949	0.26067	0.0954188	0.255866
P62314	SMD1_HUMAN	SNRPD1	Small nuclear ribonucleoprotein Sm D1	2	2	31.93	16.81	16.81	1	1	0.194089	1.24738	0.870964	0.510505	0.60256	0.122462	2.67917	3.72	3.72	43.7	27.73	27.73	2	1	1.94089	1.88799	1.49969	3.53183	0.147231	0.591562	4.20727	2	2	27.73	16.81	16.81	1	1	0.895365	0.816582	0.380189	1.38038	0.580764	0.18197	2.65461	0.673806	0.574834	1.19615	0.777994
P69905	HBA_HUMAN	HBA1	Hemoglobin subunit alpha	4	4	25.35	16.9	16.9	2	1	1.0666	1.11686	0.549541	2.83139	0.0343558	0.990832	0.17378	3.52	3.52	16.9	16.9	16.9	2	1	1.31826	1.48594	1.18032	2.60615	0.483059	0.704693	0.591562	4	4	23.24	16.9	16.9	2	1	0.895365	1.15878	0.903649	2.26987	0.60256	1.13763	0.648634	3.28502	0.158521	2.55964	0.0512496
Q9BZZ5	API5_HUMAN	API5	Apoptosis inhibitor 5	4.01	4.01	12.02	5.534	5.534	2	1	14.7231	6.19441	11.0662	0.501187	16.4437	4.87529	24.8886	4.03	4.03	6.679	5.534	5.534	2	1	0.83946	0.758578	1.19124	0.724436	0.83946	0.751623	2.03236	0.36	0.36	15.27	3.435	0	0	1	0.895365	0.698232	0.765597	0.654636	0.824138	0.787046	0.990832	0.434798	0.17295	0.747419	0.381237
Q9NQC3	RTN4_HUMAN	RTN4	Reticulon-4	4	4	7.718	5.453	3.44	2	1	1.01859	1.35519	1.02802	1.83654	0.0233346	0.17378	0.0322107	9.15	9.15	11.83	9.06	9.06	5	1	1.1272	1.10662	1.04713	1.94089	0.0737904	0.847227	0.118032	6.02	6.02	6.711	4.782	4.782	3	1	0.895365	1.48594	1.27057	1.88799	0.178649	1.2942	0.0524807	16.3218	0.00170758	3.5928	0.0233522
Q9Y266	NUDC_HUMAN	NUDC	Nuclear migration protein nudC	6.01	6.01	22.96	14.2	14.2	4	1	0.831764	1.1272	0.990832	0.92045	1.15878	1.03753	1.0666	8.03	8.03	19.94	13.29	13.29	4	1	1.07647	1.57036	1.28233	1.00925	1.5417	1.65959	1.40605	9.7	9.7	26.59	23.26	20.85	6	1	0.895365	0.862979	0.879022	0.787046	0.954993	0.816582	0.879022	0.895567	0.157106	0.773342	0.0645995
P04632	CPNS1_HUMAN	CAPNS1	Calpain small subunit 1	2.38	2.38	15.3	10.82	8.582	1	1	1.6293	1.34276	2.01372	0.519996	0.855067	1.1695	1.15878	2.16	2.16	14.18	10.82	8.582	1	1	0.824138	0.928966	0.981748	1.05682	0.591562	0.831764	0.895365	3.7	3.7	42.16	10.82	10.82	2	1	0.903649	0.847227	1.1695	0.519996	0.0937562	0.559758	0.325087	1.22622	0.518963	1.23993	0.0731242
P07910	HNRPC_HUMAN	HNRNPC	Heterogeneous nuclear ribonucleoproteins C1/C2	7.44	7.5	20.59	16.01	16.01	5	1	1.10662	1.34276	0.903649	1.18032	0.809096	1.1695	1.51356	6	6.02	14.05	12.42	12.42	3	1	0.946237	0.912011	1.05682	0.847227	0.672977	1.03753	1.55597	6.84	6.87	17.65	16.01	16.01	4	1	0.903649	1.55597	1.39316	0.737904	1.20226	1.78649	2.26987	0.950707	0.759888	0.874759	0.506648
P08758	ANXA5_HUMAN	ANXA5	Annexin A5	23.08	23.08	54.69	45.63	45.63	14	1	2.03236	0.801678	1.48594	1.23595	0.100925	3.56451	0.183654	20.49	20.49	56.56	45.63	39.38	11	1	1.10662	1.61436	1.09648	1.13763	0.0672977	2.80543	0.172187	17.78	17.78	50.63	38.12	37.81	10	1	0.903649	1.31826	0.751623	0.954993	0.0787046	1.97697	0.210863	1.02194	0.975532	1.17345	0.801504
P23142	FBLN1_HUMAN	FBLN1	Fibulin-1	24.36	24.4	30.73	26.32	21.48	15	1	0.704693	0.691831	0.737904	1.97697	0.383707	0.0474242	0.0291072	26.6	26.6	33.43	30.01	24.32	18	1	0.666807	0.758578	0.597035	2.05116	0.461318	0.0325087	0.0244343	23.93	23.93	23.61	20.63	19.63	13	1	0.903649	0.751623	0.630957	2.07014	0.164437	0.170608	0.0195884	6.66358	0.0421484	5.87378	0.0644873
P26599	PTBP1_HUMAN	PTBP1	Polypyrimidine tract-binding protein 1	12.25	12.25	30.13	27.31	27.31	7	1	0.824138	4.92039	0.49204	1.21339	6.66807	3.43558	12.942	12.32	12.32	23.73	22.79	22.79	7	1	1.27057	1	0.349945	1.48594	2.83139	1.58489	4.20727	14.05	14.05	33.33	26.55	26.55	7	1	0.903649	0.83946	1.19124	1.69044	1.58489	1.27057	1.64437	0.219998	0.0410209	0.355291	0.0226968
P30419	NMT1_HUMAN	NMT1	Glycylpeptide N-tetradecanoyltransferase 1	2.07	2.07	12.9	6.048	6.048	2	1	0.758578	1.20226	1.30617	0.831764	1.25892	1.19124	0.92045	2	2.02	12.9	4.839	2.823	1	1	0.787046	0.855067	1.39316	0.92045	0.625173	1.39316	1.65959	1.39	1.41	11.29	4.839	4.839	2	1	0.903649	1.70608	1.55597	0.92045	0.879022	0.283139	1.03753	0.907628	0.537455	0.808455	0.413453
P35606	COPB2_HUMAN	COPB2	Coatomer subunit beta'	2.15	2.17	12.91	3.422	2.318	2	1	1.01859	1.1272	1.15878	0.158489	0.954993	1.11686	0.666807	3.5	3.5	8.168	2.318	2.318	2	1	0.794328	0.83946	1.09648	0.401791	0.954993	0.963829	0.679204	2.02	2.02	4.084	1.214	1.214	1	1	0.903649	0.765597	0.758578	0.251189	0.887156	1.34276	0.912011	0.977789	0.941722	0.954276	0.826625
Q969H8	CS010_HUMAN	C19orf10	UPF0556 protein C19orf10	3.5	3.5	23.12	17.34	13.87	2	1	1.28233	1.01859	1.31826	1.61436	0.539511	0.554626	0.242103	1.45	1.45	23.12	17.92	8.671	2	1	0.717794	0.60256	0.787046	1.1272	0.487529	0.679204	0.383707	0.11	0.11	13.87	8.671	0	0	1	0.903649	1	0.954993	1.18032	0.394457	1.03753	0.0847227	2.79899	0.00307313	1.63873	0.0590931
Q9Y678	COPG1_HUMAN	COPG1	Coatomer subunit gamma-1	16.39	16.39	24.94	16.02	12.81	8	1	0.642688	1.30617	0.340408	0.428549	0.170608	0.123595	0.0794328	12.1	12.1	19.34	11.1	9.497	7	1	2.12814	2.03236	1.30617	0.717794	0.515229	0.772681	0.244343	1.01	1.01	11.44	4.005	1.373	1	1	0.903649	1.08643	1.21339	0.794328	0.731139	1.08643	0.534564	5.97022	0.0429775	2.81329	0.0544301
O14980	XPO1_HUMAN	XPO1	Exportin-1	15.97	17.37	24.65	17.93	14.1	11	1	1.45881	1.70608	0.564937	0.222843	2.60615	0.724436	2.72898	18.72	18.75	16.53	13.26	13.26	10	1	1.47231	1.25892	0.564937	0.272898	1.35519	0.879022	2.208	5.33	5.36	10.92	5.415	5.415	4	1	0.912011	0.972747	1	0.57544	0.981748	0.77983	1.27057	0.490399	0.136127	0.617134	0.214573
O95881	TXD12_HUMAN	TXNDC12	Thioredoxin domain-containing protein 12	4	4	20.35	13.95	13.95	2	1	0.862979	0.758578	1.0666	1.10662	1.25892	0.946237	0.787046	2	2	13.95	8.721	8.721	1	1	1.38038	1.1272	1.41906	1.59956	1.49969	2.22844	1.09648	4	4	26.16	18.02	13.95	2	1	0.912011	0.862979	0.887156	0.758578	0.879022	1.00925	0.704693	0.961452	0.78262	0.811615	0.32242
P01008	ANT3_HUMAN	SERPINC1	Antithrombin-III	8.08	8.08	23.06	13.36	13.36	7	1	0.744732	0.691831	0.77983	0.666807	0.737904	1.11686	0.666807	8.1	8.1	17.03	9.914	9.914	6	1	0.586138	0.809096	0.691831	0.937562	0.660694	0.928966	0.413047	5.67	5.68	20.47	7.112	7.112	4	1	0.912011	0.83946	0.937562	0.928966	0.946237	1.19124	0.758578	0.923994	0.638079	1.20576	0.391914
P30740	ILEU_HUMAN	SERPINB1	Leukocyte elastase inhibitor	10	10.02	31.93	19.26	19.26	5	1	0.267917	0.642688	0.972747	0.218776	1.0666	4.65586	1.52757	3.96	4.08	25.86	6.86	6.86	2	1	1.01859	1.1272	0.691831	1.02802	0.704693	1.44544	1	2.03	2.03	16.09	7.652	7.652	2	1	0.912011	0.660694	0.724436	0.597035	0.903649	1.85353	0.77983	0.256727	0.0797761	0.926749	0.692691
P34932	HSP74_HUMAN	HSPA4	Heat shock 70 kDa protein 4	27.68	27.71	30.6	22.14	22.14	16	1	1.31826	2.58226	0.685488	0.887156	3.16228	0.92045	3.90841	29.23	29.33	40.12	32.14	27.62	17	1	1.08643	1.52757	1.83654	0.879022	3.28095	0.92045	3.37287	19.64	19.69	28.81	21.9	19.05	14	1	0.912011	0.648634	0.42462	0.704693	2.26987	1.11686	3.53183	0.486026	0.136031	0.501399	0.0939959
P46940	IQGA1_HUMAN	IQGAP1	Ras GTPase-activating-like protein IQGAP1	41.13	41.18	32.83	24.8	21.79	23	1	1.55597	1.99526	2.07014	0.83946	1.08643	4.87529	3.83707	43.94	43.94	28.85	21.06	20.04	23	1	1.33045	1.34276	1.25892	0.758578	0.57544	4.16869	3.56451	19.19	19.19	25.65	13.4	10.5	12	1	0.912011	1.44544	1.30617	1.24738	1.1695	4.65586	4.74242	0.456842	0.0934943	0.410949	0.0954146
P60891	PRPS1_HUMAN	PRPS1	Ribose-phosphate pyrophosphokinase 1	4.28	4.28	16.98	13.21	10.06	3	1	1.11686	0.409261	0.744732	0.11272	0.824138	0.258226	1.33045	2	2	6.604	5.346	5.346	1	1	0.510505	0.277971	0.685488	0.159956	0.452898	0.222843	2.208	2.18	2.18	27.67	8.491	5.346	1	1	0.912011	0.937562	0.387258	0.483059	1.09648	0.172187	0.887156	0.8414	0.717062	0.548021	0.417612
P61158	ARP3_HUMAN	ACTR3	Actin-related protein 3	11.59	11.59	38.04	23.44	17.94	6	1	0.625173	1.00925	0.981748	0.912011	0.524808	0.946237	0.0457088	16	16	49.28	35.41	32.06	9	1	1.67494	1.2942	1.77011	0.580764	0.613762	0.704693	0.246604	7.8	7.8	42.34	18.66	18.66	6	1	0.912011	1.05682	0.963829	0.794328	0.862979	0.831764	0.801678	1.79127	0.109365	2.42292	0.0536061
P67809	YBOX1_HUMAN	YBX1	Nuclease-sensitive element-binding protein 1	4	4	14.51	13.58	13.58	2	1	1.67494	1.36773	2.01372	1.85353	1.30617	0.524808	2.75423	6.94	6.94	42.9	28.4	28.4	6	1	1.08643	1.15878	1.25892	1	1.0666	0.847227	1.64437	2.85	2.85	16.05	11.11	11.11	2	1	0.912011	0.981748	1.03753	1.01859	0.751623	0.954993	1.07647	1.03506	0.923396	0.928132	0.662409
Q15181	IPYR_HUMAN	PPA1	Inorganic pyrophosphatase	10.76	10.81	35.64	33.56	30.45	5	1	0.608135	0.758578	0.359749	0.340408	2.91072	2.208	3.66438	7.37	7.41	24.57	24.57	24.57	6	1	1.90546	0.724436	1.67494	1.11686	5.19996	1.24738	4.05509	2.05	2.05	24.57	4.844	4.844	1	1	0.912011	0.816582	0.77983	0.751623	1.36773	1.24738	1.44544	0.209507	0.00056722	0.36687	0.05002
Q96C19	EFHD2_HUMAN	EFHD2	EF-hand domain-containing protein D2	4.02	4.03	12.08	12.08	12.08	3	1	0.847227	1.02802	0.954993	0.954993	0.704693	1.20226	0.963829	3.71	3.79	16.67	12.08	12.08	3	1	0.981748	1.01859	1	0.801678	0.981748	1.34276	0.691831	2.19	2.19	24.17	7.917	7.917	2	1	0.912011	1.77011	1.61436	0.420727	1.64437	1.87068	1.59956	1.00012	0.999205	0.9552	0.77044
Q9BRF8	CPPED_HUMAN	CPPED1	Calcineurin-like phosphoesterase domain-containing protein 1	4.73	4.73	17.83	12.1	12.1	3	1	0.731139	0.809096	1.15878	0.580764	1.75388	0.586138	0.597035	3.42	3.42	9.236	9.236	9.236	2	1	1.20226	0.83946	1.25892	0.847227	2.48886	0.554626	1.38038	1.8	1.8	9.873	3.503	3.503	1	1	0.912011	0.92045	0.831764	1	1.75388	1	0.505825	0.8743	0.70834	0.698196	0.335865
Q9NY33	DPP3_HUMAN	DPP3	Dipeptidyl peptidase 3	6.35	6.36	18.59	12.89	11.53	4	1	0.83946	1.77011	1	1.1272	1.22462	0.625173	0.242103	7.31	7.31	15.2	8.955	8.955	4	1	0.946237	0.483059	1.21339	0.60256	0.608135	1.47231	0.0529663	7.89	7.89	14.93	12.62	12.62	5	1	0.912011	0.765597	0.981748	1.18032	0.954993	1.05682	0.49204	1.64543	0.185056	1.19393	0.707654
P08603	CFAH_HUMAN	CFH	Complement factor H	10.26	10.26	10.72	7.636	5.443	6	1	0.824138	1.2942	1.00925	0.954993	0.175388	1.36773	0.140605	12.89	12.89	12.43	8.611	6.661	10	1	0.83946	0.954993	0.420727	1.07647	0.0744732	0.654636	0.0340408	6.56	6.56	11.45	5.686	4.062	4	1	0.92045	1.36773	0.801678	1.08643	0.0401791	1.03753	0.267917	1.81119	0.194676	3.37415	0.0296984
P17980	PRS6A_HUMAN	PSMC3	26S protease regulatory subunit 6A	2.72	2.72	17.08	7.289	7.289	2	1	1.35519	1.05682	1.45881	0.580764	0.444631	1.09648	0.544503	2	2	10.02	3.645	3.645	1	1	1.22462	1.0666	1.25892	0.847227	0.270396	0.625173	0.772681	1.54	1.54	15.95	3.645	3.645	1	1	0.92045	0.625173	0.972747	1.85353	0.440555	1.88799	0.824138	1.56834	0.169704	1.94121	0.0123333
P31943	HNRH1_HUMAN	HNRNPH1	Heterogeneous nuclear ribonucleoprotein H	3.3	3.3	25.84	10.91	9.577	2	1	0.77983	0.642688	0.879022	0.586138	0.724436	0.363078	1.65959	6.5	6.5	29.84	14.7	13.36	3	1	0.325087	0.824138	0.862979	0.452898	0.717794	0.376704	0.847227	2.33	2.33	19.38	5.122	3.786	1	1	0.92045	0.744732	0.654636	0.642688	0.928966	1.35519	2.208	0.849116	0.660949	1.07073	0.826839
P31949	S10AB_HUMAN	S100A11	Protein S100-A11	14	14	64.76	64.76	64.76	11	1	1.34276	1.24738	1.90546	1.97697	1.18032	4.20727	2.42103	11.36	11.36	64.76	64.76	64.76	10	1	0.954993	0.744732	1.18032	0.37325	0.0887156	3.0761	0.772681	4.05	4.05	23.81	23.81	23.81	3	1	0.92045	0.672977	0.816582	1.05682	0.366438	1.59956	0.912011	0.57418	0.159491	0.648122	0.525342
P49589	SYCC_HUMAN	CARS	Cysteine--tRNA ligase, cytoplasmic	7.34	7.34	16.44	7.086	5.882	4	1	0.591562	0.496592	0.505825	0.0895365	0.816582	0.285759	0.366438	3.02	3.03	13.1	3.877	2.674	2	1	0.794328	0.724436	0.937562	0.452898	0.428549	0.580764	0.937562	0.71	0.71	12.3	2.406	2.406	1	1	0.92045	3.19154	0.380189	1.59956	2.39883	0.0946237	2.29087	1.09622	0.843005	1.20477	0.460742
P51149	RAB7A_HUMAN	RAB7A	Ras-related protein Rab-7a	5.77	5.77	21.26	18.84	18.84	3	1	0.648634	2.05116	2.31206	0.879022	2.42103	2.70396	2.55859	6	6	21.26	18.84	18.84	3	1	1.13763	1.00925	1.11686	0.717794	0.928966	1.52757	1.27057	2.01	2.01	23.67	4.831	4.831	1	1	0.92045	0.946237	0.772681	0.666807	1.21339	1.03753	1.38038	0.5381	0.03946	0.801942	0.177927
Q02818	NUCB1_HUMAN	NUCB1	Nucleobindin-1	31.97	32.06	49.24	45.55	45.55	21	1	0.666807	0.990832	0.711214	2.42103	0.218776	0.831764	0.0398107	35.69	35.69	56.62	54.01	50.98	25	1	0.809096	1.18032	0.92045	2.26987	0.255859	0.496592	0.0474242	35.97	36.2	59.22	55.1	54.01	25	1	0.92045	1.0666	0.946237	2.48886	0.267917	0.564937	0.0816582	3.18607	0.138476	4.63552	0.0382674
Q04637	IF4G1_HUMAN	EIF4G1	Eukaryotic translation initiation factor 4 gamma 1	3.73	3.73	8.38	2.564	2.564	3	1	2.10863	1.08643	0.383707	0.0691831	0.724436	0.405508	0.060256	10.21	10.21	14.26	5.941	5.316	6	1	1.15878	1.13763	1	0.691831	0.895365	0.816582	1.02802	2.6	2.62	14.76	2.001	1.063	1	1	0.92045	0.534564	0.751623	0.12942	0.831764	0.218776	0.483059	2.34311	0.316725	1.09233	0.508474
P08243	ASNS_HUMAN	ASNS	Asparagine synthetase [glutamine-hydrolyzing]	1.71	1.71	5.882	1.604	1.604	1	1	0.580764	0.794328	0.654636	1.04713	0.879022	0.544503	0.92045	1.44	1.44	6.061	1.604	1.604	1	1	1.01859	0.855067	1.05682	0.60256	0.990832	0.751623	2.77971	4	4.03	12.48	3.565	3.565	2	1	0.928966	1.03753	1.10662	0.928966	1.55597	2.01372	2.53513	1.04358	0.828302	0.601442	0.257597
P11279	LAMP1_HUMAN	LAMP1	Lysosome-associated membrane glycoprotein 1	4.03	4.03	5.276	5.276	3.837	2	1	0.672977	0.398107	0.158489	0.691831	0.197697	0.549541	0.134276	4.04	4.04	5.995	5.995	5.995	2	1	0.580764	0.666807	0.717794	0.625173	0.613762	0.903649	0.405508	2.02	2.02	5.755	3.597	2.158	1	1	0.928966	1	1.05682	1.14815	1.85353	1.47231	0.887156	1.98844	0.220806	1.12034	0.612574
P40926	MDHM_HUMAN	MDH2	Malate dehydrogenase, mitochondrial	30.83	30.83	60.65	60.65	52.66	18	1	1.09648	1.01859	0.963829	1.5417	0.912011	1.99526	2.63027	27.57	27.57	69.53	56.51	50.89	16	1	0.724436	1.51356	0.301995	1.03753	1.1272	2.1677	2.77971	25.27	25.27	59.47	47.93	47.93	15	1	0.928966	1.34276	0.787046	0.870964	1.35519	1.45881	1.70608	0.608999	0.115905	0.452129	0.0455834
P53621	COPA_HUMAN	COPA	Coatomer subunit alpha	19.13	19.2	19.69	14.46	14.46	11	1	1.01859	0.990832	0.937562	0.83946	0.92045	0.879022	0.744732	14.25	15.44	16.5	9.722	6.944	7	1	0.487529	0.887156	0.524808	0.265461	0.272898	0.440555	0.519996	8.18	8.21	11.76	4.493	3.84	4	1	0.928966	0.847227	0.654636	0.233346	0.251189	0.328095	0.280543	1.12879	0.108724	1.53956	0.283446
P62269	RS18_HUMAN	RPS18	40S ribosomal protein S18	4.18	4.18	28.95	17.11	11.18	2	1	0.972747	1.14815	0.879022	0.794328	0.30761	0.539511	1.05682	5.45	5.45	30.92	18.42	18.42	3	1	0.642688	1.01859	0.666807	0.787046	0.398107	0.529663	0.809096	2.2	2.2	22.37	13.16	5.921	1	1	0.928966	1.1272	0.870964	1.14815	0.809096	0.990832	0.903649	1.51084	0.122134	1.42157	0.128559
Q13838	DX39B_HUMAN	DDX39B	Spliceosome RNA helicase DDX39B	10.46	10.49	33.41	21.96	20.33	6	1	2.05116	1.87068	0.452898	1.19124	2.96483	2.67917	2.83139	9.71	9.74	33.18	25.23	19.63	5	1	0.280543	0.666807	0.47863	1.22462	2.03236	1.08643	1.55597	1.47	1.49	13.32	8.879	8.879	2	1	0.928966	0.972747	1.09648	1.10662	1.21339	1.19124	1.15878	0.464827	0.00861697	0.468551	0.0341224
Q96C90	PP14B_HUMAN	PPP1R14B	Protein phosphatase 1 regulatory subunit 14B	4	4	22.45	22.45	22.45	2	1	1.35519	1.6293	1.39316	0.847227	1.6293	1.33045	1.09648	0.08	0.08	13.61	13.61	0	0	1	0.0972747	0.135519	0.666807	0.108643	1.44544	1.30617	0.570164	2.1	2.1	22.45	22.45	8.844	1	1	0.928966	0.510505	0.981748	0.280543	0.990832	0.608135	0.630957	0.920787	0.643105	0.362742	0.0666899
Q9BWS9	CHID1_HUMAN	CHID1	Chitinase domain-containing protein 1	20.07	20.07	50.64	34.1	34.1	12	1	0.440555	0.524808	0.469894	0.337287	2.80543	0.246604	0.0946237	16.59	16.59	41.98	41.98	33.08	11	1	0.855067	1.19124	1.0666	0.570164	4.74242	0.613762	0.177011	9.76	9.76	26.46	23.16	18.83	5	1	0.928966	1.33045	0.847227	0.283139	3.94457	0.469894	0.37325	0.528664	0.482397	0.507816	0.429432
Q9UHV9	PFD2_HUMAN	PFDN2	Prefoldin subunit 2	4.09	4.11	20.78	17.53	13.64	2	1	0.758578	0.758578	0.717794	0.855067	0.765597	0.60256	0.685488	2	2	11.69	7.792	7.792	1	1	1.36773	1.2942	0.672977	0.824138	2.03236	2.39883	2.03236	4	4	20.78	13.64	13.64	2	1	0.928966	1	0.963829	0.862979	1.22462	0.990832	1.11686	1.19495	0.129402	0.478905	0.00131831
P13010	XRCC5_HUMAN	XRCC5	X-ray repair cross-complementing protein 5	17.49	17.49	37.16	29.64	22.13	9	1	1.41906	0.903649	1.18032	0.524808	2.75423	0.751623	3.31131	19.03	19.03	32.92	25.96	24.04	11	1	1.51356	1.04713	0.954993	0.413047	3.28095	0.413047	5.64937	17.03	17.03	41.53	21.17	17.9	9	1	0.937562	0.60256	1.05682	0.366438	1.13763	0.169044	2.1677	0.442516	0.0797172	0.316507	0.108554
P62316	SMD2_HUMAN	SNRPD2	Small nuclear ribonucleoprotein Sm D2	4.02	4.02	29.66	16.1	16.1	2	1	1.04713	1.00925	1.00925	1.35519	0.787046	0.549541	1.41906	1.41	1.41	19.49	16.1	7.627	1	1	0.990832	0.809096	0.666807	0.912011	0.591562	0.630957	1.07647	3	3	24.58	16.1	16.1	2	1	0.937562	0.946237	0.870964	1.04713	0.660694	0.586138	1.05682	1.1803	0.460752	1.14279	0.466719
P62318	SMD3_HUMAN	SNRPD3	Small nuclear ribonucleoprotein Sm D3	4.02	4.02	20.63	15.08	15.08	2	1	0.981748	0.772681	0.83946	0.963829	0.77983	0.591562	2.31206	2	2	12.7	7.143	7.143	1	1	1.01859	1.01859	0.831764	1.34276	0.954993	0.831764	3.13329	1.89	1.89	12.7	7.143	7.143	1	1	0.937562	0.597035	0.416869	0.765597	0.619441	0.461318	1.80302	0.742409	0.461716	0.635569	0.324485
O43175	SERA_HUMAN	PHGDH	D-3-phosphoglycerate dehydrogenase	6	6.02	13.32	9.381	7.129	3	1	1.41906	0.12942	0.220801	1.78649	0.954993	1.94089	4.28548	4.01	4.1	8.068	4.128	4.128	2	1	4.01791	1.48594	3.53183	3.56451	3.13329	0.636796	9.90832	1.83	1.83	26.08	3.189	1.501	1	1	0.946237	0.887156	1.05682	0.554626	1.01859	0.452898	2.75423	0.380632	0.128698	0.596569	0.431572
P28070	PSB4_HUMAN	PSMB4	Proteasome subunit beta type-4	6.16	6.2	30.68	28.03	25	3	1	1.85353	2.48886	0.981748	2.58226	1.21339	3.43558	1.24738	8.07	8.07	39.77	30.68	28.03	6	1	0.990832	1.30617	1.64437	0.291072	1.39316	0.199526	1.13763	4.04	4.11	45.45	18.18	11.36	2	1	0.946237	0.559758	1.55597	0.544503	0.751623	1.20226	1.19124	0.906296	0.803467	1.14986	0.744129
P42224	STAT1_HUMAN	STAT1	Signal transducer and activator of transcription 1-alpha/beta	4	4.01	8.933	4	4	2	1	0.380189	0.816582	0.580764	0.444631	0.272898	0.175388	0.0190546	0.62	0.62	8.933	1.867	1.867	1	1	0.824138	1.44544	1.49969	1.69044	1.36773	0.887156	1.5417	2.11	2.11	8.933	3.467	3.467	2	1	0.946237	0.937562	0.704693	1.10662	0.816582	0.903649	0.809096	4.13681	0.0246617	1.02087	0.922342
P61604	CH10_HUMAN	HSPE1	10 kDa heat shock protein, mitochondrial	11.3	11.3	56.86	56.86	56.86	7	1	1.05682	1.05682	1.0666	1.69044	2.07014	0.704693	4.57088	6.97	7	53.92	50	43.14	5	1	0.679204	1.39316	0.483059	1.95885	1.15878	1.52757	3.98107	11.16	11.18	58.82	56.86	56.86	6	1	0.946237	1.05682	0.816582	1.21339	1.47231	1.57036	2.96483	0.479518	0.182037	0.496228	0.179149
P62826	RAN_HUMAN	RAN	GTP-binding nuclear protein Ran	15.28	15.28	68.98	63.89	63.89	10	1	0.57544	0.847227	0.496592	0.529663	1.1272	0.346737	3.28095	16	16	63.89	63.43	63.43	10	1	0.691831	0.444631	0.608135	0.356451	1.27057	0.226986	4.57088	14.24	14.24	64.35	41.2	41.2	8	1	0.946237	0.847227	0.698232	0.277971	1.39316	0.544503	3.90841	0.435206	0.220286	0.306607	0.197368
Q13219	PAPP1_HUMAN	PAPPA	Pappalysin-1	4.01	4.02	4.302	1.967	1.967	2	1	0.666807	0.937562	0.12942	0.164437	0.510505	0.731139	0.114815	2.02	2.03	5.655	1.168	1.168	2	1	1.0666	1.25892	0.772681	0.772681	0.549541	0.724436	0.608135	2.21	2.21	7.806	0.9834	0.5532	1	1	0.946237	0.981748	0.679204	0.539511	0.870964	2.31206	1.05682	1.28197	0.664979	1.55279	0.0361733
Q96FW1	OTUB1_HUMAN	OTUB1	Ubiquitin thioesterase OTUB1	4.05	4.05	12.55	8.856	8.856	2	1	1.18032	1.08643	1.20226	1.22462	1.20226	1.07647	1.31826	4.05	4.05	11.44	11.44	9.225	2	1	0.636796	1.09648	0.436516	0.698232	0.625173	1.05682	0.383707	2.75	2.75	16.61	9.225	9.225	2	1	0.946237	1.05682	1	1.23595	1.19124	1.6293	0.937562	0.949733	0.455952	1.1235	0.707734
Q9HCB6	SPON1_HUMAN	SPON1	Spondin-1	35.12	35.12	47.46	35.69	30.48	18	1	0.862979	0.981748	0.654636	1.59956	0.731139	0.42462	13.9316	22.89	22.98	39.16	32.22	25.15	13	1	0.549541	0.559758	1.78649	0.990832	0.737904	0.334195	17.8649	18.36	18.37	39.78	22.8	18.09	10	1	0.946237	1.20226	0.625173	0.801678	0.226986	0.343558	5.80764	0.202776	0.264538	0.154828	0.254036
Q9UJJ9	GNPTG_HUMAN	GNPTG	N-acetylglucosamine-1-phosphotransferase subunit gamma	6	6	16.72	16.72	16.72	3	1	1.21339	1.1695	1.13763	1.36773	0.816582	0.666807	0.619441	6	6	21.97	21.97	21.97	3	1	0.794328	0.879022	0.724436	0.597035	0.369828	0.125893	0.366438	2.03	2.03	13.44	6.557	6.557	1	1	0.946237	1.10662	0.831764	1.33045	0.887156	0.824138	0.465586	1.68009	0.001871	2.78011	0.00326669
Q9UKY7	CDV3_HUMAN	CDV3	Protein CDV3 homolog	4.02	4.02	47.29	6.202	6.202	2	1	0.92045	0.772681	0.903649	0.77983	1.33045	0.879022	0.981748	4.06	4.06	27.91	22.09	22.09	2	1	0.630957	0.765597	0.331131	1.20226	1.19124	0.331131	0.698232	4.97	4.97	25.19	25.19	25.19	3	1	0.946237	0.862979	0.801678	1.02802	0.879022	0.862979	0.744732	0.822871	0.15387	1.06186	0.87113
Q9ULC4	MCTS1_HUMAN	MCTS1	Malignant T-cell-amplified sequence 1	2	2	31.49	9.392	9.392	1	1	10.7647	8.55067	6.0256	10.4713	11.9124	11.695	20.893	2	2	11.6	9.392	9.392	1	1	1	1.65959	1.7378	1.18032	1.57036	1.07647	2.58226	2.04	2.04	14.36	9.392	9.392	2	1	0.946237	0.409261	0.559758	0.717794	1.43219	0.717794	2.99226	0.49634	0.0621709	0.754745	0.31264
O43396	TXNL1_HUMAN	TXNL1	Thioredoxin-like protein 1	4	4	26.3	15.57	10.38	2	1	0.580764	0.895365	1.04713	0.42462	0.275423	0.529663	0.912011	5.66	5.66	15.57	15.57	15.57	3	1	0.625173	0.83946	0.758578	0.100925	0.270396	0.444631	0.724436	4.14	4.14	22.15	15.57	15.57	3	1	0.954993	1.8197	1.43219	0.387258	0.285759	0.313329	1.47231	1.37949	0.344349	1.38557	0.444866
P30086	PEBP1_HUMAN	PEBP1	Phosphatidylethanolamine-binding protein 1	18.89	18.89	74.87	74.87	70.05	10	1	0.870964	1.03753	0.432514	0.990832	2.46604	2.46604	2.29087	21.43	21.43	79.14	79.14	79.14	12	1	1.55597	1.04713	0.824138	0.564937	2.48886	2.91072	3.31131	18.61	18.61	67.38	67.38	67.38	10	1	0.954993	0.731139	0.679204	0.801678	1.5417	0.794328	1.33045	0.35984	6.04901e-05	0.343857	0.000475505
P37837	TALDO_HUMAN	TALDO1	Transaldolase	20.82	20.82	58.46	47.77	45.99	15	1	0.564937	1.27057	1.04713	0.167494	0.648634	1.6293	1.05682	19.55	19.55	63.2	46.59	43.32	12	1	0.887156	2.24905	0.847227	0.21677	0.717794	1.8197	1.6293	14.59	14.6	54.01	36.8	36.8	9	1	0.954993	1.21339	1.09648	0.816582	1.03753	1.11686	1.21339	0.728715	0.402738	0.748808	0.517321
P54136	SYRC_HUMAN	RARS	Arginine--tRNA ligase, cytoplasmic	3.33	3.33	15.61	8.333	4.848	3	1	1.00925	1.34276	1.5417	0.855067	1.58489	1.87068	2.1677	3.27	3.76	14.39	9.242	5.758	3	1	1.49969	1.30617	1.1695	1.23595	1.10662	1.30617	1.11686	2.02	2.34	13.64	2.727	1.667	1	1	0.954993	0.981748	1.30617	1.51356	1.10662	1.25892	1.0666	0.613391	0.0132514	1.05585	0.601137
Q96A72	MGN2_HUMAN	MAGOHB	Protein mago nashi homolog 2	8	8	33.11	33.11	33.11	4	1	0.870964	0.772681	1.19124	1.97697	3.90841	0.642688	5.44503	8.04	8.04	42.57	33.11	33.11	4	1	0.765597	1.10662	1.43219	1.30617	2.55859	0.744732	3.0761	0.55	0.55	52.03	25	0	0	1	0.954993	1.19124	1.01859	0.895365	1.70608	0.937562	2.22844	0.348847	0.0896891	0.527689	0.111773
Q99436	PSB7_HUMAN	PSMB7	Proteasome subunit beta type-7	10.23	10.45	46.93	36.46	34.66	7	1	1.01859	0.937562	0.954993	1.05682	1.09648	1.1272	1.03753	3.9	3.9	18.05	18.05	18.05	4	1	0.648634	0.691831	0.57544	0.731139	0.597035	0.685488	0.549541	4.09	4.2	19.13	16.25	9.386	3	1	0.954993	0.77983	0.772681	0.457088	0.879022	0.765597	0.444631	0.914012	0.035396	1.1944	0.283627
Q9UNZ2	NSF1C_HUMAN	NSFL1C	NSFL1 cofactor p47	3.13	3.13	14.32	10.54	10.54	3	1	1.09648	1.02802	0.831764	1.01859	2.01372	0.0110662	0.711214	4.02	4.02	15.95	12.7	10.54	3	1	1.30617	0.737904	0.972747	1.15878	1.22462	0.895365	1.21339	4	4	25.68	6.216	6.216	2	1	0.954993	1.34276	0.226986	0.465586	0.937562	0.855067	0.895365	1.09097	0.8542	0.931598	0.629777
P06753	TPM3_HUMAN	TPM3	Tropomyosin alpha-3 chain	5.51	15.04	35.09	25.26	22.46	10	1	0.92045	0.954993	1.19124	1.1695	0.737904	0.816582	1.01859	5.94	14.49	38.25	24.91	22.46	10	1	0.895365	1.0666	1.19124	1.0666	0.524808	0.758578	0.870964	4.74	14.22	35.79	24.56	24.56	9	1	0.963829	1.34276	1.41906	1.59956	0.416869	1.10662	1.27057	1.22099	0.0967076	1.45375	0.0162278
Q7KZF4	SND1_HUMAN	SND1	Staphylococcal nuclease domain-containing protein 1	11.16	11.16	18.24	11.1	9.67	6	1	0.879022	1.39316	0.928966	0.591562	0.816582	0.77983	1.03753	13.89	13.9	20.22	10.66	10.66	7	1	0.711214	1.07647	0.912011	0.666807	0.387258	0.413047	0.636796	3.23	3.23	15.16	5.604	3.297	3	1	0.963829	1.18032	1.07647	0.990832	0.816582	0.717794	1.18032	1.09176	0.673003	1.82304	0.0174323
Q86V81	THOC4_HUMAN	ALYREF	THO complex subunit 4	4.02	4.02	40.08	17.12	17.12	2	1	1.39316	1.61436	1.47231	1.48594	0.963829	1.19124	0.990832	4.62	4.62	31.13	22.18	12.06	3	1	4.01791	1.05682	2.63027	1.05682	1.75388	3.04789	2.46604	2.04	2.04	40.47	4.28	4.28	1	1	0.963829	0.946237	0.765597	0.937562	1.35519	0.717794	1.1695	1.32854	0.0598909	0.805894	0.598978
P04080	CYTB_HUMAN	CSTB	Cystatin-B	4.03	4.03	76.53	36.73	36.73	2	1	0.831764	0.92045	1.00925	0.758578	0.636796	1.25892	1.15878	8.02	8.02	61.22	53.06	53.06	4	1	0.83946	0.870964	0.801678	0.879022	0.353183	1.11686	1.52757	6.05	6.05	57.14	45.92	45.92	3	1	0.972747	0.903649	0.912011	0.831764	0.765597	1.02802	1.20226	0.88788	0.48908	0.878924	0.652201
P09237	MMP7_HUMAN	MMP7	Matrilysin	6.36	7.36	37.08	33.71	33.71	6	1	0.420727	1.27057	0.0963829	1	1.27057	15.417	0.42462	11.96	14.02	31.09	31.09	31.09	9	1	1.41906	1.07647	0.564937	0.465586	0.809096	12.2462	0.636796	8.7	10.39	44.57	26.22	26.22	6	1	0.972747	0.288403	0.340408	0.855067	1.01859	9.28966	0.824138	0.132806	0.21437	0.198336	0.241388
P54727	RD23B_HUMAN	RAD23B	UV excision repair protein RAD23 homolog B	9.1	9.11	21.76	19.8	19.8	6	1	1.15878	1.20226	3.04789	3.90841	3.25087	2.33346	0.390841	11.31	11.52	19.56	18.58	17.11	6	1	0.981748	0.809096	1	1	1.22462	0.954993	0.666807	6.2	6.74	14.91	9.78	9.78	4	1	0.972747	1.18032	1.00925	1.04713	1.04713	1.15878	0.937562	1.03602	0.945328	1.00987	0.943962
P61769	B2MG_HUMAN	B2M	Beta-2-microglobulin	25.93	25.93	49.58	49.58	49.58	26	1	1.14815	0.704693	1.22462	1.47231	0.903649	1.31826	0.0172187	16.35	16.35	49.58	49.58	49.58	19	1	0.801678	0.591562	0.912011	1.24738	0.544503	1.05682	0.0151356	16.83	16.87	52.94	49.58	49.58	18	1	0.972747	0.711214	1.03753	1.22462	0.666807	1.1272	0.0258226	1.48713	0.309254	1.68986	0.207153
Q13404	UB2V1_HUMAN	UBE2V1	Ubiquitin-conjugating enzyme E2 variant 1	7.03	7.03	40.14	23.13	23.13	4	1	1.23595	1.0666	1.10662	0.369828	1.6293	2.01372	1.13763	6.45	6.47	29.93	23.13	23.13	4	1	0.862979	0.452898	0.660694	0.0879023	0.954993	0.698232	0.625173	2.82	2.82	30.61	11.56	11.56	2	1	0.972747	0.937562	0.887156	0.981748	1.02802	1.04713	1.0666	0.599793	0.058827	0.807007	0.541087
Q13442	HAP28_HUMAN	PDAP1	28 kDa heat- and acid-stable phosphoprotein	2	2.02	18.23	8.84	8.84	2	1	0.862979	0.83946	0.630957	0.717794	0.666807	1.31826	0.794328	4.01	4.06	40.88	16.02	16.02	3	1	0.954993	1.44544	1.31826	0.809096	1.03753	0.954993	0.887156	4	4.05	27.07	16.02	16.02	2	1	0.972747	0.903649	1.04713	0.855067	0.928966	1.00925	0.824138	0.874549	0.515675	1.15175	0.402124
P08294	SODE_HUMAN	SOD3	Extracellular superoxide dismutase [Cu-Zn]	17.43	17.43	51.25	51.25	51.25	11	1	1.30617	1.0666	1.21339	1.14815	0.242103	0.120226	3.49945	16.01	16.01	54.58	41.25	41.25	12	1	0.855067	0.42462	0.519996	0.416869	0.0809096	0.0724436	3.0761	11.47	11.47	27.5	27.5	27.5	7	1	0.981748	0.954993	1.57036	1.07647	0.207014	0.704693	1.30617	0.890932	0.868309	0.597604	0.583286
P14868	SYDC_HUMAN	DARS	Aspartate--tRNA ligase, cytoplasmic	4.05	4.05	10.58	4.192	4.192	2	1	1.05682	1.22462	1.40605	0.981748	1.99526	1.59956	1.87068	5.87	5.87	9.78	7.784	6.387	3	1	0.539511	1.47231	1.45881	0.359749	1.55597	0.487529	1.44544	1.09	1.09	9.78	1.796	1.796	1	1	0.981748	1.35519	1.22462	1.02802	2.75423	1.83654	1.57036	0.622365	0.0024007	0.830692	0.634462
P24592	IBP6_HUMAN	IGFBP6	Insulin-like growth factor-binding protein 6	15.11	16.49	42.92	37.92	37.92	14	1	1.02802	1.23595	0.870964	1	0.60256	1.5417	0.0212814	8.46	8.66	37.5	37.5	34.17	11	1	0.981748	1.19124	0.963829	0.862979	0.824138	1.64437	0.105682	10.57	10.67	53.33	37.5	37.5	9	1	0.981748	1.20226	0.765597	1.1695	0.847227	2.14783	0.145881	1.42272	0.394678	1.16537	0.684298
Q86UP2	KTN1_HUMAN	KTN1	Kinectin	5.09	7.56	11.13	3.758	3.316	4	1	0.937562	0.92045	1.14815	1	1.18032	0.794328	0.946237	6.15	7.16	9.58	3.906	3.316	4	1	0.625173	0.319154	1.00925	1.18032	0.731139	0.16293	0.654636	3.04	3.86	17.69	3.242	2.137	3	1	0.981748	1.20226	0.903649	1.45881	0.49204	0.0353183	0.972747	1.02835	0.78741	1.60156	0.252405
P05386	RLA1_HUMAN	RPLP1	60S acidic ribosomal protein P1	6.4	6.41	94.74	74.56	74.56	4	1	0.801678	0.954993	0.685488	0.549541	0.159956	0.255859	1.38038	4.02	4.04	71.93	65.79	51.75	2	1	0.20893	2.208	0.787046	0.758578	0.310456	0.161436	1.87068	4.42	4.42	79.82	57.02	57.02	3	1	0.990832	0.724436	1.07647	0.244343	0.49204	0.143219	1.38038	1.33338	0.539768	1.27105	0.734169
P47813	IF1AX_HUMAN	EIF1AX	Eukaryotic translation initiation factor 1A, X-chromosomal	2.01	2.01	28.47	7.639	7.639	1	1	0.751623	2.05116	1.95885	0.862979	2.65461	4.20727	3.01995	2	2.07	32.64	11.81	7.639	1	1	0.666807	1.10662	1.25892	1.24738	2.70396	1.90546	2.65461	4.6	4.6	43.06	18.75	14.58	2	1	0.990832	1.15878	0.83946	0.608135	1.6293	1.1695	1.23595	0.40223	0.0081557	0.4361	0.00120955
P62081	RS7_HUMAN	RPS7	40S ribosomal protein S7	6	6	42.78	32.99	32.99	3	1	0.990832	1.14815	0.666807	0.625173	0.363078	0.180302	3.37287	2	2	26.8	11.34	11.34	1	1	2.77971	1.59956	2.58226	1.51356	0.483059	1.1272	4.48745	2	2	11.34	11.34	11.34	1	1	0.990832	1.21339	0.903649	0.887156	1.1272	0.794328	2.14783	0.678858	0.604885	0.932326	0.896394
Q9UQ80	PA2G4_HUMAN	PA2G4	Proliferation-associated protein 2G4	16.15	16.15	33.5	25.38	20.56	9	1	0.496592	0.597035	0.30761	0.229087	1.72187	0.903649	5.05825	14.12	14.12	29.19	27.41	25.13	10	1	0.787046	2.03236	1.01859	1.14815	1.94089	1.11686	6.66807	10.59	10.59	34.77	18.02	18.02	8	1	0.990832	1.67494	0.501187	1.14815	2.48886	0.92045	3.76704	0.205393	0.0748083	0.369294	0.165616
P09497	CLCB_HUMAN	CLTB	Clathrin light chain B	3.88	3.88	11.79	11.79	7.86	2	1	1.39316	1.07647	0.963829	1.95885	0.903649	0.642688	1.43219	2	2	3.493	3.493	3.493	1	1	1	1.5417	1.45881	1.85353	1.31826	1.20226	2.0893	2.27	2.27	7.424	7.424	3.93	1	1	1	1.57036	1.09648	1.52757	0.787046	0.963829	1.24738	1.28768	0.378816	0.892102	0.600009
P26572	MGAT1_HUMAN	MGAT1	Alpha-1,3-mannosyl-glycoprotein 2-beta-N-acetylglucosaminyltransferase	2.54	2.54	12.58	3.596	3.596	2	1	1.01859	0.903649	0.698232	1	0.912011	1.11686	1.19124	4	4	11.01	4.27	4.27	2	1	1.44544	1.2942	1.2942	1.41906	0.809096	1.02802	1.59956	4	4	14.61	4.27	4.27	2	1	1	0.870964	1.20226	1.64437	0.711214	0.946237	1.6293	0.860927	0.188127	1.12659	0.49936
P62942	FKB1A_HUMAN	FKBP1A	Peptidyl-prolyl cis-trans isomerase FKBP1A	8	8	54.63	54.63	54.63	5	1	1.55597	2.51189	2.88403	2.0893	2.48886	0.946237	0.0751623	6	6	59.26	54.63	54.63	4	1	1.02802	1.49969	1.05682	1.33045	1.39316	0.981748	0.737904	4	4	25	25	25	2	1	1	1.0666	1.1272	0.990832	1.36773	1.1272	0.679204	1.71632	0.265252	1.14012	0.477627
P63104	1433Z_HUMAN	YWHAZ	14-3-3 protein zeta/delta	24.1	24.1	63.27	52.65	52.65	20	1	0.862979	0.895365	0.895365	0.524808	0.505825	0.267917	1.01859	22.21	26.27	72.24	68.16	61.63	21	1	1.02802	1.18032	0.937562	0.18197	1.01859	0.299226	1.2942	17.21	21.31	69.39	55.51	55.51	17	1	1	0.608135	0.928966	0.457088	0.60256	0.291072	1.05682	1.3988	0.266622	0.994145	0.987764
Q04837	SSBP_HUMAN	SSBP1	Single-stranded DNA-binding protein, mitochondrial	6	6	30.41	30.41	30.41	3	1	1.55597	2.31206	1.49969	1.25892	1.85353	3.01995	2.18776	4.02	4.02	24.32	20.27	20.27	2	1	0.758578	2.75423	1.30617	0.92045	1.6293	0.544503	1.44544	0.86	0.86	23.65	10.14	10.14	1	1	1	1.13763	1.14815	1.83654	0.895365	0.544503	0.724436	0.648042	0.0763644	1.11727	0.8028
Q16790	CAH9_HUMAN	CA9	Carbonic anhydrase 9	6.71	6.71	14.16	14.16	14.16	4	1	0.331131	0.765597	0.591562	0.457088	2.12814	3.69828	0.103753	3.01	3.01	15.47	10.89	9.586	2	1	0.515229	0.416869	0.887156	0.685488	2.75423	5.44503	0.143219	4.65	4.65	14.81	13.73	6.318	2	1	1	0.731139	0.862979	1.2942	0.972747	1.59956	0.613762	0.318241	0.133034	0.252065	0.114566
Q86TH1	ATL2_HUMAN	ADAMTSL2	ADAMTS-like protein 2	2.03	2.03	14.3	1.367	1.367	1	1	1.15878	1.5417	0.102802	1.61436	18.197	0.772681	0.0390841	4	4	5.783	3.575	3.575	2	1	0.92045	1.00925	0.83946	1.40605	2.1677	0.946237	0.879022	1	1	6.73	2.313	1.577	1	1	1	1.08643	1.02802	0.963829	2.83139	0.92045	0.452898	0.171004	0.272537	0.77765	0.407624
Q9GZX9	TWSG1_HUMAN	TWSG1	Twisted gastrulation protein homolog 1	6.02	6.02	19.73	15.25	15.25	3	1	0.515229	0.801678	0.92045	1.87068	1.52757	1.30617	1.75388	8.63	8.63	25.11	25.11	25.11	6	1	0.672977	1.24738	0.954993	2.14783	2.05116	1.95885	2.46604	6	6	24.22	15.25	15.25	3	1	1	1.09648	1.02802	1.49969	1.10662	1.27057	1.51356	0.668064	0.161396	0.558043	0.0364716
Q9UBR2	CATZ_HUMAN	CTSZ	Cathepsin Z	2	2.01	10.23	3.96	3.96	1	1	1.22462	1	1.19124	2.05116	0.619441	7.04693	1.03753	6	6	15.84	10.56	10.56	4	1	1	1.0666	0.887156	2.42103	0.487529	8.16582	1.05682	4	4	8.911	7.261	7.261	2	1	1	1.07647	0.862979	1.49969	0.60256	3.22107	0.794328	0.445802	0.336237	0.393903	0.328383
O95750	FGF19_HUMAN	FGF19	Fibroblast growth factor 19	4.03	4.06	29.63	14.81	14.81	4	1	0.37325	1.27057	0.363078	1.7378	10.7647	2.07014	0.49204	6.03	6.13	38.43	31.02	28.7	4	1	2.10863	2.24905	2.91072	1.33045	16.5959	3.04789	1.28233	2.66	2.69	17.13	12.5	8.333	2	1	1.00925	0.83946	0.711214	0.77983	4.44631	1.6293	0.698232	0.213616	0.189153	0.275222	0.205569
Q06830	PRDX1_HUMAN	PRDX1	Peroxiredoxin-1	15.09	15.09	51.76	37.69	37.69	12	1	0.83946	0.887156	1.23595	0.879022	1.11686	0.870964	1.41906	21.7	21.7	64.32	54.77	54.77	13	1	0.608135	0.895365	0.954993	0.337287	1.94089	1.87068	3.56451	17.87	17.87	58.29	53.77	53.77	13	1	1.00925	0.937562	1.05682	0.57544	1.1272	1.39316	1.97697	0.852671	0.308566	0.308764	0.00811904
Q16181	SEPT7_HUMAN	SEPT7	Septin-7	5.48	5.48	16.02	11.9	9.611	3	1	0.92045	1.04713	0.772681	1.01859	0.758578	0.816582	1.28233	3.11	3.11	7.78	7.78	7.78	3	1	1.05682	0.765597	0.895365	0.946237	0.608135	1.01859	1.00925	2.54	2.54	16.7	8.467	8.467	2	1	1.00925	0.990832	1.25892	1.72187	0.862979	0.60256	0.895365	0.999237	0.995964	1.06162	0.665061
Q6NVY1	HIBCH_HUMAN	HIBCH	3-hydroxyisobutyryl-CoA hydrolase, mitochondrial	2.02	2.09	14.25	4.404	4.404	2	1	1.69044	1.28233	1.69044	1.52757	0.758578	0.92045	3.25087	3.37	3.44	12.95	7.254	5.959	2	1	1.83654	1.88799	0.711214	2.03236	4.65586	3.56451	9.2045	2.01	2.1	19.17	3.109	3.109	1	1	1.00925	0.672977	0.296483	1.75388	0.224906	1.31826	6.85488	0.875163	0.749661	0.257153	0.0165559
Q9H0U4	RAB1B_HUMAN	RAB1B	Ras-related protein Rab-1B	6.17	6.18	44.28	20.4	20.4	4	1	1.04713	0.895365	1.07647	1.07647	0.744732	1.01859	0.92045	6.16	6.16	36.32	22.89	22.89	4	1	1.05682	1.00925	0.92045	1.09648	0.648634	0.990832	0.903649	2.04	2.04	26.87	7.96	7.96	1	1	1.00925	0.937562	0.954993	1.1272	0.679204	0.903649	1.03753	1.13916	0.14333	1.19924	0.0933664
O00339	MATN2_HUMAN	MATN2	Matrilin-2	2.91	2.91	19.46	5.544	4.498	3	1	0.963829	1.18032	0.895365	1.13763	0.737904	0.711214	1.7378	5.79	5.79	10.36	5.439	4.289	3	1	2.51189	0.559758	0.824138	3.28095	0.549541	0.981748	5.7544	4.35	4.35	11.09	4.393	2.72	2	1	1.01859	9.37562	1.21339	4.13048	0.436516	0.346737	9.46237	0.974699	0.920071	0.673381	0.594224
P11142	HSP7C_HUMAN	HSPA8	Heat shock cognate 71 kDa protein	67.2	67.2	65.33	64.55	64.24	51	1	0.83946	0.895365	1.1272	0.387258	1.25892	0.580764	2.55859	62.88	62.88	64.55	63.93	61.15	49	1	1.38038	0.879022	0.954993	0.405508	1.59956	0.990832	2.72898	53.37	53.37	66.1	58.82	52.48	37	1	1.01859	1.04713	1.19124	0.369828	1.61436	1.1695	3.19154	0.579675	0.225001	0.521104	0.0932922
P15559	NQO1_HUMAN	NQO1	NAD(P)H dehydrogenase [quinone] 1	2.59	2.59	25.91	13.87	7.299	1	1	0.679204	0.765597	0.737904	0.539511	0.0660693	0.937562	0.369828	2.01	2.01	12.04	3.65	3.65	1	1	0.83946	1.08643	1.10662	1.01859	0.77983	0.855067	0.510505	4	4	15.33	6.569	6.569	2	1	1.01859	1.39316	1.27057	1.09648	0.401791	0.501187	0.597035	1.62606	0.224223	1.41263	0.0245349
Q14126	DSG2_HUMAN	DSG2	Desmoglein-2	14.2	14.2	14.22	10.55	10.55	7	1	0.92045	0.258226	1.45881	0.887156	2.10863	3.49945	6.54636	11.17	11.18	16.73	8.855	7.424	6	1	2.03236	0.49204	0.824138	1.97697	0.660694	5.29664	5.70164	6.57	6.57	18.16	5.725	4.293	4	1	1.01859	0.981748	0.831764	0.591562	1.52757	2.67917	3.59749	0.223358	0.0191591	0.325526	0.0812726
Q15404	RSU1_HUMAN	RSU1	Ras suppressor protein 1	5.89	5.89	43.68	37.55	26.71	4	1	0.42462	0.758578	0.787046	0.505825	0.288403	0.319154	0.398107	6.47	6.5	47.65	39.71	29.96	4	1	0.981748	0.691831	1.23595	0.141906	0.203236	0.253513	0.128233	2.25	2.27	19.49	11.91	9.386	1	1	1.01859	0.847227	0.879022	0.660694	0.199526	0.135519	0.428549	2.07389	0.0423686	4.15544	0.0504614
Q9GZP0	PDGFD_HUMAN	PDGFD	Platelet-derived growth factor D	5.89	5.89	9.459	7.568	7.568	3	1	0.380189	1.7378	1.27057	12.942	0.0353183	0.0816582	0.0724436	2.74	2.74	7.568	7.568	7.568	3	1	0.83946	1.19124	1.14815	5.80764	0.698232	0.420727	0.501187	1.48	1.48	14.86	4.324	2.432	1	1	1.01859	1.38038	1.57036	6.0256	0.801678	1.00925	0.544503	54.8955	0.32462	3.69837	0.296335
Q9Y5S9	RBM8A_HUMAN	RBM8A	RNA-binding protein 8A	4	4	29.31	29.31	29.31	3	1	0.642688	0.765597	0.963829	1.04713	2.22844	0.870964	3.53183	1.6	1.6	22.99	13.79	13.79	1	1	0.954993	0.887156	0.816582	1.27057	1.72187	1.51356	1.87068	2.02	2.02	26.44	13.79	13.79	1	1	1.01859	1.0666	0.824138	1.23595	1.55597	1.1272	1.27057	0.399857	0.0589645	0.579224	0.0013997
Q9Y6Z7	COL10_HUMAN	COLEC10	Collectin-10	2.01	2.03	8.303	7.581	3.61	1	1	0.972747	0.954993	1.05682	2.65461	0.534564	0.529663	0.376704	4.04	4.04	15.88	12.64	8.664	2	1	0.765597	0.831764	0.731139	1.6293	0.544503	0.737904	0.717794	4	4	17.69	8.664	8.664	2	1	1.01859	0.870964	0.816582	1.78649	0.505825	0.144544	0.619441	2.76453	0.10517	1.48719	0.2004
P25788	PSA3_HUMAN	PSMA3	Proteasome subunit alpha type-3	6.11	6.11	22.35	19.22	12.94	3	1	1	1.25892	1.31826	1.2942	1.34276	1.21339	1.31826	5.79	5.79	26.27	13.73	13.73	3	1	1.04713	0.990832	0.954993	1.0666	0.946237	1.09648	1.00925	2.32	2.32	27.06	10.2	10.2	2	1	1.02802	1.03753	0.711214	0.711214	0.903649	0.717794	0.912011	0.909255	0.285577	0.994679	0.900657
Q99729	ROAA_HUMAN	HNRNPAB	Heterogeneous nuclear ribonucleoprotein A/B	4	6	22.59	14.76	9.036	3	1	0.383707	0.183654	0.954993	0.334195	2.91072	0.586138	8.87156	7.22	7.22	17.47	13.55	13.55	4	1	22.2843	1.97697	28.5759	17.5388	33.7287	27.0396	44.0555	4.05	5.64	25.3	7.831	7.831	3	1	1.02802	1.10662	1.28233	0.772681	2.03236	2.208	3.87258	0.138573	0.0982822	0.408549	0.0449979
O00115	DNS2A_HUMAN	DNASE2	Deoxyribonuclease-2-alpha	4	4.01	15	8.611	7.222	2	1	0.619441	0.870964	0.954993	1.58489	1.40605	1.22462	2.01372	6	6	16.94	13.61	12.22	3	1	1	1.02802	1.10662	1.75388	2.18776	2.07014	2.85759	4.79	4.79	16.11	9.167	9.167	3	1	1.03753	0.92045	0.847227	1.1695	1.52757	1.1272	1.80302	0.649854	0.0956168	0.496538	0.00399626
O43854	EDIL3_HUMAN	EDIL3	EGF-like repeat and discoidin I-like domain-containing protein 3	4.43	4.43	10.42	5.625	5.625	3	1	2.24905	0.92045	2.29087	0.501187	0.383707	0.432514	0.0630957	8	8	9.583	9.583	7.708	4	1	1.58489	0.570164	1.65959	0.539511	0.12942	0.207014	0.0698232	2.2	2.2	9.792	4.167	2.083	1	1	1.03753	0.698232	1.36773	0.483059	0.0887156	0.505825	0.109648	4.75021	0.069504	7.90754	0.0268001
O75882	ATRN_HUMAN	ATRN	Attractin	2.59	2.59	5.108	2.449	0.8397	1	1	0.744732	0.619441	0.794328	1.35519	3.49945	0.928966	0.334195	2.61	2.62	6.578	1.19	0.4899	1	1	1.01859	0.666807	1.01859	1.45881	2.0893	1.13763	0.731139	3.86	3.86	6.088	2.099	1.61	2	1	1.03753	0.515229	0.648634	1.24738	2.22844	0.704693	0.765597	0.56864	0.384263	0.782626	0.4293
P17931	LEG3_HUMAN	LGALS3	Galectin-3	12.19	12.19	34	30	27.2	7	1	1.58489	1.65959	1.1272	1.28233	1.67494	1.33045	3.83707	8.95	8.95	32.8	32.8	27.2	8	1	1.23595	1.41906	1.5417	1.49969	0.349945	0.83946	3.34195	10	10	31.2	22.8	22.8	6	1	1.03753	0.474242	0.831764	1.47231	0.11695	0.954993	2.31206	0.583474	0.163018	0.886674	0.812245
P98172	EFNB1_HUMAN	EFNB1	Ephrin-B1	3.56	3.57	19.65	16.47	15.32	3	1	0.648634	2.35505	1.25892	0.648634	7.24436	30.1995	11.8032	4.37	4.37	26.3	17.34	8.092	3	1	1.01859	1.07647	0.870964	1.07647	2.26987	9.37562	2.67917	2.8	2.8	19.08	4.046	4.046	2	1	1.03753	1.02802	0.879022	1.08643	2.03236	7.7983	2.44343	0.0720194	0.0251855	0.211209	0.0665284
P06733	ENOA_HUMAN	ENO1	Alpha-enolase	41.24	41.24	75.35	62.44	56.22	39	1	1.1695	1.25892	1.78649	0.188799	1.41906	0.731139	2.91072	50.95	50.95	75.35	68.89	65.67	46	1	1.03753	0.990832	1.44544	0.380189	1.64437	1.2942	3.66438	43.26	43.26	72.81	66.59	60.6	33	1	1.04713	1.11686	0.801678	0.248886	1.38038	0.672977	2.88403	0.640641	0.33843	0.441075	0.0802603
P07814	SYEP_HUMAN	EPRS	Bifunctional glutamate/proline--tRNA ligase	8.63	8.76	7.87	4.497	4.034	5	1	1.70608	1.23595	3.7325	2.37684	1.08643	0.928966	2.91072	6.91	6.97	9.127	4.696	2.712	3	1	0.751623	0.847227	0.862979	0.77983	1.19124	0.887156	1.24738	4.04	4.07	7.672	2.249	1.918	2	1	1.04713	1.11686	1.01859	1.07647	1.07647	1.20226	1.20226	1.22426	0.662375	0.765232	0.0404517
P14550	AK1A1_HUMAN	AKR1A1	Alcohol dehydrogenase [NADP(+)]	7.7	7.71	33.54	17.85	17.85	4	1	1.95885	1.36773	2.14783	1.5417	2.03236	4.09261	0.83946	4.06	4.07	18.77	8	8	2	1	0.128233	1.35519	1.30617	2.12814	1.0666	2.24905	0.946237	2	2.05	17.54	3.692	3.692	1	1	1.04713	1.45881	0.772681	1.40605	1.78649	1.75388	1.04713	0.690604	0.372906	0.833114	0.66842
P25786	PSA1_HUMAN	PSMA1	Proteasome subunit alpha type-1	12.04	12.1	51.71	31.94	31.94	8	1	1.15878	0.772681	0.83946	1.28233	1.75388	2.42103	2.14783	6.67	6.68	25.1	13.69	13.69	4	1	0.704693	0.83946	1.11686	1.70608	1.34276	2.37684	1.90546	7.32	7.35	49.05	21.67	17.49	4	1	1.04713	0.879022	1.10662	0.895365	0.928966	0.654636	1.11686	0.479531	0.00118429	0.572484	0.0450129
P50990	TCPQ_HUMAN	CCT8	T-complex protein 1 subunit theta	11.53	11.54	18.98	14.6	14.6	6	1	1.35519	1.28233	1.09648	0.554626	1.40605	0.144544	1.49969	8.15	8.18	19.89	12.23	11.31	5	1	1.35519	1.47231	1.80302	0.672977	1.94089	0.847227	1.65959	11.15	11.15	20.8	14.05	14.05	7	1	1.04713	0.685488	0.660694	0.794328	1.31826	0.570164	1.27057	1.04029	0.915513	0.850349	0.553424
P60981	DEST_HUMAN	DSTN	Destrin	6.15	6.15	36.36	36.36	20.61	3	1	0.636796	1.36773	0.981748	0.394457	1.00925	0.691831	0.580764	7.13	7.13	45.45	36.36	27.27	3	1	1.22462	1.55597	1.22462	0.554626	1.11686	0.963829	0.809096	3.04	3.04	54.55	27.27	16.97	2	1	1.04713	1.27057	1.13763	0.744732	0.636796	0.809096	0.744732	1.15189	0.649366	1.15437	0.541175
P61160	ARP2_HUMAN	ACTR2	Actin-related protein 2	10.02	10.03	27.41	19.04	19.04	7	1	0.895365	1.72187	1.19124	0.161436	0.409261	0.625173	0.452898	8.05	8.05	32.99	17.77	17.77	4	1	1.03753	0.879022	0.487529	0.239883	0.387258	0.648634	0.255859	8	8.08	17.26	15.99	15.99	5	1	1.04713	1.95885	1.10662	0.237684	0.185353	0.816582	0.363078	2.0049	0.192771	1.69257	0.232952
Q15238	PSG5_HUMAN	PSG5	Pregnancy-specific beta-1-glycoprotein 5	2.93	2.93	18.21	12.84	10.15	2	1	1.5417	8.24138	3.0761	2.26987	0.474242	0.178649	0.0954993	4.4	4.4	17.31	11.34	11.34	3	1	0.648634	4.61318	3.69828	1.07647	0.794328	0.519996	0.0515229	1.62	1.62	8.358	4.179	4.179	1	1	1.04713	1.18032	1.1272	1.6293	0.380189	0.501187	0.436516	12.931	0.137543	4.84823	0.16032
O75369	FLNB_HUMAN	FLNB	Filamin-B	57.25	75.48	29.78	24.25	22.67	42	1	1.40605	0.698232	1.09648	0.394457	0.0619441	0.870964	2.46604	53.05	71.35	28.02	23.29	18.33	43	1	1	0.704693	0.928966	0.544503	0.0685488	1	1.94089	45.1	63.19	31.78	17.6	15.87	34	1	1.05682	1.00925	1.05682	0.731139	0.164437	0.903649	1.97697	0.811172	0.718008	0.833013	0.699
P04075	ALDOA_HUMAN	ALDOA	Fructose-bisphosphate aldolase A	23.12	23.12	72.53	58.79	47.25	18	1	0.847227	1.11686	0.630957	0.283139	0.448745	0.613762	1.20226	29.66	29.67	72.8	60.71	60.71	26	1	2.96483	4.13048	3.40408	1.64437	1.09648	2.70396	4.52898	23.64	23.64	70.88	47.53	47.53	20	1	1.05682	1.05682	1.02802	0.928966	0.928966	1.13763	1.18032	1.02744	0.938635	0.946796	0.893094
P07225	PROS_HUMAN	PROS1	Vitamin K-dependent protein S	5.42	6.56	19.53	6.805	5.178	3	1	0.461318	0.244343	0.337287	0.77983	2.44343	0.47863	0.175388	6.08	6.43	22.04	9.763	8.136	4	1	0.608135	0.704693	0.787046	1.2942	2.18776	0.870964	0.083946	3.96	4.46	11.69	3.402	2.515	2	1	1.05682	1.0666	1.0666	1.31826	1.36773	1.22462	1.14815	0.546794	0.42944	0.838917	0.735585
P59998	ARPC4_HUMAN	ARPC4	Actin-related protein 2/3 complex subunit 4	6.64	6.66	27.38	27.38	22.62	3	1	2.63027	2.51189	2.24905	0.496592	0.205116	1.48594	0.310456	4.81	4.81	29.17	22.62	22.62	3	1	1.36773	1.15878	1.43219	0.751623	1.01859	1.30617	0.912011	4	4	25	16.07	16.07	2	1	1.05682	1.14815	1	1.14815	0.937562	1.38038	0.937562	2.66433	0.138174	1.05852	0.746435
O43399	TPD54_HUMAN	TPD52L2	Tumor protein D54	2.09	2.09	16.5	12.14	4.369	1	1	1.19124	1.39316	1.40605	1.65959	0.981748	1.24738	0.946237	4	4	15.53	12.14	12.14	2	1	5.34564	1.75388	12.7057	12.7057	2.53513	3.13329	5.01187	0.74	0.74	26.21	7.767	7.767	1	1	1.0666	1.35519	1.58489	1.2942	1.33045	1.05682	1.18032	1.25655	0.1478	1.88259	0.398137
O94973	AP2A2_HUMAN	AP2A2	AP-2 complex subunit alpha-2	7.44	7.46	12.67	6.816	5.112	4	1	1.24738	0.879022	0.946237	0.862979	0.937562	0.92045	0.862979	2.47	2.48	12.78	4.473	1.917	1	1	1.8197	1.24738	2.22844	1.28233	0.398107	1.34276	0.251189	2.22	2.22	12.35	2.875	0.9585	1	1	1.0666	1.18032	0.83946	0.879022	1.13763	0.937562	0.855067	1.08834	0.42739	2.28242	0.0706789
P00505	AATM_HUMAN	GOT2	Aspartate aminotransferase, mitochondrial	11.37	11.39	33.26	16.51	16.51	6	1	0.990832	1	1.05682	1.31826	1.58489	1.39316	1.39316	14.3	14.34	30.7	24.19	21.63	7	1	0.972747	0.937562	0.816582	1.58489	1.83654	1.59956	1.72187	14.56	14.56	31.86	20.93	18.84	7	1	1.0666	1.40605	0.824138	1.5417	1.44544	0.831764	1.30617	0.736534	0.0069186	0.617893	0.012325
P04083	ANXA1_HUMAN	ANXA1	Annexin A1	12.06	12.06	31.21	25.14	22.83	6	1	2.70396	3.31131	3.63078	2.48886	0.0591562	4.36516	3.46737	20.15	20.15	43.06	41.91	41.91	12	1	1.78649	2.12814	2.29087	2.24905	0.0654636	2.37684	2.05116	14.88	14.88	39.31	34.97	34.97	10	1	1.0666	1.6293	1.43219	0.496592	0.0698232	2.10863	1.30617	0.998639	0.997583	1.26244	0.547445
P15121	ALDR_HUMAN	AKR1B1	Aldose reductase	1.48	3.7	9.177	5.696	5.696	2	1	1.18032	2.42103	0.887156	0.972747	1.69044	0.544503	0.356451	3.41	3.42	17.09	13.29	8.544	2	1	1.35519	2.33346	2.18776	1.85353	3.04789	0.92045	0.737904	2.92	2.92	17.09	7.911	7.911	2	1	1.0666	2.53513	1.77011	2.10863	1.95885	0.158489	0.0625173	1.49601	0.413879	1.11298	0.790049
P16112	PGCA_HUMAN	ACAN	Aggrecan core protein	15.77	15.77	6.542	5.507	4.886	8	1	1.18032	2.75423	5.01187	0.937562	0.148594	0.544503	0.161436	14.07	14.99	5.59	4.596	4.596	8	1	1.36773	2.67917	4.09261	0.21677	0.564937	0.608135	0.57544	2.33	2.33	3.147	1.366	0.6211	1	1	1.0666	1.64437	2.70396	1.07647	0.597035	0.630957	0.870964	7.64206	0.121427	3.2106	0.207041
P31150	GDIA_HUMAN	GDI1	Rab GDP dissociation inhibitor alpha	14	27.07	44.07	36.24	36.24	16	1	1.33045	0.990832	1.23595	0.903649	1.18032	1.69044	0.398107	13.54	28.04	38.93	37.81	37.81	15	1	0.972747	0.903649	0.679204	0.794328	0.711214	0.903649	0.248886	4	15.98	34.45	22.6	20.36	9	1	1.0666	1.33045	1.23595	1.02802	1.1272	0.954993	0.772681	1.00234	0.993375	1.40038	0.176816
P49189	AL9A1_HUMAN	ALDH9A1	4-trimethylaminobutyraldehyde dehydrogenase	2	2.01	5.87	2.024	2.024	1	1	1.61436	1.99526	1.39316	1.40605	2.05116	1.70608	2.1677	2	2	15.38	2.024	2.024	2	1	1.11686	1.20226	1.1272	0.946237	1.33045	1.43219	2.208	0.32	0.33	3.036	2.024	0	0	1	1.0666	1.65959	1.47231	1.04713	1.72187	1.41906	2.26987	0.750267	0.084547	0.650929	0.0340215
P52788	SPSY_HUMAN	SMS	Spermine synthase	6	6.01	24.86	17.76	17.76	3	1	1.35519	1.1272	1.18032	1.07647	1.55597	1.39316	1.25892	5.89	5.89	22.13	17.76	17.76	3	1	2.31206	0.359749	1.99526	1.00925	1.95885	1.0666	1.65959	4	4	17.76	10.11	10.11	2	1	1.0666	0.608135	1.92309	0.0229087	4.20727	2.39883	1.43219	0.818314	0.0457036	0.855021	0.675025
Q16401	PSMD5_HUMAN	PSMD5	26S proteasome non-ATPase regulatory subunit 5	8.04	8.1	30.36	8.532	8.532	4	1	1.25892	1.59956	1.31826	0.981748	1.36773	1.45881	1.22462	2.6	2.64	9.722	7.341	2.976	1	1	0.711214	1.02802	0.887156	0.887156	1.05682	0.92045	0.809096	3.18	3.23	36.31	4.762	4.762	2	1	1.0666	1.14815	0.954993	0.654636	1.1272	1.19124	1.83654	0.912108	0.485919	0.971921	0.784008
P52209	6PGD_HUMAN	PGD	6-phosphogluconate dehydrogenase, decarboxylating	20.92	21	45.76	39.54	38.3	15	1	0.366438	0.954993	0.164437	0.405508	0.879022	1.03753	1.49969	17.62	17.62	36.44	22.77	21.53	11	1	0.457088	0.711214	0.272898	0.428549	1.05682	0.580764	1.07647	10.48	10.58	33.95	21.74	19.25	7	1	1.07647	0.981748	0.534564	0.711214	1.69044	0.679204	2.03236	0.507818	0.0764514	0.634421	0.161697
P63220	RS21_HUMAN	RPS21	40S ribosomal protein S21	5.12	5.13	42.17	40.96	40.96	3	1	1.69044	1.6293	2.14783	2.91072	1.21339	0.847227	4.61318	4	4	22.89	22.89	22.89	2	1	1.11686	1.40605	1.77011	1.80302	0.751623	0.501187	3.0761	2.06	2.06	40.96	22.89	12.05	1	1	1.07647	0.954993	0.772681	0.185353	0.440555	0.469894	2.99226	0.843144	0.731936	0.983533	0.97147
P84077	ARF1_HUMAN	ARF1	ADP-ribosylation factor 1	4	4	33.15	9.945	9.945	2	1	1.07647	1.23595	0.737904	0.737904	1.57036	2.39883	1.8197	4	4	25.41	9.945	9.945	2	1	0.954993	1.27057	1.02802	1.30617	1.1695	2.0893	1.34276	0.59	0.59	18.23	4.42	4.42	1	1	1.07647	1.18032	1.15878	0.870964	1.40605	2.29087	1.77011	0.496283	0.00461291	0.724939	0.113735
O43390	HNRPR_HUMAN	HNRNPR	Heterogeneous nuclear ribonucleoprotein R	2.01	2.7	16.27	5.687	3.949	2	1	1.04713	0.487529	1.40605	0.794328	1.61436	1.08643	2.44343	2.04	7.96	19.91	7.899	7.109	4	1	0.724436	0.515229	0.744732	0.744732	1.87068	1.31826	1.85353	2.08	7.92	26.38	7.109	7.109	4	1	1.08643	1.88799	0.928966	1.07647	2.37684	3.22107	3.22107	0.552275	0.0719493	0.443726	0.00140312
O95994	AGR2_HUMAN	AGR2	Anterior gradient protein 2 homolog	5.96	5.96	25.71	25.71	25.71	3	1	0.963829	1.0666	0.11695	0.114815	0.165959	2.51189	2.31206	4.01	4.01	25.71	16	16	2	1	2.03236	2.93765	0.255859	1.04713	0.401791	3.63078	6.08135	0.69	0.69	15.43	9.714	9.714	1	1	1.08643	0.564937	1.02802	0.334195	0.895365	1.92309	3.31131	0.392254	0.155075	0.431464	0.206146
P00441	SODC_HUMAN	SOD1	Superoxide dismutase [Cu-Zn]	12.76	12.76	68.18	64.29	60.39	9	1	0.57544	0.691831	0.751623	0.679204	2.03236	0.794328	2.05116	13.34	13.34	70.78	68.18	64.29	12	1	0.283139	0.679204	0.510505	2.07014	2.48886	1.14815	3.69828	14.97	14.97	77.27	68.18	68.18	9	1	1.08643	0.794328	1.05682	1.55597	2.33346	1.10662	2.60615	0.454885	0.0317329	0.3716	0.064824
P06396	GELS_HUMAN	GSN	Gelsolin	28.96	28.96	33.76	30.56	30.56	19	1	0.809096	0.613762	0.334195	0.194089	0.0461318	2.88403	0.220801	28.66	28.66	36.57	30.82	28.77	20	1	1.20226	0.83946	0.972747	0.591562	0.0758578	3.01995	0.178649	20.53	20.53	44.37	22.63	20.72	10	1	1.08643	0.608135	0.77983	0.401791	0.11695	3.01995	0.145881	0.56195	0.534863	0.843993	0.820232
P24534	EF1B_HUMAN	EEF1B2	Elongation factor 1-beta	4.64	4.64	31.56	18.67	18.67	4	1	1.04713	1.08643	1.19124	0.870964	1.02802	0.534564	0.824138	6.67	6.67	40.89	21.33	21.33	5	1	1.23595	1.39316	1.35519	1.34276	1.64437	0.474242	1.90546	6.15	6.15	27.11	18.67	18.67	4	1	1.08643	0.895365	1.09648	1.05682	1.30617	0.401791	1.27057	1.30617	0.101106	0.943381	0.828249
P62244	RS15A_HUMAN	RPS15A	40S ribosomal protein S15a	3.21	3.21	19.23	19.23	13.85	2	1	0.794328	0.895365	0.685488	0.554626	0.57544	0.619441	1.01859	4.71	4.71	18.46	18.46	18.46	3	1	0.824138	0.554626	0.758578	0.416869	0.248886	0.469894	0.895365	0.25	0.25	30.77	5.385	0	0	1	1.08643	1.05682	1.13763	0.855067	0.946237	1.20226	1.34276	1.06524	0.753256	1.32115	0.408471
P68036	UB2L3_HUMAN	UBE2L3	Ubiquitin-conjugating enzyme E2 L3	5.94	5.94	32.47	29.87	29.87	4	1	0.972747	1.02802	0.928966	0.672977	1.13763	0.903649	0.954993	2.85	3.68	36.36	33.77	27.92	3	1	2.29087	3.83707	3.28095	0.630957	2.31206	1.88799	2.0893	4.16	4.16	33.77	29.87	20.13	2	1	1.08643	1.1695	1.59956	0.724436	1.30617	1.1695	0.83946	0.921688	0.463286	1.05319	0.89815
Q9Y4L1	HYOU1_HUMAN	HYOU1	Hypoxia up-regulated protein 1	15.57	15.57	14.41	13.51	13.51	9	1	0.946237	0.731139	0.613762	1.52757	0.376704	0.349945	0.564937	12.5	12.5	17.32	11.41	10.11	7	1	0.751623	1.11686	1.51356	1.31826	0.758578	0.253513	0.711214	2.69	2.69	4.004	1.602	1.602	2	1	1.08643	0.903649	1.00925	0.954993	0.698232	0.912011	0.751623	2.23851	0.0483479	1.98467	0.0361179
P0CW22	RS17L_HUMAN	RPS17L	40S ribosomal protein S17-like	7.21	7.24	58.52	48.15	48.15	4	1	1.35519	0.772681	0.679204	0.383707	0.758578	0.452898	3.66438	6.01	6.04	73.33	40	40	3	1	1.18032	0.879022	0.580764	0.328095	0.731139	0.679204	3.90841	4	4.03	46.67	32.59	32.59	2	1	1.09648	0.448745	0.483059	0.765597	0.487529	0.580764	1.87068	0.515698	0.350834	0.447647	0.26986
P13667	PDIA4_HUMAN	PDIA4	Protein disulfide-isomerase A4	31.25	32	39.07	34.57	28.22	16	1	0.679204	1.39316	0.564937	1.58489	0.613762	1.02802	0.280543	28.39	29.45	40.31	34.26	30.39	17	1	0.636796	1.25892	0.580764	1.43219	0.630957	1.18032	0.283139	27.57	27.63	39.38	35.35	31.94	17	1	1.09648	1.87068	0.608135	1.94089	0.972747	1.39316	0.660694	1.62996	0.236404	1.40622	0.371227
P19338	NUCL_HUMAN	NCL	Nucleolin	30.04	30.04	29.86	22.39	21.13	18	1	1.09648	1.31826	1.10662	0.666807	1.77011	1.78649	2.65461	31.2	31.2	33.52	24.93	24.37	21	1	0.570164	0.954993	1.02802	0.698232	1.69044	1.99526	3.34195	23.48	23.48	29.86	20.42	20.42	14	1	1.09648	1.30617	0.685488	1.04713	2.29087	1.14815	4.40555	0.501175	0.00686204	0.362972	0.0086972
P55268	LAMB2_HUMAN	LAMB2	Laminin subunit beta-2	14.62	15.47	13.13	7.953	6.73	8	1	1.31826	1.21339	0.398107	1.0666	0.0608135	0.660694	0.0744732	16.28	17.46	20.8	8.176	7.453	10	1	1.43219	1.36773	0.83946	0.534564	0.16293	0.711214	0.148594	12.57	13.56	19.8	6.952	6.118	9	1	1.09648	0.679204	0.586138	1.51356	0.0529663	0.724436	0.366438	3.76619	0.0293287	3.03535	0.0374054
P60842	IF4A1_HUMAN	EIF4A1	Eukaryotic initiation factor 4A-I	10.57	10.59	29.56	20.44	20.44	8	1	1.21339	1.38038	1.19124	0.625173	1.03753	0.619441	0.862979	11.93	11.95	26.6	19.95	14.78	6	1	0.972747	1.14815	1.22462	0.0912011	0.283139	0.12942	0.534564	6.02	6.05	24.38	7.389	7.389	3	1	1.09648	0.990832	0.912011	0.737904	0.809096	0.879022	0.801678	1.28817	0.257836	2.81065	0.0924585
P61289	PSME3_HUMAN	PSME3	Proteasome activator complex subunit 3	3.43	3.49	27.17	18.11	11.81	2	1	0.972747	1.1695	1.23595	0.630957	1.18032	0.870964	1.15878	6.11	6.14	36.22	16.93	14.17	4	1	0.895365	0.737904	0.539511	0.544503	1.13763	0.758578	0.824138	2.34	2.36	29.13	12.99	5.906	1	1	1.09648	0.831764	1.49969	0.636796	1.34276	0.83946	0.928966	0.936272	0.681195	0.819885	0.317191
P78371	TCPB_HUMAN	CCT2	T-complex protein 1 subunit beta	21.09	21.09	42.24	37.2	35.89	12	1	0.937562	1.47231	1	0.145881	0.608135	0.220801	0.758578	12.45	12.46	47.66	31.59	20.37	7	1	1.24738	1.92309	1.47231	0.990832	2.12814	0.30479	1.28233	17.14	17.14	48.41	27.1	23.18	9	1	1.09648	0.895365	1.33045	0.159956	0.549541	0.165959	1.27057	1.72185	0.261953	1.0713	0.850577
P16403	H12_HUMAN	HIST1H1C	Histone H1.2	4	4	9.859	9.859	9.859	2	1	0.704693	0.772681	0.870964	0.772681	1.5417	1.48594	5.91562	8.05	8.05	25.35	22.54	22.54	6	1	0.92045	0.465586	0.469894	0.679204	2.67917	2.0893	11.3763	8.57	8.57	27.23	23	23	6	1	1.10662	0.895365	0.972747	0.954993	1.24738	1.25892	3.31131	0.276478	0.091323	0.131379	0.0775047
P28072	PSB6_HUMAN	PSMB6	Proteasome subunit beta type-6	3.81	3.81	41.84	15.48	11.72	2	1	1.13763	1.38038	1.09648	1.2942	1.23595	1.24738	1.34276	2.04	2.04	10.46	4.603	4.603	1	1	1.1272	0.679204	1.02802	0.981748	1.07647	1.00925	1	2.04	2.04	12.13	4.603	4.603	1	1	1.10662	0.870964	0.831764	1.09648	0.831764	1.25892	1.10662	0.926587	0.361747	0.936475	0.545277
P39059	COFA1_HUMAN	COL15A1	Collagen alpha-1(XV) chain	9.46	9.46	9.006	5.692	5.692	5	1	1.35519	0.912011	0.319154	2.33346	0.214783	0.534564	0.0123595	10.98	11.03	15.92	4.827	4.827	6	1	1.75388	1.48594	0.260615	2.22844	0.0862978	0.343558	0.246604	6.39	6.39	11.74	4.755	3.602	5	1	1.10662	1.35519	0.133045	2.22844	0.0895365	0.133045	0.0963829	4.66306	0.0877941	5.96831	0.0478234
Q9H299	SH3L3_HUMAN	SH3BGRL3	SH3 domain-binding glutamic acid-rich-like protein 3	2.24	2.24	72.04	55.91	16.13	1	1	1.25892	1.03753	0.963829	1.13763	0.630957	1.33045	0.586138	4.11	4.11	62.37	55.91	51.61	3	1	1.1272	0.887156	1.11686	1.19124	0.251189	1.13763	0.346737	2	2	54.84	16.13	16.13	1	1	1.10662	1.30617	1.69044	1.14815	0.912011	1.03753	1.47231	1.27132	0.2705	1.84003	0.0667903
P16401	H15_HUMAN	HIST1H1B	Histone H1.5	4	4	16.37	8.85	8.85	2	1	1	1.57036	0.928966	1.5417	0.954993	1.57036	5.05825	4.41	5.29	24.78	21.24	17.26	3	1	1.31826	1.45881	1.30617	1.90546	1.31826	1.69044	5.39511	4.08	4.08	27.88	15.93	8.85	2	1	1.11686	1.34276	1.25892	1.1695	1.1272	0.912011	3.94457	0.477955	0.215095	0.498967	0.198257
P21741	MK_HUMAN	MDK	Midkine	4.07	4.07	16.78	16.78	11.89	2	1	1.14815	0.903649	1.10662	0.363078	1.08643	0.177011	3.22107	4.18	4.18	22.38	16.78	11.89	2	1	1.01859	0.77983	0.809096	0.717794	0.801678	0.077983	1.94089	2.37	2.37	38.46	9.79	9.79	2	1	1.11686	1.00925	0.92045	0.597035	1	0.717794	1.64437	0.60495	0.422042	0.9201	0.858681
P41250	SYG_HUMAN	GARS	Glycine--tRNA ligase	8.41	8.43	18.4	8.66	8.66	5	1	0.717794	1.44544	1.14815	0.349945	0.625173	0.619441	1.05682	8.56	8.56	27.88	14.21	8.66	4	1	1.23595	1.59956	1.31826	0.092045	0.549541	0.313329	0.636796	3.46	3.46	23.41	8.39	7.713	3	1	1.11686	1.18032	0.928966	0.440555	0.625173	0.564937	1.47231	1.21524	0.564505	2.09879	0.168481
Q9Y680	FKBP7_HUMAN	FKBP7	Peptidyl-prolyl cis-trans isomerase FKBP7	4	4	13.9	8.88	8.88	2	1	0.724436	1.51356	0.887156	3.43558	0.167494	0.390841	0.138038	2.01	2.03	10.81	4.633	4.633	1	1	0.772681	1.69044	1.36773	3.01995	0.487529	0.625173	0.457088	0.09	0.1	7.722	4.633	0	0	1	1.11686	1.01859	1.6293	1.67494	1.48594	1.61436	0.963829	6.51438	0.10357	3.00071	0.0945831
O14498	ISLR_HUMAN	ISLR	Immunoglobulin superfamily containing leucine-rich repeat protein	8	8.05	15.19	13.08	11.92	6	1	1.11686	1.1272	0.376704	0.237684	0.148594	0.214783	0.1	6.2	6.24	17.99	11.92	9.579	5	1	1.33045	1.18032	0.474242	0.118032	0.10666	0.0887156	0.0233346	8.43	8.47	21.5	14.95	12.62	5	1	1.1272	1.24738	0.218776	0.251189	0.0903649	0.169044	0.0591562	4.99609	0.0534567	11.2561	0.0490909
P05455	LA_HUMAN	SSB	Lupus La protein	16	16.09	30.64	26.72	26.72	8	1	0.691831	0.630957	0.879022	0.119124	1.72187	0.912011	1.20226	12.09	12.09	26.96	22.06	20.34	6	1	0.990832	0.636796	0.630957	0.369828	1.80302	1.35519	1.05682	8.33	8.33	24.75	15.44	12.75	4	1	1.1272	1.78649	1.21339	0.642688	1.6293	0.398107	1.57036	0.519418	0.0600782	0.516497	0.0235532
Q7Z7M9	GALT5_HUMAN	GALNT5	Polypeptide N-acetylgalactosaminyltransferase 5	5.82	5.82	11.49	4.362	3.404	3	1	2.01372	1.02802	2.01372	0.816582	0.77983	0.794328	1.59956	6.05	6.05	14.26	3.298	3.298	3	1	2.18776	1.05682	2.0893	1.39316	1.31826	0.912011	1.40605	2.2	2.2	5.106	2.979	1.064	1	1	1.1272	1.00925	1.44544	1	1.27057	1.31826	1.36773	1.29918	0.462332	1.27498	0.382295
P00995	ISK1_HUMAN	SPINK1	Pancreatic secretory trypsin inhibitor	2	2	30.38	30.38	30.38	2	1	0.751623	2.24905	1.58489	1.14815	1.65959	10.9648	1.97697	3.29	3.29	53.16	40.51	40.51	3	1	1.51356	0.265461	1.04713	0.474242	0.325087	6.13762	1.30617	3.96	3.96	53.16	22.78	22.78	2	1	1.13763	0.903649	1.05682	1.77011	0.18197	13.1826	2.10863	0.276703	0.169516	0.332125	0.245829
P01137	TGFB1_HUMAN	TGFB1	Transforming growth factor beta-1	6.01	6.01	15.38	12.56	12.56	3	1	1.55597	1.27057	1.45881	1.03753	1.57036	1.38038	0.963829	2.3	2.3	14.36	12.56	2.564	1	1	1.23595	0.895365	0.83946	1.64437	1.55597	1.22462	1.1272	2.76	2.76	26.67	7.692	7.692	2	1	1.13763	1.10662	1.20226	0.390841	1.23595	0.698232	0.824138	0.969129	0.844761	0.862148	0.440938
P38159	RBMX_HUMAN	RBMX	RNA-binding motif protein, X chromosome	4.01	4.02	24.55	7.928	6.905	2	1	0.847227	0.666807	0.744732	1.18032	1.1695	0.751623	1.18032	6	6.03	27.37	8.951	8.951	3	1	0.870964	0.801678	0.586138	0.855067	0.903649	0.691831	1.23595	4	4	34.78	5.371	5.371	2	1	1.13763	1.03753	0.903649	0.870964	1.35519	0.879022	1.44544	0.858778	0.397171	0.871754	0.440488
P53999	TCP4_HUMAN	SUB1	Activated RNA polymerase II transcriptional coactivator p15	2.97	2.98	22.83	18.9	18.9	2	1	0.903649	1.09648	0.879022	0.559758	1.0666	0.704693	1.38038	6.12	6.61	30.71	30.71	25.98	4	1	1.08643	2.0893	0.337287	0.244343	2.26987	1.15878	2.85759	4.02	4.02	30.71	25.98	15.75	2	1	1.13763	1.20226	0.912011	0.679204	1.1695	1.20226	1.30617	0.845057	0.41714	0.454074	0.0924494
Q08945	SSRP1_HUMAN	SSRP1	FACT complex subunit SSRP1	6	6	6.629	4.513	4.513	3	1	1.20226	1.1695	0.0110662	0.246604	1.30617	1.38038	2.60615	1.34	1.34	8.322	2.539	1.41	1	1	0.794328	0.597035	0.660694	0.534564	1.67494	0.698232	1.65959	1.15	1.15	5.501	2.116	0.9873	1	1	1.13763	0.972747	1.34276	1.05682	1.8197	1.67494	2.96483	0.411445	0.0616318	0.533623	0.0527718
Q13740	CD166_HUMAN	ALCAM	CD166 antigen	20.03	20.03	36.36	25.21	25.21	10	1	1.7378	1.45881	0.751623	3.22107	1.11686	1.67494	2.63027	12.64	12.64	27.79	18.35	18.35	7	1	6.30957	3.13329	2.91072	10.5682	3.19154	3.83707	7.87046	8.36	8.36	24.87	12.01	10.12	4	1	1.13763	1.10662	1	1.11686	0.928966	1.03753	1.41906	0.904005	0.801674	0.963352	0.943884
Q16555	DPYL2_HUMAN	DPYSL2	Dihydropyrimidinase-related protein 2	11.68	11.68	17.66	14.86	14.86	6	1	0.887156	1.00925	0.737904	1.01859	0.711214	0.356451	0.981748	6	6	18.53	7.343	7.343	3	1	0.862979	1	0.787046	0.580764	0.127057	0.0549541	0.519996	5.49	5.49	17.48	9.965	9.965	3	1	1.13763	1	0.591562	1.04713	0.928966	0.672977	1.13763	1.36222	0.151002	3.61602	0.00612833
Q8NC51	PAIRB_HUMAN	SERBP1	Plasminogen activator inhibitor 1 RNA-binding protein	7.77	7.77	27.94	16.91	16.91	6	1	0.981748	0.544503	0.648634	1.24738	0.744732	0.346737	1.87068	6.09	6.09	21.81	10.29	10.29	4	1	0.267917	0.131826	0.47863	0.296483	0.30761	0.529663	1.02802	6.8	6.8	38.73	14.22	12.75	4	1	1.13763	1.14815	0.963829	1.03753	1.18032	1.00925	1.20226	0.895755	0.792488	0.699577	0.491702
P09960	LKHA4_HUMAN	LTA4H	Leukotriene A-4 hydrolase	10.34	10.34	17.51	15.22	15.22	7	1	0.765597	0.197697	2.22844	1.51356	3.49945	1.67494	2.05116	8	8	18.82	11.46	9.329	4	1	0.831764	1.58489	2.07014	0.870964	3.31131	2.46604	5.05825	4.28	4.28	17.68	5.892	5.892	3	1	1.14815	1.04713	0.895365	1.55597	1.2942	0.954993	1.40605	0.473759	0.084177	0.352049	0.0108772
P16949	STMN1_HUMAN	STMN1	Stathmin	4.3	4.3	32.89	29.53	15.44	2	1	1.0666	0.831764	1.08643	0.197697	1.83654	0.343558	1.69044	6.89	6.89	34.9	34.9	34.9	5	1	1.21339	0.772681	0.724436	0.334195	2.208	0.387258	1.87068	6.01	6.01	32.89	29.53	29.53	4	1	1.14815	0.928966	1.22462	0.299226	2.10863	0.847227	1.77011	0.648357	0.312494	0.543406	0.184313
O14737	PDCD5_HUMAN	PDCD5	Programmed cell death protein 5	6	6	36.8	28	28	3	1	1.19124	1.05682	1.09648	0.972747	1.49969	0.772681	1.00925	5.43	5.45	32	28	28	3	1	1.23595	1.18032	1.25892	1.09648	1.55597	0.963829	1.08643	4	4	17.6	17.6	17.6	3	1	1.15878	0.963829	1.05682	1.24738	1.18032	0.83946	0.870964	0.972194	0.859468	0.960286	0.755282
O43242	PSMD3_HUMAN	PSMD3	26S proteasome non-ATPase regulatory subunit 3	5.93	5.97	21.72	8.614	6.367	3	1	1.01859	1.45881	0.963829	0.625173	0.366438	0.642688	0.457088	6.83	6.9	11.24	10.49	7.865	4	1	0.83946	0.903649	1.11686	0.636796	0.954993	0.787046	0.870964	2	2	21.54	2.809	2.809	1	1	1.15878	0.990832	0.895365	0.824138	0.524808	0.724436	0.613762	2.07326	0.0306724	1.03255	0.810534
O95336	6PGL_HUMAN	PGLS	6-phosphogluconolactonase	8.01	8.01	42.64	39.15	39.15	5	1	3.59749	0.724436	2.67917	2.29087	5.80764	0.539511	4.01791	3.54	3.54	17.83	14.73	14.73	2	1	0.895365	1.1272	1.03753	0.737904	0.990832	1.14815	0.855067	4	4	43.02	14.73	14.73	2	1	1.15878	0.772681	0.954993	0.724436	1.25892	1.30617	1.20226	0.595769	0.335897	0.961505	0.735059
P23284	PPIB_HUMAN	PPIB	Peptidyl-prolyl cis-trans isomerase B	18.46	18.46	56.94	50.46	42.59	14	1	0.963829	1.00925	0.972747	1.22462	2.33346	1.0666	0.296483	22.61	22.62	59.26	53.24	50.46	16	1	0.862979	1.2942	0.787046	1.24738	2.10863	1.05682	0.244343	21.18	21.18	53.24	46.3	43.52	15	1	1.15878	1.45881	0.744732	1.92309	2.29087	1.05682	0.487529	0.839236	0.667278	0.913535	0.821328
P16070	CD44_HUMAN	CD44	CD44 antigen	8.93	8.93	12.94	8.491	8.491	7	1	1.09648	1.13763	0.847227	3.98107	0.0679204	1.6293	0.172187	8.88	8.88	18.87	8.491	8.491	7	1	1.34276	2.48886	2.208	5.70164	0.119124	3.34195	0.169044	7.24	7.24	15.36	7.412	6.199	4	1	1.1695	1.10662	1.2942	2.60615	1.1272	1.48594	0.440555	2.58769	0.30067	2.10593	0.36231
P35998	PRS7_HUMAN	PSMC2	26S protease regulatory subunit 7	10.1	10.25	29.1	19.63	18.24	6	1	1.03753	1.48594	1.22462	0.337287	0.731139	0.544503	0.505825	4.04	4.04	17.32	8.776	8.776	4	1	0.92045	1.21339	1.03753	0.457088	0.737904	0.277971	0.586138	2.22	4.04	11.55	9.238	6.697	3	1	1.1695	0.879022	1.13763	0.972747	1.03753	0.253513	0.685488	1.71276	0.153362	1.73349	0.092062
P63279	UBC9_HUMAN	UBE2I	SUMO-conjugating enzyme UBC9	4.07	4.07	31.65	28.48	23.42	3	1	1.45881	1.40605	1.14815	1.39316	1.64437	1.55597	1.44544	2.06	2.06	17.72	17.72	11.39	1	1	0.751623	0.711214	0.912011	0.862979	1.18032	1.55597	1.51356	0.68	0.68	16.46	6.329	6.329	1	1	1.1695	0.642688	0.744732	1.03753	1.49969	1.39316	0.946237	0.827354	0.0766095	0.598303	0.00222203
Q7Z6Z7	HUWE1_HUMAN	HUWE1	E3 ubiquitin-protein ligase HUWE1	2.11	2.31	4.047	0.6401	0.4801	2	1	0.310456	0.188799	0.138038	0.149969	0.570164	1.83654	0.691831	3.06	3.93	3.361	1.075	0.7087	3	1	1.10662	0.816582	0.413047	0.258226	0.912011	1.1695	1.1695	0.05	0.08	3.818	0.2286	0	0	1	1.1695	1.04713	1.13763	0.758578	2.14783	1.83654	0.895365	0.346085	0.114916	0.66339	0.161958
Q99584	S10AD_HUMAN	S100A13	Protein S100-A13	3.54	5.64	33.67	30.61	30.61	3	1	1.0666	0.83946	0.946237	1.09648	1.05682	0.990832	0.359749	4.82	4.82	30.61	30.61	30.61	3	1	1.18032	0.787046	0.787046	1.15878	0.981748	1.08643	0.283139	2.05	4	27.55	19.39	19.39	2	1	1.1695	0.744732	0.912011	1.35519	0.758578	0.870964	0.42462	1.23339	0.32146	1.25373	0.39419
Q9Y696	CLIC4_HUMAN	CLIC4	Chloride intracellular channel protein 4	9.37	10.66	36.76	28.06	28.06	6	1	1.83654	0.895365	1.43219	0.0847227	0.138038	0.301995	0.487529	6	6.58	32.81	18.58	16.21	3	1	2.37684	1.49969	1.97697	1.15878	0.158489	0.660694	0.258226	3.41	3.41	24.51	13.04	13.04	2	1	1.1695	1.24738	1.70608	1.31826	0.895365	0.794328	1.31826	3.39523	0.112269	4.46197	0.013448
P11586	C1TC_HUMAN	MTHFD1	C-1-tetrahydrofolate synthase, cytoplasmic	6.01	6.02	9.305	4.813	3.743	3	1	0.963829	1.33045	0.724436	0.18197	1.23595	0.83946	3.83707	5.11	5.12	10.05	4.813	4.813	4	1	2.31206	3.13329	2.24905	0.672977	3.19154	1.51356	7.44732	2.01	2.03	14.76	2.032	0.9626	1	1	1.18032	1.45881	1.15878	0.704693	1.43219	1.69044	3.40408	0.426287	0.173464	0.462495	0.177324
P46109	CRKL_HUMAN	CRKL	Crk-like protein	5.46	5.48	20.46	15.84	12.87	3	1	0.724436	0.0698232	0.519996	0.283139	1.01859	0.963829	0.608135	4.19	4.21	13.53	11.88	11.88	3	1	0.505825	0.717794	0.625173	0.510505	1.49969	1.90546	1.72187	2.02	2.04	17.16	2.97	2.97	1	1	1.18032	0.831764	1.36773	0.751623	1.15878	1.6293	1.77011	0.601584	0.196307	0.393129	0.000428987
Q9NYU2	UGGG1_HUMAN	UGGT1	UDP-glucose:glycoprotein glucosyltransferase 1	6.7	6.7	7.203	3.408	3.408	4	1	0.855067	0.862979	0.672977	0.963829	0.824138	0.928966	0.787046	0.26	0.26	8.039	0.6431	0	0	1	1.24738	1.1695	0.954993	1.35519	0.654636	1.14815	0.831764	2.02	2.02	8.167	0.9003	0.9003	1	1	1.18032	1.2942	1.33045	0.141906	0.291072	0.152757	0.496592	1.02864	0.777344	1.3043	0.115446
Q9UNW1	MINP1_HUMAN	MINPP1	Multiple inositol polyphosphate phosphatase 1	14.56	14.57	40.66	26.9	22.18	7	1	0.654636	0.529663	0.212814	1.14815	3.69828	0.990832	0.744732	18	18	40.66	27.72	27.72	9	1	0.461318	0.564937	0.83946	4.01791	6.54636	1.80302	2.42103	2.05	2.05	15.2	6.571	4.928	1	1	1.18032	0.322107	1.49969	2.22844	5.86138	0.180302	1.1695	0.391465	0.17978	0.383474	0.166201
P19957	ELAF_HUMAN	PI3	Elafin	5.35	5.36	52.14	28.21	28.21	4	1	0.937562	0.444631	0.172187	1.38038	0.0816582	1.83654	8.09096	6.01	6.01	36.75	28.21	28.21	3	1	1.11686	0.698232	1.94089	0.862979	0.405508	9.72747	28.0543	2.18	2.18	29.91	29.91	13.68	1	1	1.19124	0.879022	2.01372	1.39316	0.642688	4.2462	15.5597	0.23587	0.205968	0.0882852	0.0984554
Q6YHK3	CD109_HUMAN	CD109	CD109 antigen	27.32	27.37	19.79	17.16	14.74	14	1	1.04713	0.816582	1.30617	1.99526	2.33346	0.203236	1.85353	22.94	22.99	19.45	12.04	11.42	12	1	1.05682	0.672977	1.25892	1.38038	1.55597	0.199526	1.67494	16.87	16.92	18.13	9.135	7.543	8	1	1.19124	0.83946	1.28233	1.64437	1.88799	0.0879023	1.39316	0.842573	0.687423	0.939083	0.861174
Q9BTY2	FUCO2_HUMAN	FUCA2	Plasma alpha-L-fucosidase	21.24	21.24	34.48	33.4	29.98	13	1	0.831764	1.1695	1.39316	0.444631	3.10456	0.325087	1.57036	21.93	21.93	37.04	32.33	29.76	13	1	1.10662	1.36773	1.64437	0.704693	3.37287	0.195884	1.49969	12.61	12.61	37.26	24.41	19.7	7	1	1.19124	1.21339	0.77983	0.283139	2.18776	0.190546	1.7378	0.580685	0.306101	0.689374	0.485602
Q14517	FAT1_HUMAN	FAT1	Protocadherin Fat 1	37.25	37.36	12.88	9.176	7.781	20	1	0.49204	0.539511	0.554626	0.394457	1.30617	5.34564	5.97035	32.75	32.84	12.84	7.389	6.452	17	1	0.515229	0.895365	0.870964	0.331131	0.524808	4.7863	4.48745	12.95	13.01	11.68	3.64	1.874	6	1	1.20226	1.85353	1.88799	0.666807	1.19124	3.56451	4.96592	0.141686	0.0153389	0.221217	0.0465024
E9PAV3	NACAM_HUMAN	NACA	Nascent polypeptide-associated complex subunit alpha, muscle-specific form	4.02	4.02	4.139	2.887	2.021	3	1	0.990832	0.903649	1.07647	0.448745	1.01859	1.09648	1.13763	7.44	7.45	5.679	3.609	2.647	4	1	0.801678	0.981748	1.0666	0.331131	0.77983	0.928966	0.559758	6.38	6.38	8.133	2.647	2.021	3	1	1.22462	1.21339	1.09648	0.751623	0.946237	0.824138	1.10662	0.815267	0.234982	1.10586	0.695233
P01034	CYTC_HUMAN	CST3	Cystatin-C	28.37	28.37	79.45	56.85	56.85	27	1	1.61436	0.928966	0.608135	2.93765	3.0761	3.19154	0.972747	16.39	16.39	55.48	55.48	55.48	21	1	2.24905	4.7863	1.77011	8.16582	7.24436	5.59758	3.22107	22.51	22.51	55.48	55.48	55.48	15	1	1.22462	0.92045	1.30617	3.63078	4.65586	4.48745	2.208	0.587464	0.239367	0.67128	0.399394
P22314	UBA1_HUMAN	UBA1	Ubiquitin-like modifier-activating enzyme 1	24.18	24.28	27.22	22.59	19.94	16	1	1.23595	2.208	2.22844	0.420727	1.83654	0.954993	2.55859	45.96	46.12	42.63	34.97	31.66	25	1	0.912011	2.80543	2.05116	0.277971	3.40408	1.38038	4.96592	22.84	22.96	27.88	24.29	19	13	1	1.22462	0.887156	1.23595	0.214783	2.12814	1.14815	1.78649	0.795472	0.552033	0.433618	0.105633
P22626	ROA2_HUMAN	HNRNPA2B1	Heterogeneous nuclear ribonucleoproteins A2/B1	18.9	18.9	30.03	30.03	28.05	11	1	0.510505	0.77983	0.654636	1.1272	0.564937	0.158489	1.2942	27.16	27.16	45.04	32.58	32.58	14	1	0.816582	0.92045	0.928966	1.27057	0.630957	0.155597	1.36773	16.68	16.68	36.54	27.48	23.23	10	1	1.22462	1.21339	1.1272	1.49969	1.07647	0.310456	1.64437	1.21098	0.636269	1.37491	0.368691
P31431	SDC4_HUMAN	SDC4	Syndecan-4	4.91	4.91	18.69	18.69	18.69	4	1	1.38038	0.794328	1.05682	2.75423	0.654636	5.34564	0.0529663	6	6	21.21	18.69	18.69	3	1	1.44544	0.787046	0.879022	1.90546	0.123595	2.51189	0.0619441	4.76	4.76	46.97	18.69	18.69	3	1	1.22462	0.704693	0.862979	1.59956	0.794328	3.69828	0.0331131	0.692431	0.652152	1.33838	0.656963
P61916	NPC2_HUMAN	NPC2	Epididymal secretory protein E1	6.04	6.04	43.05	25.83	25.83	5	1	1.67494	0.457088	0.912011	1.45881	3.94457	4.57088	3.59749	4.23	4.23	29.8	29.8	29.8	5	1	1.33045	1.23595	1.11686	2.24905	2.12814	2.70396	3.63078	6.04	6.04	35.76	27.81	27.81	4	1	1.22462	1.02802	1.18032	1.27057	1.49969	1.49969	1.95885	0.272577	0.000164467	0.491487	0.0166561
P62857	RS28_HUMAN	RPS28	40S ribosomal protein S28	4	4	30.43	30.43	30.43	2	1	1.31826	1.59956	0.946237	1.25892	0.711214	0.92045	1.70608	4	4	30.43	30.43	30.43	3	1	0.963829	1.01859	1.04713	0.870964	0.724436	0.809096	1.78649	2	2	17.39	17.39	17.39	2	1	1.22462	1.22462	1.48594	1.65959	1.07647	0.691831	2.75423	1.10068	0.694164	0.885629	0.633595
O60763	USO1_HUMAN	USO1	General vesicular transport factor p115	6.96	7.3	19.96	6.341	5.717	4	1	0.912011	0.679204	1.1695	0.679204	0.648634	0.529663	0.946237	10.02	11.75	14.14	8.004	7.38	7	1	0.831764	0.928966	0.990832	0.801678	0.570164	0.794328	1	0.07	0.66	10.71	0.6237	0.6237	1	1	1.23595	0.816582	1.39316	0.972747	1.05682	1.0666	1.35519	1.2539	0.291201	1.1554	0.289863
P08865	RSSA_HUMAN	RPSA	40S ribosomal protein SA	18.13	18.13	52.88	52.88	52.88	10	1	0.990832	1.13763	0.990832	0.549541	0.178649	0.030761	0.928966	18.74	18.74	36.61	36.61	36.61	10	1	1	0.972747	1.0666	0.359749	0.190546	0.331131	0.963829	5.42	5.42	25.76	20	14.92	4	1	1.23595	0.954993	0.981748	0.144544	0.180302	0.185353	0.751623	2.46079	0.0626547	1.77681	0.169317
P13639	EF2_HUMAN	EEF2	Elongation factor 2	61.77	61.77	48.25	39.98	39.98	37	1	0.765597	1.23595	1.01859	0.0691831	1.15878	0.346737	1.18032	61.87	61.87	49.18	44.29	43.94	39	1	1.0666	1.18032	1.23595	0.138038	1.21339	0.313329	1.27057	47.34	47.34	44.64	39.39	38.81	29	1	1.23595	1.27057	1.15878	0.135519	1.57036	0.231207	2.10863	0.91353	0.824963	0.991152	0.981993
P35613	BASI_HUMAN	BSG	Basigin	4	4.01	5.974	4.935	4.935	2	1	1.52757	1.38038	1.6293	1.80302	4.09261	3.04789	0.83946	2	2	3.636	2.597	2.597	1	1	1.18032	1.21339	1.23595	0.963829	3.66438	2.53513	0.981748	2	2	2.338	2.338	2.338	1	1	1.23595	1.1272	0.981748	1.5417	3.94457	2.0893	0.758578	0.551902	0.150471	0.467341	0.0676844
P62333	PRS10_HUMAN	PSMC6	26S protease regulatory subunit 10B	6.03	6.06	22.37	11.31	11.31	3	1	0.711214	0.816582	0.758578	0.440555	0.452898	0.409261	0.613762	6	6.03	26.74	14.4	11.31	3	1	0.83946	0.963829	0.963829	0.691831	0.855067	0.724436	0.724436	2	2.01	17.48	4.37	4.37	1	1	1.23595	0.903649	0.990832	0.895365	1.03753	1.25892	0.654636	1.51509	0.0972025	1.16122	0.183154
Q9BQE3	TBA1C_HUMAN	TUBA1C	Tubulin alpha-1C chain	4	36.09	59.47	56.57	56.57	25	1	0.831764	0.816582	0.524808	1.18032	0.704693	0.862979	0.390841	5.68	36.42	57.02	52.78	50.56	22	1	0.895365	0.903649	0.724436	0.519996	0.356451	0.954993	0.436516	0.43	27.78	53.01	45.43	36.97	16	1	1.23595	1.1272	1.1272	0.887156	0.654636	0.787046	0.990832	1.33371	0.264266	1.38794	0.25014
Q9Y6E2	BZW2_HUMAN	BZW2	Basic leucine zipper and W2 domain-containing protein 2	5.26	5.27	19.09	11.69	11.69	3	1	1.11686	2.37684	0.731139	0.428549	3.16228	1.22462	6.13762	1.39	1.64	18.14	8.115	2.148	1	1	1.92309	2.07014	1.97697	2.12814	3.31131	1.95885	5.97035	2.04	2.04	19.09	4.535	4.535	1	1	1.23595	1.01859	1.24738	1.01859	1.02802	1.61436	4.13048	0.322298	0.0808949	0.485655	0.0770415
P23396	RS3_HUMAN	RPS3	40S ribosomal protein S3	10.57	10.68	30.86	25.51	23.46	6	1	1.25892	1.02802	1.05682	0.816582	0.519996	0.630957	1.40605	9.59	9.59	27.98	19.75	19.75	5	1	0.928966	0.92045	0.666807	0.529663	0.0903649	0.428549	1.27057	6.29	6.29	41.98	16.46	16.46	4	1	1.24738	1.48594	0.990832	0.57544	0.625173	0.398107	1.65959	1.21087	0.453361	1.35655	0.480602
Q8N2S1	LTBP4_HUMAN	LTBP4	Latent-transforming growth factor beta-binding protein 4	7.02	7.02	9.975	3.879	3.879	4	1	0.963829	1.44544	0.809096	2.80543	0.328095	0.0328095	4.87529	4.28	4.28	12.01	3.14	2.217	2	1	0.510505	3.28095	1.92309	5.44503	1.27057	0.660694	8.55067	2.02	2.02	8.929	1.293	0.5542	1	1	1.24738	2.18776	1.65959	2.80543	0.981748	0.349945	6.79204	0.804837	0.79343	0.69603	0.646056
Q9H173	SIL1_HUMAN	SIL1	Nucleotide exchange factor SIL1	4.25	4.28	13.23	7.375	5.64	2	1	0.758578	0.824138	1.0666	1.95885	1.11686	0.337287	1.99526	6.73	6.75	13.45	12.36	10.63	4	1	1.45881	1.18032	0.448745	1.67494	1.36773	0.461318	1.70608	3.89	3.92	16.05	7.809	5.64	2	1	1.24738	1.22462	2.01372	0.301995	0.346737	0.152757	1.7378	0.975498	0.952497	0.978096	0.949433
P17655	CAN2_HUMAN	CAPN2	Calpain-2 catalytic subunit	4.04	4.08	13.86	4.714	3.857	2	1	1.27057	1.30617	1.75388	1.51356	0.831764	1.21339	1.14815	2.38	2.39	9	5.714	4	2	1	1.07647	1.69044	1.31826	1.04713	0.903649	0.744732	0.824138	2	2	11.57	1.714	1.714	1	1	1.25892	1.1272	1.83654	2.63027	0.296483	0.57544	0.666807	1.28597	0.158525	1.48811	0.060572
P26022	PTX3_HUMAN	PTX3	Pentraxin-related protein PTX3	20.11	20.11	40.94	34.65	34.65	11	1	1.25892	0.879022	0.390841	0.049204	0.0188799	0.0474242	0.0134276	20.69	20.69	41.21	35.43	33.07	13	1	1.25892	0.912011	0.288403	0.0737904	0.0366438	0.105682	0.0322107	21.73	21.73	38.06	36.75	36.75	15	1	1.25892	0.895365	0.167494	0.049204	0.0255859	0.057544	0.0285759	26.9252	0.055723	12.1458	0.073878
P63244	GBLP_HUMAN	GNB2L1	Guanine nucleotide-binding protein subunit beta-2-like 1	17.33	17.33	46.37	38.8	38.8	10	1	1.31826	0.870964	0.49204	1.20226	0.534564	0.313329	1.78649	12.17	14.27	28.39	27.13	27.13	8	1	1.19124	0.586138	0.954993	0.887156	0.544503	0.483059	1.6293	5.96	6.02	36.91	19.56	11.36	3	1	1.25892	1.2942	1.18032	1.0666	0.758578	0.870964	1.5417	1.11226	0.806962	1.04323	0.903216
P78417	GSTO1_HUMAN	GSTO1	Glutathione S-transferase omega-1	5.71	5.71	26.14	22.41	12.45	3	1	1.87068	1.65959	0.981748	0.501187	0.751623	1.5417	1.90546	5.45	5.45	26.56	16.6	13.28	3	1	1.04713	1.00925	0.946237	0.801678	0.928966	0.895365	1.09648	11.27	11.27	34.44	21.16	21.16	6	1	1.25892	1.30617	1.01859	0.369828	1	1.09648	1.47231	0.859278	0.651482	0.986911	0.867301
Q14CX7	NAA25_HUMAN	NAA25	N-alpha-acetyltransferase 25, NatB auxiliary subunit	4.01	4.09	7.305	3.909	3.086	2	1	1.00925	0.398107	1.21339	1.22462	0.124738	1.27057	1.92309	3.37	4.18	7.407	4.321	3.601	3	1	1.05682	0.879022	1.08643	0.946237	1.21339	0.801678	1.1695	2	2.06	11.83	1.337	1.337	1	1	1.27057	1.1695	1.0666	1.22462	1.27057	1.1695	0.636796	0.876089	0.76242	0.936109	0.551752
Q8WUM4	PDC6I_HUMAN	PDCD6IP	Programmed cell death 6-interacting protein	18.5	18.57	20.16	15.09	11.18	10	1	0.554626	1.28233	0.654636	0.0737904	3.43558	1.45881	1.35519	13.87	13.98	17.4	13.94	9.217	7	1	1.6293	1.6293	1.92309	0.751623	6.66807	3.10456	2.67917	6.17	6.17	12.9	7.143	5.184	4	1	1.27057	0.505825	0.280543	0.559758	1.59956	1.58489	0.591562	0.3423	0.0515383	0.334087	0.0290499
P06703	S10A6_HUMAN	S100A6	Protein S100-A6	35.55	35.55	72.22	72.22	72.22	22	1	1.47231	1.83654	1.57036	1.28233	0.666807	4.52898	1.28233	30.73	30.73	72.22	72.22	72.22	18	1	1.31826	1.97697	1.35519	1.18032	0.698232	3.37287	0.534564	17.04	17.04	67.78	67.78	67.78	10	1	1.28233	1.21339	1.03753	0.731139	0.436516	4.32514	0.787046	0.663299	0.447463	0.889869	0.818946
O14579	COPE_HUMAN	COPE	Coatomer subunit epsilon	10.15	10.2	52.92	31.17	29.22	5	1	0.990832	1.08643	1.13763	0.444631	1.0666	0.704693	1.44544	6.05	6.12	32.47	19.16	12.01	3	1	2.07014	1.75388	1.78649	1.55597	1.85353	1.13763	2.37684	4.66	4.84	30.19	22.4	13.31	2	1	1.2942	1.02802	1.20226	1.25892	1.03753	0.731139	1.30617	0.869116	0.561244	0.912796	0.674816
P00492	HPRT_HUMAN	HPRT1	Hypoxanthine-guanine phosphoribosyltransferase	7.55	7.55	21.56	21.56	20.18	4	1	0.559758	1.24738	0.744732	0.831764	5.7544	1.59956	3.59749	7.28	7.28	27.52	20.18	20.18	4	1	2.12814	0.794328	0.990832	0.559758	10.666	2.12814	4.28548	4.14	4.14	22.48	15.6	10.55	2	1	1.2942	1.58489	1.69044	0.30479	6.25173	1.39316	5.34564	0.240167	0.0206607	0.192267	0.0524121
P10768	ESTD_HUMAN	ESD	S-formylglutathione hydrolase	5.28	5.28	46.81	36.52	28.72	3	1	5.49541	3.87258	3.63078	2.55859	3.90841	2.88403	9.81748	4	4	18.09	15.6	15.6	2	1	1.41906	1.38038	1.83654	1.23595	1.04713	0.586138	1.67494	1.12	1.12	8.156	8.156	8.156	1	1	1.2942	2.33346	0.505825	0.175388	0.912011	1.7378	1.67494	0.598101	0.277741	1.24634	0.391128
P12830	CADH1_HUMAN	CDH1	Cadherin-1	22.78	22.82	30.05	26.87	26.08	16	1	0.672977	0.394457	0.765597	0.816582	6.91831	19.4089	8.95365	24.61	24.61	28.46	24.49	22.68	13	1	1.47231	0.636796	1.7378	1.99526	10.1859	26.546	14.0605	14.76	14.8	24.94	14.17	13.38	9	1	1.2942	0.452898	0.758578	1.36773	0.831764	6.60694	3.13329	0.0620668	0.00798967	0.0808251	0.00509609
P62701	RS4X_HUMAN	RPS4X	40S ribosomal protein S4, X isoform	8.03	8.05	25.1	16.73	16.73	4	1	0.895365	1.13763	1.20226	0.549541	0.30761	0.787046	1.33045	4.98	4.98	17.49	13.69	10.27	3	1	0.758578	1.00925	0.847227	0.519996	0.457088	0.296483	0.963829	2.02	2.02	10.65	3.422	3.422	1	1	1.2942	1.0666	1.20226	0.855067	0.801678	0.946237	0.870964	1.18381	0.594886	1.44464	0.228348
P62937	PPIA_HUMAN	PPIA	Peptidyl-prolyl cis-trans isomerase A	29.09	29.09	66.67	66.67	60.61	30	1	1.03753	0.847227	0.809096	0.758578	0.704693	1.05682	1.90546	37.26	37.27	70.91	70.91	65.45	39	1	0.912011	2.0893	1.20226	1.28233	3.01995	2.48886	7.04693	31.28	31.28	73.94	69.09	64.24	31	1	1.2942	0.619441	1.05682	0.539511	1.39316	1.08643	2.60615	0.728519	0.265436	0.309941	0.037707
Q00688	FKBP3_HUMAN	FKBP3	Peptidyl-prolyl cis-trans isomerase FKBP3	2.77	2.78	16.52	8.482	8.482	2	1	0.765597	0.855067	0.879022	0.765597	1.03753	0.679204	0.691831	2	2.02	7.143	4.911	4.911	1	1	0.92045	0.946237	0.972747	1.22462	1.05682	1.21339	0.937562	0.18	0.18	10.71	4.911	0	0	1	1.2942	1.21339	1.36773	1.09648	1.45881	1.23595	0.831764	1.06253	0.644498	0.94721	0.567217
Q12905	ILF2_HUMAN	ILF2	Interleukin enhancer-binding factor 2	10.23	10.23	33.08	23.08	20.26	5	1	0.963829	0.608135	1.48594	1.15878	2.96483	1.43219	4.44631	9.64	9.64	41.28	33.85	27.18	6	1	1.36773	1.05682	1.18032	1.11686	1.40605	1.15878	2.70396	5.75	5.75	19.23	8.974	8.974	3	1	1.2942	1.14815	1.11686	1.1695	1.77011	1.05682	2.55859	0.35394	0.028385	0.651581	0.140109
Q15417	CNN3_HUMAN	CNN3	Calponin-3	4	4.01	11.55	9.422	9.422	2	1	0.679204	0.887156	1.18032	0.972747	0.794328	0.510505	0.698232	2.01	2.01	17.93	3.343	3.343	1	1	0.870964	0.608135	1.08643	1.23595	1.31826	1.00925	1.77011	4.03	4.03	21.28	9.422	9.422	2	1	1.2942	0.928966	1.02802	1.8197	1.36773	0.787046	1.1272	1.41366	0.0686175	0.703063	0.107723
Q92841	DDX17_HUMAN	DDX17	Probable ATP-dependent RNA helicase DDX17	8.02	8.02	22.36	7.27	7.27	4	1	0.383707	0.824138	0.0870964	1.20226	0.731139	0.534564	2.72898	6.06	6.06	12.62	6.173	6.173	3	1	1.83654	0.390841	0.201372	0.711214	2.37684	0.831764	4.92039	1.29	1.29	16.6	6.996	2.743	1	1	1.2942	0.847227	1.08643	0.895365	0.711214	1.28233	1.44544	0.525279	0.317443	0.30557	0.0951312
P22692	IBP4_HUMAN	IGFBP4	Insulin-like growth factor-binding protein 4	14.99	16.4	41.09	41.09	25.97	10	1	1.61436	1.35519	1.13763	3.98107	0.356451	0.242103	0.0328095	15.06	15.3	35.66	35.66	28.68	12	1	1.19124	1.0666	0.895365	3.31131	0.539511	0.214783	0.0226987	18.37	18.51	39.92	33.33	33.33	13	1	1.30617	1.23595	1.0666	3.10456	0.539511	0.275423	0.0457088	8.63678	0.0721628	5.76416	0.0934349
P27348	1433T_HUMAN	YWHAQ	14-3-3 protein theta	6	10.1	31.43	27.35	27.35	9	1	0.83946	0.928966	0.92045	0.11695	1.27057	0.570164	1.08643	6.13	14.1	43.27	39.18	36.33	11	1	1.00925	0.887156	0.870964	0.77983	1.1272	0.855067	1.15878	6.53	14.75	47.35	43.27	33.88	11	1	1.30617	1.15878	1.08643	0.515229	0.855067	0.164437	0.672977	0.780105	0.450508	0.868604	0.180421
O15144	ARPC2_HUMAN	ARPC2	Actin-related protein 2/3 complex subunit 2	12.04	12.04	35.33	35.33	29.67	6	1	1.08643	0.816582	0.794328	0.751623	0.212814	0.60256	0.180302	12.26	12.26	43.33	38.33	29	7	1	0.954993	0.946237	0.685488	0.83946	0.251189	0.666807	0.457088	2.11	2.11	20	6	3	1	1	1.31826	1.25892	1.21339	0.847227	0.946237	1.03753	1.00925	2.68097	0.00544103	1.93131	0.0101446
P04179	SODM_HUMAN	SOD2	Superoxide dismutase [Mn], mitochondrial	4	4.01	21.17	12.61	12.61	2	1	1.67494	1.95885	1.22462	2.18776	0.394457	0.077983	0.185353	4.29	5.97	31.08	19.37	16.22	3	1	0.928966	1.5417	0.981748	1.35519	0.267917	0.145881	0.293765	4	4.03	20.27	12.61	12.61	2	1	1.31826	1.08643	0.990832	1.41906	0.794328	0.824138	0.879022	7.33923	0.00373522	4.92474	0.0013765
P06737	PYGL_HUMAN	PYGL	Glycogen phosphorylase, liver form	4.12	4.12	9.445	5.077	3.188	2	1	0.887156	0.83946	1.36773	0.539511	1.45881	0.222843	0.177011	2.12	3.2	8.737	4.132	3.306	2	1	0.515229	0.758578	1.08643	0.937562	0.990832	1.0666	0.529663	4.25	4.25	21.72	2.952	2.125	2	1	1.31826	0.972747	1.72187	1.57036	1.59956	0.990832	0.428549	1.49586	0.419882	0.996747	0.98824
P48444	COPD_HUMAN	ARCN1	Coatomer subunit delta	6.1	6.1	16.63	9.98	7.045	3	1	0.954993	1.1695	1.25892	1.30617	0.937562	1	1.09648	8.54	8.55	16.24	11.55	9.002	4	1	0.990832	0.529663	0.772681	0.698232	0.937562	0.83946	0.77983	0.08	0.08	4.697	1.761	0	0	1	1.31826	0.887156	1.21339	0.559758	1.47231	0.444631	0.981748	1.12515	0.246367	0.936638	0.678681
P61978	HNRPK_HUMAN	HNRNPK	Heterogeneous nuclear ribonucleoprotein K	22.09	22.09	56.16	43.41	32.18	11	1	1.08643	1	0.83946	0.879022	0.539511	0.0724436	1.88799	18.55	18.55	34.13	29.16	27.86	12	1	1.59956	1.43219	1.8197	1.94089	1.61436	0.698232	4.74242	10.71	10.71	48.6	25.7	18.14	6	1	1.33045	1.87068	1.0666	1.43219	1.72187	1.61436	4.05509	1.1532	0.761554	0.662706	0.422056
P62805	H4_HUMAN	HIST1H4A	Histone H4	14.56	14.56	53.4	53.4	42.72	10	1	1.30617	0.428549	1.35519	1.36773	1.49969	3.7325	17.7011	18.44	18.44	53.4	53.4	53.4	13	1	3.0761	0.862979	0.903649	1.27057	6.19441	8.31764	30.1995	14.85	14.85	49.51	49.51	42.72	10	1	1.33045	0.855067	0.283139	1.25892	2.208	3.43558	16.1436	0.142787	0.127771	0.0954558	0.0537228
Q9H4A4	AMPB_HUMAN	RNPEP	Aminopeptidase B	14.39	14.41	27.08	18.31	13.38	7	1	0.963829	1.11686	1.05682	1.00925	0.591562	1.55597	2.24905	12	12	22.92	11.85	11.85	6	1	1.61436	1.80302	0.981748	1.2942	0.92045	2.14783	2.31206	9.19	9.19	15.38	11.08	8.615	5	1	1.33045	1.1272	1.18032	0.855067	0.704693	1.15878	2.80543	0.702377	0.26248	0.746419	0.285416
P05556	ITB1_HUMAN	ITGB1	Integrin beta-1	4.43	4.44	7.268	3.759	2.632	2	1	1.18032	1.25892	1.03753	1.39316	0.608135	2.96483	0.394457	2	2.02	4.01	2.13	2.13	1	1	0.625173	0.660694	0.666807	1.14815	0.636796	2.07014	0.20893	0.31	0.33	8.647	2.13	0	0	1	1.34276	0.937562	1.57036	1.45881	1.18032	1.90546	1.34276	0.887719	0.815504	0.84383	0.738973
P62258	1433E_HUMAN	YWHAE	14-3-3 protein epsilon	19.13	23.19	67.84	62.75	50.59	20	1	0.855067	1.15878	1.22462	0.366438	2.67917	0.346737	0.57544	26.37	26.37	76.08	63.53	59.22	20	1	1.87068	2.12814	2.88403	1.25892	5.15229	1.09648	1.44544	23.22	23.22	83.53	53.73	53.73	18	1	1.34276	1.49969	1.49969	0.619441	4.05509	1.28233	1.39316	0.767196	0.646494	0.712883	0.508018
P03973	SLPI_HUMAN	SLPI	Antileukoproteinase	3.23	3.23	18.94	18.94	18.94	2	1	0.928966	0.928966	0.608135	0.698232	0.469894	0.744732	3.98107	2	2	17.42	9.091	9.091	1	1	1.15878	1.87068	1.05682	1.59956	0.972747	1.23595	4.32514	2	2	14.39	9.091	9.091	1	1	1.35519	1.52757	1.04713	1.18032	0.895365	0.954993	3.76704	0.480894	0.320064	0.613958	0.343671
P04216	THY1_HUMAN	THY1	Thy-1 membrane glycoprotein	2.01	2.01	40.99	14.91	14.91	2	1	0.277971	1.24738	0.505825	0.625173	0.409261	0.698232	0.390841	3.06	3.06	34.78	18.63	18.63	2	1	1.09648	0.549541	0.660694	0.816582	0.214783	0.334195	0.0831764	3.34	3.34	54.66	16.15	15.53	2	1	1.35519	0.83946	0.912011	1.09648	0.251189	0.16293	0.109648	1.46417	0.377347	3.91356	0.00559883
P17858	K6PL_HUMAN	PFKL	6-phosphofructokinase, liver type	2	3.5	10.38	3.974	3.333	2	1	1.38038	1.02802	1.52757	0.366438	1.51356	2.24905	2.70396	3.77	5.89	11.79	5.256	5.256	3	1	1.02802	1.24738	1.27057	0.772681	1.13763	0.801678	1.78649	0.48	0.48	16.03	1.154	0	0	1	1.35519	1.2942	1.64437	1.24738	2.70396	2.70396	3.49945	0.491983	0.0249332	0.856513	0.492095
Q9BRK5	CAB45_HUMAN	SDF4	45 kDa calcium-binding protein	19.18	19.24	65.19	48.34	37.85	15	1	1.85353	1.51356	1.67494	4.40555	1.24738	0.083946	0.363078	21.76	21.99	62.43	59.94	51.93	16	1	1.59956	0.855067	1.22462	3.87258	1.36773	0.285759	0.263027	18.47	18.6	58.01	32.6	32.6	12	1	1.35519	0.613762	2.07014	5.44503	2.55859	0.218776	0.654636	3.69955	0.117721	2.6773	0.221926
O43852	CALU_HUMAN	CALU	Calumenin	36.96	36.96	68.89	68.89	66.67	39	1	1.31826	1.1272	1.21339	4.28548	0.214783	0.114815	0.0172187	34.75	34.75	69.84	66.67	62.22	35	1	1.67494	1.10662	1.04713	4.36516	0.299226	0.161436	0.0299226	27.51	27.51	65.71	62.22	60.95	22	1	1.36773	1	1.23595	3.40408	0.390841	0.107647	0.0549541	15.4739	0.0922791	11.2444	0.0992032
O60506	HNRPQ_HUMAN	SYNCRIP	Heterogeneous nuclear ribonucleoprotein Q	8.58	8.68	20.06	12.52	12.52	5	1	1.34276	0.954993	1.01859	0.285759	0.963829	0.83946	1.83654	12.2	12.24	32.1	14.77	13.96	7	1	1.04713	1	1.36773	1.21339	0.519996	0.440555	2.01372	9.53	9.56	26.16	9.791	9.791	6	1	1.36773	1.11686	1.51356	0.711214	1.2942	1.23595	2.10863	0.758625	0.402348	1.13539	0.739815
P15291	B4GT1_HUMAN	B4GALT1	Beta-1,4-galactosyltransferase 1	12.05	12.05	23.12	21.61	21.61	6	1	3.43558	1.09648	1.44544	3.76704	1.88799	3.46737	1.11686	10.02	10.02	34.67	19.85	19.85	6	1	17.8649	11.3763	10.3753	23.5505	1.7378	20.3236	14.7231	6.56	6.56	25.38	15.08	15.08	4	1	1.36773	0.369828	1.85353	1.78649	0.428549	0.666807	0.534564	0.99606	0.993122	1.04664	0.932388
P18827	SDC1_HUMAN	SDC1	Syndecan-1	2	2	14.19	5.484	5.484	2	1	0.105682	0.474242	0.765597	0.0534564	3.49945	7.31139	0.11695	2	2	5.484	5.484	5.484	1	1	0.448745	0.672977	1.15878	0.461318	6.72977	10.2802	1.05682	2.18	2.18	7.419	5.484	5.484	2	1	1.36773	0.151356	0.554626	0.0301995	3.63078	5.70164	0.161436	0.131718	0.0853558	0.124266	0.0367308
Q9HC38	GLOD4_HUMAN	GLOD4	Glyoxalase domain-containing protein 4	5.77	5.79	32.59	20.45	18.53	4	1	0.724436	0.758578	0.937562	0.862979	3.46737	1.8197	1.95885	5.75	5.75	15.65	12.46	10.22	3	1	7.58578	2.70396	5.19996	13.4277	17.5388	6.48634	12.942	4.98	4.98	23.96	16.61	9.265	4	1	1.36773	0.436516	2.39883	1.41906	12.0226	2.77971	7.11213	0.354701	0.0072729	0.485578	0.139435
P04066	FUCO_HUMAN	FUCA1	Tissue alpha-L-fucosidase	6	6	15.88	10.09	10.09	3	1	0.855067	0.636796	1.1272	0.724436	1.39316	4.28548	2.0893	2	2.01	5.794	2.361	2.361	1	1	0.824138	0.751623	1.14815	0.937562	1.10662	4.32514	2.35505	1.28	1.28	6.009	2.361	2.361	1	1	1.38038	1.64437	1.30617	1.1695	1.78649	3.76704	2.12814	0.335494	0.0376588	0.359182	0.0526223
P16930	FAAA_HUMAN	FAH	Fumarylacetoacetase	3.41	3.41	8.831	6.921	6.921	2	1	0.772681	1	0.928966	0.619441	0.608135	0.666807	0.636796	4.01	4.01	9.308	6.921	6.921	3	1	1.41906	1.08643	1.04713	1.07647	0.855067	1.13763	0.895365	2.27	2.27	8.831	8.831	3.103	1	1	1.38038	0.895365	0.794328	1	0.642688	1.07647	0.765597	1.35618	0.0624425	1.16945	0.218738
Q8NI22	MCFD2_HUMAN	MCFD2	Multiple coagulation factor deficiency protein 2	6	6	52.05	52.05	52.05	3	1	1.30617	1.47231	0.580764	3.16228	0.237684	0.107647	2.67917	8.07	8.07	63.7	63.7	63.7	5	1	2.55859	2.01372	1.13763	5.64937	1.00925	0.17378	5.7544	5.17	5.17	47.26	47.26	47.26	3	1	1.38038	1.38038	1.03753	2.51189	3.16228	0.642688	4.48745	1.49212	0.579898	1.06892	0.92821
Q99832	TCPH_HUMAN	CCT7	T-complex protein 1 subunit eta	8.07	8.17	28.73	16.39	16.39	5	1	0.428549	0.895365	0.666807	0.123595	0.981748	0.444631	1.10662	11.14	11.18	26.15	16.76	16.76	6	1	1.14815	0.570164	0.731139	0.134276	1.20226	0.265461	1.8197	3.65	3.65	15.47	5.893	3.683	2	1	1.38038	1.2942	0.963829	1.1272	1.55597	0.383707	1.55597	0.737697	0.424802	0.65408	0.386245
P29966	MARCS_HUMAN	MARCKS	Myristoylated alanine-rich C-kinase substrate	0.99	0.99	2.108	2.108	2.108	1	1	1.38038	0.981748	1.00925	1.18032	0.847227	1.28233	0.343558	8	8	44.28	44.28	44.28	5	1	1.02802	1	1.10662	1	0.515229	0.895365	0.233346	2	2	14.76	5.422	5.422	1	1	1.39316	1.41906	1.04713	1.34276	0.660694	1.22462	0.660694	1.34689	0.246548	1.87403	0.0153246
Q9P2E9	RRBP1_HUMAN	RRBP1	Ribosome-binding protein 1	8.26	8.31	23.19	4.681	3.901	4	1	1.61436	1.83654	1.6293	2.24905	0.912011	1.1695	0.496592	6.08	6.12	12.34	3.333	3.333	3	1	1.08643	1.2942	1.38038	1.22462	1	1.19124	1.43219	5.32	5.37	11.99	5.035	2.624	3	1	1.39316	1.45881	1.27057	1.64437	1.22462	1.15878	1.21339	1.93846	0.0383654	0.991153	0.936924
P17987	TCPA_HUMAN	TCP1	T-complex protein 1 subunit alpha	14.43	14.66	39.57	27.52	23.92	7	1	3.28095	1.75388	2.80543	0.524808	3.49945	0.912011	3.80189	11.09	11.18	34.17	20.86	19.6	8	1	1.41906	1.6293	0.946237	0.0679204	1.55597	0.691831	1.83654	6.46	6.55	33.27	13.85	8.813	4	1	1.40605	1.07647	1.30617	0.231207	1.45881	0.539511	1.47231	0.684135	0.405021	0.743697	0.45562
O00584	RNT2_HUMAN	RNASET2	Ribonuclease T2	16.05	16.1	55.47	35.94	34.77	9	1	1	0.30761	0.265461	1.97697	1.34276	18.8799	4.32514	17.9	17.93	52.73	50	50	12	1	2.05116	0.954993	1.8197	2.60615	3.66438	30.479	9.90832	8.82	8.86	36.72	29.3	26.56	5	1	1.41906	1.20226	0.380189	4.92039	0.390841	26.3027	7.65597	0.111213	0.117282	0.114847	0.0709287
O43707	ACTN4_HUMAN	ACTN4	Alpha-actinin-4	89.96	90.01	72.23	65.09	60.59	71	1	0.887156	0.356451	1.20226	0.515229	0.210863	1.45881	0.440555	50.2	91.9	70.47	65.2	63.45	82	1	1.1272	0.724436	1.47231	0.731139	0.47863	2.1677	0.946237	44.75	80.58	66.85	60.15	56.31	52	1	1.41906	0.591562	1.25892	0.801678	0.325087	1.64437	0.758578	1.12626	0.807563	0.844256	0.666558
P17174	AATC_HUMAN	GOT1	Aspartate aminotransferase, cytoplasmic	9.97	10	36.08	24.94	19.13	5	1	0.704693	0.331131	0.42462	0.515229	1.13763	0.972747	2.26987	16.02	16.23	47.7	32.2	30.99	10	1	1.90546	1.23595	1.88799	1.13763	3.37287	3.53183	4.36516	9.32	9.36	27.36	20.1	15.74	5	1	1.41906	1.14815	0.544503	1.27057	1.07647	0.862979	1.87068	0.407604	0.0425662	0.381568	0.000494133
P30046	DOPD_HUMAN	DDT	D-dopachrome decarboxylase	5.54	5.55	64.41	56.78	50	6	1	0.928966	0.49204	0.737904	0.963829	1.69044	1.57036	2.93765	10.04	10.04	56.78	56.78	56.78	7	1	0.737904	1.2942	0.895365	2.208	3.46737	2.07014	4.48745	6.01	6.01	50	50	50	5	1	1.41906	1.15878	1.24738	1.47231	1.61436	1.2942	2.70396	0.399074	0.0111372	0.367211	0.0142288
P35527	K1C9_HUMAN	KRT9	Keratin, type I cytoskeletal 9	5.77	5.85	14.61	7.705	6.581	3	1	1.34276	0.469894	0.928966	1.90546	0.212814	2.91072	0.448745	2.03	2.05	5.136	2.247	2.247	1	1	0.83946	0.559758	1.20226	1.45881	0.672977	1.80302	1.11686	2.01	2.06	11.08	2.247	2.247	1	1	1.41906	1.08643	1.48594	2.01372	0.597035	1.90546	1.44544	0.948485	0.933574	0.845059	0.577675
P48163	MAOX_HUMAN	ME1	NADP-dependent malic enzyme	4	4	15.03	8.916	8.916	2	1	0.359749	0.711214	0.496592	0.175388	0.519996	1.1695	1.88799	6.02	6.1	16.78	8.741	7.692	3	1	4.83059	6.79204	3.59749	3.01995	7.17794	3.10456	11.3763	1.94	1.94	14.86	3.671	3.671	1	1	1.41906	1.80302	1.61436	1.90546	1.43219	2.31206	1.94089	0.460034	0.111806	0.532996	0.170316
P67775	PP2AA_HUMAN	PPP2CA	Serine/threonine-protein phosphatase 2A catalytic subunit alpha isoform	6	6.08	22.33	17.8	17.8	4	1	0.981748	1.02802	0.879022	0.724436	1.49969	0.972747	2.01372	4.92	4.94	22.98	17.8	17.8	4	1	0.717794	0.855067	0.275423	0.496592	1.09648	0.981748	1.41906	0.13	0.15	7.767	4.207	0	0	1	1.41906	2.65461	1.92309	1.94089	4.83059	0.570164	4.09261	0.616994	0.0482868	0.573853	0.0447236
Q15366	PCBP2_HUMAN	PCBP2	Poly(rC)-binding protein 2	6.01	6.02	19.45	11.78	11.78	3	1	0.862979	2.03236	1.15878	0.515229	2.10863	1.99526	3.90841	6	6	15.62	12.33	10.96	3	1	2.37684	1.52757	1.18032	0.954993	2.14783	0.226986	4.05509	6	6	13.7	10.96	10.96	3	1	1.43219	1.99526	1.09648	1.03753	2.31206	4.48745	5.05825	0.417059	0.0329247	0.656905	0.43516
Q16769	QPCT_HUMAN	QPCT	Glutaminyl-peptide cyclotransferase	9.23	9.32	49.58	26.32	26.32	6	1	3.76704	0.937562	0.870964	2.51189	8.24138	14.3219	0.121339	13.36	13.44	43.49	42.11	41.83	7	1	0.515229	0.334195	0.465586	0.474242	6.13762	18.3654	0.102802	6.17	6.24	36.01	24.65	18.28	4	1	1.43219	3.37287	3.16228	1.21339	14.0605	31.3329	1.77011	0.24036	0.113371	0.0680145	0.0994771
Q9HCU0	CD248_HUMAN	CD248	Endosialin	7.66	7.66	5.416	4.888	4.888	4	1	1.24738	1.23595	1.31826	4.01791	0.0519996	0.119124	0.201372	6.25	6.25	8.19	4.888	4.888	4	1	1.52757	1.24738	1.39316	4.09261	0.0515229	0.0758578	0.134276	2	2	8.322	0.9247	0.9247	1	1	1.43219	1.21339	1.09648	2.44343	0.660694	0.586138	0.751623	14.206	0.0729904	21.2355	0.0582969
P35908	K22E_HUMAN	KRT2	Keratin, type II cytoskeletal 2 epidermal	7.94	11.8	19.72	11.89	10.02	6	1	0.648634	0.724436	0.49204	2.29087	0.613762	1.92309	0.972747	5.48	7.65	17.84	7.668	6.26	5	1	2.1677	0.401791	0.685488	2.31206	1	3.69828	1.11686	1.03	1.08	16.59	3.756	1.878	1	1	1.44544	1.28233	0.679204	1.64437	0.444631	3.34195	0.809096	0.881464	0.7984	0.67758	0.478682
P49321	NASP_HUMAN	NASP	Nuclear autoantigenic sperm protein	8.6	8.66	15.61	11.55	10.66	4	1	0.325087	0.15417	0.334195	0.203236	1.90546	0.210863	0.887156	9.64	10.44	19.54	12.31	11.55	6	1	1.01859	1.38038	1.10662	0.981748	2.42103	1.55597	1.72187	4.05	4.08	13.96	5.711	4.442	2	1	1.44544	3.31131	1.39316	0.972747	2.58226	2.63027	2.39883	0.40287	0.198461	0.577731	0.0101736
P52565	GDIR1_HUMAN	ARHGDIA	Rho GDP-dissociation inhibitor 1	10.14	10.14	40.2	22.55	22.55	7	1	1.14815	0.60256	1.21339	0.570164	1.27057	0.210863	0.469894	6.59	6.59	45.1	25.49	22.06	5	1	0.981748	0.711214	1.19124	0.334195	0.972747	0.310456	0.420727	4.46	4.46	42.65	18.14	15.2	2	1	1.44544	1.65959	1.40605	1.07647	1.58489	0.15417	0.847227	1.39421	0.417745	1.48541	0.309242
Q14697	GANAB_HUMAN	GANAB	Neutral alpha-glucosidase AB	24.5	24.54	30.08	21.72	18.43	14	1	1.75388	0.903649	1.51356	0.672977	1.31826	0.731139	0.83946	25.31	25.31	32.52	23.73	22.46	16	1	1.47231	1.20226	0.912011	0.586138	1.52757	0.30761	0.613762	12.39	12.4	29.34	10.7	9.958	7	1	1.44544	0.469894	0.946237	0.359749	1.13763	0.824138	0.744732	1.21378	0.515911	1.26734	0.535789
Q9UBS4	DJB11_HUMAN	DNAJB11	DnaJ homolog subfamily B member 11	4.04	4.04	14.53	10.89	10.89	2	1	2.12814	1.45881	0.870964	0.288403	3.69828	1.00925	0.394457	4	4	13.13	10.89	10.89	2	1	0.809096	0.903649	1.11686	0.544503	1.38038	0.691831	1.03753	2	2	13.97	4.469	4.469	1	1	1.44544	0.903649	1.34276	0.801678	1.7378	0.831764	0.801678	0.675774	0.539129	0.84395	0.437427
O60701	UGDH_HUMAN	UGDH	UDP-glucose 6-dehydrogenase	4.03	4.08	15.38	8.097	7.085	2	1	0.879022	0.912011	1.10662	0.636796	0.515229	0.937562	0.855067	2.16	2.22	9.312	8.3	4.049	1	1	0.724436	1.22462	0.60256	0.691831	0.356451	0.751623	1.05682	2.19	2.23	9.514	7.085	3.036	1	1	1.45881	1.49969	1.55597	0.267917	0.737904	0.937562	0.887156	1.17887	0.36567	1.17607	0.573015
P02545	LMNA_HUMAN	LMNA	Prelamin-A/C	42.44	44.26	41.11	39.01	36.14	24	1	1.55597	1.40605	0.954993	3.63078	0.316228	2.01372	1.38038	45.88	47.35	47.74	42.17	36.9	28	1	1.43219	1.28233	1.61436	5.05825	0.277971	1.67494	2.88403	37.75	37.75	49.55	38.7	33.43	19	1	1.45881	1.20226	1.19124	3.59749	0.325087	1.44544	1.49969	1.38227	0.552394	1.28847	0.698312
P26038	MOES_HUMAN	MSN	Moesin	53.55	53.55	52.51	46.62	46.62	39	1	1.13763	1.05682	1.13763	0.597035	0.654636	1.21339	0.030761	53.38	53.38	63.78	59.62	50.09	37	1	1.24738	0.981748	1.14815	0.92045	0.679204	1.23595	0.0356451	46.6	46.6	63.6	48.01	42.63	31	1	1.45881	1.24738	1.41906	0.554626	0.928966	1.08643	0.0270396	1.55756	0.259231	1.62941	0.174277
P30044	PRDX5_HUMAN	PRDX5	Peroxiredoxin-5, mitochondrial	2	2	15.42	7.944	7.944	1	1	0.648634	0.549541	0.591562	0.57544	0.380189	0.642688	1.1695	4	4	37.38	16.36	16.36	2	1	1.35519	0.340408	1.28233	0.288403	0.554626	1.1272	4.83059	6.16	6.16	40.19	35.51	30.37	4	1	1.45881	0.937562	1.18032	1.25892	0.981748	1.34276	2.55859	0.920967	0.785234	0.393065	0.245958
P49368	TCPG_HUMAN	CCT3	T-complex protein 1 subunit gamma	9.45	9.54	19.08	11.93	10.09	6	1	0.642688	1.38038	1.61436	0.496592	0.887156	0.296483	1.43219	5.38	5.62	20.73	14.31	9.725	4	1	1.27057	0.92045	1.5417	0.190546	0.83946	0.483059	1.51356	4.11	4.17	14.13	4.037	4.037	2	1	1.45881	1.34276	1.52757	0.155597	1.00925	0.870964	1.11686	1.17761	0.690563	1.04157	0.91978
P55072	TERA_HUMAN	VCP	Transitional endoplasmic reticulum ATPase	44.28	44.28	55.21	48.64	39.08	24	1	1.43219	1.99526	2.55859	1.28233	0.265461	4.13048	6.91831	49.74	49.74	58.19	47.89	46.28	28	1	1.02802	1.13763	1.0666	0.515229	0.291072	2.75423	4.92039	27.63	27.63	41.32	30.4	26.43	17	1	1.45881	0.928966	1.14815	0.816582	0.60256	2.55859	5.49541	0.438476	0.196239	0.357593	0.134938
P01011	AACT_HUMAN	SERPINA3	Alpha-1-antichymotrypsin	15.91	15.91	41.37	39.72	39.72	13	1	0.679204	0.586138	0.301995	1.27057	0.265461	0.0564937	0.010666	20.06	20.06	54.61	54.61	51.06	25	1	0.765597	0.613762	0.121339	1.35519	0.461318	0.325087	0.0143219	4	4	30.26	15.13	12.77	2	1	1.47231	0.229087	0.0420727	0.937562	1.27057	0.452898	0.275423	6.92305	0.0295562	2.88929	0.132616
P35579	MYH9_HUMAN	MYH9	Myosin-9	94.33	94.43	40.77	34.54	31.02	51	1	1.18032	0.731139	1.15878	1.10662	0.331131	0.161436	0.49204	89.3	89.3	39.69	30.71	28.32	51	1	1.25892	0.751623	1.47231	1.19124	0.37325	0.270396	0.847227	51.04	51.04	36.48	20.1	15.87	26	1	1.47231	1.05682	1.48594	0.654636	0.654636	0.152757	1.18032	3.15468	0.00159543	2.28353	0.0220459
P37802	TAGL2_HUMAN	TAGLN2	Transgelin-2	16.01	16.01	62.81	53.77	53.77	9	1	1.31826	0.724436	1.77011	1.04713	0.151356	1.38038	1.69044	18	18	63.82	59.3	59.3	13	1	2.18776	1.57036	1.20226	0.751623	0.291072	1.44544	2.03236	14.35	14.35	62.81	55.28	49.75	9	1	1.47231	1.1695	1.13763	0.313329	0.267917	1.35519	1.09648	1.09117	0.821857	1.06855	0.869145
P49767	VEGFC_HUMAN	VEGFC	Vascular endothelial growth factor C	3.17	3.17	9.785	9.785	9.785	2	1	1.01859	0.239883	0.316228	0.280543	0.0440555	0.0570164	0.123595	2	2	8.831	4.296	4.296	1	1	1.61436	0.18197	0.366438	1.14815	0.310456	0.698232	0.398107	0.18	0.18	8.831	4.296	0	0	1	1.47231	1.18032	0.691831	1.5417	0.887156	0.554626	0.666807	7.62529	0.0839992	1.83861	0.316535
O14744	ANM5_HUMAN	PRMT5	Protein arginine N-methyltransferase 5	4.89	4.9	8.634	5.651	5.651	3	1	1.07647	0.981748	0.591562	0.711214	1.08643	1	1.8197	3.91	4.12	7.378	6.279	5.651	3	1	0.912011	0.737904	0.698232	0.772681	1.14815	0.625173	1.95885	0.21	0.23	2.826	2.041	0	0	1	1.48594	3.10456	0.855067	1.28233	3.80189	2.83139	3.56451	0.669869	0.107293	0.662482	0.202206
P49588	SYAC_HUMAN	AARS	Alanine--tRNA ligase, cytoplasmic	12.61	12.62	21.69	9.194	8.574	6	1	2.05116	2.48886	2.35505	0.301995	1.2942	1.70608	3.83707	11.8	11.8	27.89	16.74	12.81	7	1	1.08643	0.887156	0.711214	0.248886	0.334195	0.366438	1.41906	4.44	4.44	13.84	6.095	2.893	3	1	1.48594	1.5417	1.6293	1.04713	0.816582	0.356451	2.208	0.719319	0.458141	1.11347	0.814445
P53618	COPB_HUMAN	COPB1	Coatomer subunit beta	10.93	11.05	12.49	10.28	8.185	5	1	1.15878	1.30617	1.03753	0.824138	0.505825	0.847227	0.787046	10.72	10.85	17	10.81	8.08	5	1	1.95885	1.23595	1.87068	0.325087	0.751623	1.13763	0.981748	6.94	6.98	16.37	7.765	6.821	4	1	1.48594	1.33045	1.28233	0.529663	0.580764	0.457088	1.13763	1.49337	0.0373268	1.33554	0.461731
P04004	VTNC_HUMAN	VTN	Vitronectin	8.27	8.27	12.97	11.92	10.88	6	1	1.7378	1.41906	0.946237	2.58226	1.80302	0.0737904	0.188799	9.55	9.56	17.15	15.48	14.44	7	1	0.816582	0.855067	0.114815	2.0893	0.510505	0.0954993	0.0283139	6.08	6.08	21.76	8.996	8.996	4	1	1.49969	1.36773	0.870964	1.95885	0.801678	0.887156	0.711214	2.23238	0.187085	4.61197	0.131835
P10586	PTPRF_HUMAN	PTPRF	Receptor-type tyrosine-protein phosphatase F	9.53	9.55	13.06	5.349	4.719	6	1	4.57088	3.28095	4.40555	4.40555	10.9648	12.0226	7.04693	11.97	12.05	10.85	5.296	4.51	6	1	1.11686	2.55859	3.63078	2.24905	15.417	19.4089	5.39511	2	2.08	6.765	0.8915	0.6293	1	1	1.49969	0.660694	1.65959	0.524808	2.83139	7.94328	1.87068	0.352855	0.00389655	0.157459	0.0109795
P30153	2AAA_HUMAN	PPP2R1A	Serine/threonine-protein phosphatase 2A 65 kDa regulatory subunit A alpha isoform	16.17	16.44	35.99	24.96	22.92	9	1	0.831764	1.01859	0.946237	0.539511	1.43219	0.501187	3.19154	14.35	15.69	24.79	21.22	19.19	9	1	1.31826	0.855067	0.457088	0.258226	1.15878	0.698232	2.14783	12.03	12.07	20.2	14.94	14.94	6	1	1.49969	0.990832	3.28095	0.758578	1.39316	2.42103	3.49945	0.50765	0.202504	0.582591	0.214963
P50502	F10A1_HUMAN	ST13	Hsc70-interacting protein	7.1	7.11	18.7	14.36	14.36	4	1	1.04713	2.63027	0.787046	1.15878	5.24808	0.666807	6.85488	7.01	7.01	19.24	14.36	14.36	4	1	2.44343	1.97697	0.903649	0.824138	7.58578	1.05682	4.2462	7.95	7.95	21.14	14.36	14.36	4	1	1.49969	1.31826	1.07647	0.169044	1.1272	0.21677	2.72898	0.311199	0.0852431	0.332763	0.094424
P63241	IF5A1_HUMAN	EIF5A	Eukaryotic translation initiation factor 5A-1	14.6	14.6	81.82	81.82	81.17	8	1	3.49945	1.1695	2.18776	0.586138	5.91562	1.52757	7.58578	13.92	13.92	66.23	66.23	66.23	11	1	1.52757	1.25892	1.57036	0.963829	5.86138	2.26987	7.31139	14.36	14.36	87.01	65.58	65.58	8	1	1.51356	1.38038	0.83946	0.83946	3.63078	0.831764	4.52898	0.337063	0.0677527	0.24558	0.0127205
Q9Y230	RUVB2_HUMAN	RUVBL2	RuvB-like 2	2	2.14	11.45	6.911	2.16	1	1	0.772681	1.04713	0.794328	0.554626	0.801678	0.801678	1.1272	4	4	13.39	4.536	4.536	2	1	0.824138	1.09648	0.92045	0.685488	0.809096	0.855067	1.24738	0.44	0.44	15.12	2.16	0	0	1	1.51356	1.09648	1.72187	0.83946	1.80302	2.51189	1.2942	0.916026	0.609897	0.932815	0.655072
Q16531	DDB1_HUMAN	DDB1	DNA damage-binding protein 1	23.6	23.6	17.72	13.6	12.28	12	1	0.630957	0.77983	0.534564	0.744732	1.61436	1.28233	1.65959	22.44	22.49	15.79	12.81	11.14	12	1	0.887156	0.737904	0.685488	0.855067	1.75388	1.01859	1.67494	7.26	7.26	9.298	6.754	3.684	4	1	1.52757	1.2942	0.787046	0.691831	1.67494	1.21339	2.63027	0.485934	0.00121564	0.561982	0.0128808
P07858	CATB_HUMAN	CTSB	Cathepsin B	18.78	18.78	48.08	42.77	39.82	14	1	0.831764	0.794328	1.51356	4.74242	0.145881	0.487529	0.0744732	20.42	20.42	48.08	41.59	41.59	13	1	2.58226	1.61436	4.61318	11.5878	0.214783	1	0.0356451	16.5	16.5	38.35	38.35	35.4	12	1	1.58489	0.903649	2.55859	6.66807	0.188799	0.444631	0.10666	7.52842	0.177201	10.2673	0.184747
P55060	XPO2_HUMAN	CSE1L	Exportin-2	6.7	6.7	14.21	7.93	6.385	4	1	1.87068	1.22462	1.87068	0.118032	2.31206	0.816582	4.20727	4.25	4.26	8.651	4.222	4.222	3	1	2.1677	2.53513	0.698232	0.147231	2.70396	8.24138	6.13762	1.31	1.33	9.166	1.545	1.545	2	1	1.58489	1.23595	0.383707	0.0954993	1.7378	1.70608	2.39883	0.497608	0.192623	0.229994	0.0161107
P62195	PRS8_HUMAN	PSMC5	26S protease regulatory subunit 8	6.01	6.11	15.02	10.84	9.606	3	1	0.847227	0.879022	1.11686	0.432514	0.214783	0.401791	0.190546	6.69	6.73	25.37	18.72	11.08	3	1	2.07014	1.92309	2.35505	1.0666	0.691831	0.630957	0.401791	4.09	4.11	16.5	10.1	6.897	2	1	1.58489	1.39316	1.52757	1.19124	0.912011	1.44544	1.38038	3.17843	0.0111436	2.92763	0.0245398
Q5T4S7	UBR4_HUMAN	UBR4	E3 ubiquitin-protein ligase UBR4	8.36	8.6	7.833	1.254	0.8489	4	1	0.903649	0.636796	0.887156	0.140605	0.549541	0.432514	0.534564	3.2	3.36	4.823	0.8296	0.4823	3	1	1.64437	2.0893	2.10863	0.444631	0.801678	0.765597	0.772681	0.16	0.27	5.788	0.7525	0	0	1	1.58489	1.15878	1.2942	0.0879023	0.369828	0.554626	0.972747	1.41164	0.357472	1.86848	0.16744
P09668	CATH_HUMAN	CTSH	Pro-cathepsin H	2	2	2.687	2.687	2.687	1	1	1.0666	0.772681	1.14815	1.01859	0.937562	4.52898	2.72898	4.48	4.48	8.06	8.06	6.269	2	1	1.35519	1.40605	1.15878	1.35519	1.1272	4.01791	2.77971	2	2	6.567	2.687	2.687	1	1	1.59956	1.00925	1.14815	1.14815	1.78649	6.25173	4.2462	0.366495	0.0634938	0.475105	0.0666622
P40227	TCPZ_HUMAN	CCT6A	T-complex protein 1 subunit zeta	12.66	12.9	41.24	27.87	20.53	6	1	0.954993	0.981748	0.787046	0.151356	1.31826	0.452898	1.04713	11.07	11.21	42.18	23.73	22.79	6	1	0.704693	1.88799	0.765597	0.277971	1.78649	0.717794	3.69828	6.5	6.62	25.99	11.11	11.11	4	1	1.59956	1.67494	1.45881	0.981748	1.47231	0.203236	1.02802	0.825001	0.583593	0.448484	0.169024
O15230	LAMA5_HUMAN	LAMA5	Laminin subunit alpha-5	28.75	28.81	14.78	7.145	6.225	14	1	1.48594	2.65461	1.41906	3.94457	0.413047	2.96483	0.619441	23.53	23.55	16.32	7.767	5.521	12	1	1.08643	1.99526	0.903649	2.03236	0.717794	3.53183	0.549541	15.14	15.44	13.59	4.195	3.627	8	1	1.61436	1.88799	2.29087	2.31206	0.831764	3.69828	2.1677	1.57668	0.441373	0.877364	0.810187
Q9ULZ3	ASC_HUMAN	PYCARD	Apoptosis-associated speck-like protein containing a CARD	7.15	7.15	19.49	19.49	19.49	4	1	0.648634	1.55597	1.36773	1.04713	0.0613762	2.83139	0.229087	1.5	1.5	18.97	15.38	15.38	2	1	0.954993	1.27057	1.43219	1.02802	0.122462	1.58489	0.359749	2.6	2.94	18.46	18.46	7.179	1	1	1.61436	2.96483	1.80302	0.60256	0.12942	4.69894	0.394457	1.08002	0.907549	1.65036	0.251125
Q96G03	PGM2_HUMAN	PGM2	Phosphoglucomutase-2	4.04	4.06	26.47	8.17	5.229	2	1	2.18776	1.23595	1.34276	0.380189	1.95885	1.39316	1.75388	1.03	1.03	6.209	4.575	1.634	1	1	1.1695	1.15878	0.895365	1.05682	1.15878	1.77011	1.43219	0.41	0.41	5.392	2.941	0	0	1	1.6293	1.35519	1.04713	1.99526	1.97697	1.30617	2.80543	0.722304	0.290306	0.72649	0.0345278
P40925	MDHC_HUMAN	MDH1	Malate dehydrogenase, cytoplasmic	18	18	41.32	36.83	36.83	10	1	1.21339	0.937562	0.765597	0.879022	2.24905	0.724436	1.31826	17.73	17.73	47.01	36.53	36.53	10	1	0.613762	0.731139	0.436516	0.505825	1.61436	0.625173	0.660694	13.54	13.54	48.5	41.32	29.64	7	1	1.64437	1.08643	0.903649	1.52757	4.48745	2.01372	3.16228	0.670436	0.213523	0.680066	0.297242
Q00610	CLH1_HUMAN	CLTC	Clathrin heavy chain 1	66.31	66.5	41.67	30.45	29.67	37	1	1.11686	1.23595	1.08643	0.220801	0.185353	0.283139	0.461318	37.81	37.96	28.06	20.48	16.72	18	1	1.49969	1.69044	1.52757	0.505825	0.192309	0.452898	1.00925	30.62	30.76	34.03	15.4	13.73	16	1	1.64437	1.75388	1.39316	0.275423	0.288403	0.366438	0.824138	3.00709	0.0469171	2.257	0.0873251
P00918	CAH2_HUMAN	CA2	Carbonic anhydrase 2	4	4	9.615	9.615	9.615	2	1	0.554626	0.549541	0.416869	0.11272	6.79204	2.72898	1.03753	2.55	2.55	9.615	9.615	6.154	2	1	1.20226	0.946237	1.05682	0.115878	3.87258	1.38038	0.903649	2.52	2.52	11.15	9.615	9.615	2	1	1.65959	1.88799	1.45881	0.946237	14.7231	1.77011	3.19154	0.149666	0.0553418	0.421128	0.149719
Q06210	GFPT1_HUMAN	GFPT1	Glutamine--fructose-6-phosphate aminotransferase [isomerizing] 1	14.02	14.07	16.88	12.3	12.3	7	1	0.666807	0.787046	0.636796	0.801678	0.0972747	0.501187	1.8197	11.63	11.68	16.74	11.16	11.16	6	1	0.510505	1.19124	0.954993	0.432514	0.207014	0.672977	2.18776	6	6.04	14.74	5.436	5.436	3	1	1.65959	1.38038	1.99526	0.765597	2.208	4.61318	5.70164	0.965773	0.945806	0.799788	0.683883
Q9Y2B0	CNPY2_HUMAN	CNPY2	Protein canopy homolog 2	4	4	15.93	15.93	15.93	2	1	2.12814	2.26987	0.299226	12.8233	1.69044	0.539511	1.22462	6.02	6.02	29.67	29.67	29.67	4	1	1.45881	1.0666	3.16228	10.666	5.70164	1.11686	3.80189	1.46	1.46	15.93	8.791	8.791	1	1	1.65959	1.8197	3.76704	13.3045	3.59749	1.33045	7.17794	3.2167	0.440081	0.980395	0.97988
P07900	HS90A_HUMAN	HSP90AA1	Heat shock protein HSP 90-alpha	57.91	58.1	52.19	48.91	46.31	41	1	1.80302	1.23595	1.41906	0.570164	4.01791	0.625173	2.93765	58.11	58.11	52.32	48.36	45.9	42	1	2.63027	1.51356	2.58226	1.58489	6.08135	1.22462	4.65586	26.63	50.14	55.19	42.62	42.62	35	1	1.69044	1.19124	1.39316	0.544503	3.19154	0.519996	3.01995	0.477119	0.141537	0.467035	0.110543
Q92598	HS105_HUMAN	HSPH1	Heat shock protein 105 kDa	8.04	10.11	19.46	10.96	9.091	5	1	4.28548	3.16228	2.39883	3.19154	4.01791	14.4544	0.731139	4.33	4.47	12.35	6.41	3.147	2	1	1.25892	0.524808	1.0666	0.260615	1.01859	4.20727	0.912011	1.23	1.25	10.14	1.515	1.515	1	1	1.69044	0.452898	0.751623	1.30617	1.2942	7.72681	0.474242	0.438613	0.291353	0.40186	0.189533
P48643	TCPE_HUMAN	CCT5	T-complex protein 1 subunit epsilon	10.44	10.47	25.88	19.04	19.04	6	1	0.487529	1.27057	0.625173	0.30761	1.00925	1.11686	1.13763	15.58	15.63	31.24	22.37	22.37	8	1	1.22462	1.08643	1.2942	0.0666807	1.0666	0.283139	1.33045	7.31	7.35	25.51	17.19	13.31	4	1	1.70608	2.1677	0.954993	1.04713	4.16869	2.77971	3.87258	0.678525	0.18762	1.04588	0.916671
Q14203	DCTN1_HUMAN	DCTN1	Dynactin subunit 1	4.03	4.07	5.712	2.66	1.8	2	1	1.34276	1.21339	1.14815	1.09648	0.549541	0.591562	0.448745	3.41	3.5	15.57	3.599	1.8	2	1	1.24738	1.44544	2.26987	0.187068	0.539511	0.109648	0.356451	2.15	2.26	13.38	2.426	0.939	1	1	1.70608	0.870964	2.26987	0.139316	0.100925	0.928966	0.0990832	2.18919	0.00026487	3.66927	0.0986715
Q13308	PTK7_HUMAN	PTK7	Inactive tyrosine-protein kinase 7	12.01	12.01	16.82	9.159	9.159	6	1	1.11686	1.13763	0.937562	1.64437	4.36516	4.16869	0.242103	14.02	14.03	21.96	11.21	10.75	8	1	4.16869	3.69828	3.83707	4.7863	10.0925	6.0256	0.30761	9.26	9.26	20	9.252	7.29	5	1	1.72187	1.57036	0.855067	2.18776	2.14783	1.52757	0.457088	0.399028	0.127575	0.638888	0.412871
Q92859	NEO1_HUMAN	NEO1	Neogenin	8.14	8.16	9.514	4.86	4.86	5	1	1.05682	0.113763	0.954993	3.13329	6.79204	5.19996	1.14815	6.2	6.22	10.4	4.586	4.586	4	1	1.95885	1.58489	1.39316	3.13329	4.57088	2.80543	1.21339	4.34	4.34	5.27	2.533	1.848	2	1	1.72187	1.90546	1.65959	4.2462	7.72681	3.83707	1.77011	0.285789	0.0664317	0.633562	0.26758
Q12864	CAD17_HUMAN	CDH17	Cadherin-17	11.95	11.96	25.36	11.54	11.54	7	1	0.83946	0.0895365	0.519996	0.233346	0.194089	0.0390841	4.52898	7.18	7.18	15.02	7.933	7.091	4	1	1.78649	1.02802	1.6293	0.765597	0.237684	0.299226	8.62979	2.05	2.05	3.606	0.8413	0.8413	1	1	1.7378	1.40605	2.24905	0.679204	0.496592	1.33045	3.0761	0.337957	0.37591	0.406432	0.410864
Q8IUX7	AEBP1_HUMAN	AEBP1	Adipocyte enhancer-binding protein 1	3.35	3.35	9.758	2.332	2.332	2	1	1.03753	0.737904	0.831764	1.19124	0.260615	0.343558	0.246604	2.01	2.01	8.204	1.727	1.727	1	1	1.14815	1.36773	1.05682	2.37684	0.359749	0.549541	1.64437	4.01	4.02	10.02	3.454	2.763	2	1	1.75388	1.80302	1.88799	2.46604	1.09648	1.65959	1.23595	3.38404	0.000788737	1.63284	0.274462
P61981	1433G_HUMAN	YWHAG	14-3-3 protein gamma	6.03	14.09	50.61	45.34	45.34	13	1	0.765597	0.937562	0.751623	0.801678	0.570164	0.487529	0.608135	14.01	20.07	64.37	54.66	52.63	16	1	0.981748	1.13763	0.912011	0.685488	1.03753	1.19124	1.2942	12.97	19.12	62.75	52.63	52.63	14	1	1.77011	4.32514	2.77971	0.501187	1.31826	2.67917	2.83139	1.5331	0.00592935	0.803336	0.0866617
O43505	B3GN1_HUMAN	B3GNT1	N-acetyllactosaminide beta-1,3-N-acetylglucosaminyltransferase	4.94	4.94	21.69	20.72	7.952	2	1	1.25892	0.666807	1.31826	2.85759	4.48745	1.78649	1.31826	8.49	8.49	20.96	14.22	12.53	5	1	1.67494	1.6293	1.34276	2.83139	3.43558	0.642688	0.654636	4.29	4.29	30.36	11.81	11.81	3	1	1.78649	2.03236	1.27057	5.70164	5.64937	1.13763	3.31131	0.561227	0.253534	1.07482	0.886596
P05121	PAI1_HUMAN	SERPINE1	Plasminogen activator inhibitor 1	55.25	55.25	72.89	72.89	71.89	53	1	1.95885	0.60256	0.625173	0.188799	0.0698232	0.0772681	0.0136773	60.35	60.35	75.87	71.89	71.89	51	1	1.83654	0.724436	0.698232	0.195884	0.0946237	0.0608135	0.0136773	44.99	44.99	63.43	58.46	58.46	35	1	1.80302	0.679204	0.666807	0.180302	0.0660693	0.0469894	0.0164437	16.3292	0.0858181	15.8062	0.0595299
Q01995	TAGL_HUMAN	TAGLN	Transgelin	18.52	18.52	63.68	63.68	48.26	16	1	1.38038	0.319154	1.23595	0.220801	0.0363078	0.0816582	0.0201372	20.77	20.77	64.68	59.7	59.7	16	1	2.01372	0.366438	1.7378	0.465586	0.0698232	0.113763	0.0233346	21.69	21.69	83.58	64.18	52.74	11	1	1.80302	0.57544	1.70608	0.369828	0.12942	0.192309	0.0310456	18.0573	0.0480136	16.1904	0.0553696
O94760	DDAH1_HUMAN	DDAH1	N(G),N(G)-dimethylarginine dimethylaminohydrolase 1	4.23	4.23	50.53	17.89	9.123	2	1	0.731139	0.928966	1.61436	0.60256	0.954993	2.53513	2.14783	2.69	2.69	21.75	18.6	11.93	3	1	0.751623	0.928966	0.167494	0.630957	0.591562	2.70396	1.97697	2	2	16.14	5.614	5.614	1	1	1.8197	1.19124	1.51356	1.23595	0.731139	1.58489	1.67494	0.519021	0.0738597	0.395909	0.0748388
P12956	XRCC6_HUMAN	XRCC6	X-ray repair cross-complementing protein 6	23.66	24.75	32.51	31.69	29.72	14	1	0.731139	1.1695	0.559758	0.301995	1.35519	0.349945	2.24905	18.74	19.12	33.66	27.26	20.03	10	1	0.505825	0.903649	1.31826	0.316228	2.42103	0.619441	3.63078	10.94	11.08	27.91	17.41	15.76	7	1	1.8197	2.24905	2.1677	0.369828	3.49945	0.717794	5.24808	0.570897	0.255794	0.363706	0.0833263
P00338	LDHA_HUMAN	LDHA	L-lactate dehydrogenase A chain	39.04	39.34	65.96	56.02	51.2	31	1	1.97697	2.14783	1.61436	0.152757	2.51189	1.41906	4.13048	38.13	38.29	79.22	59.04	55.72	29	1	3.90841	1.44544	1.64437	0.280543	5.64937	2.83139	7.11213	32.79	32.84	72.29	67.77	67.77	22	1	1.83654	1.25892	0.831764	0.310456	2.14783	0.772681	3.76704	0.512956	0.132729	0.318559	0.0277274
O75347	TBCA_HUMAN	TBCA	Tubulin-specific chaperone A	5.48	5.48	51.85	39.81	37.04	4	1	0.946237	0.887156	0.77983	0.246604	2.48886	0.711214	0.946237	8.31	8.31	46.3	46.3	38.89	5	1	0.887156	1.25892	1.83654	0.343558	5.01187	2.31206	1.97697	7.73	7.73	61.11	54.63	38.89	4	1	1.85353	1.95885	2.65461	1.23595	5.80764	4.65586	4.92039	0.558544	0.220223	0.343591	0.0389633
P21810	PGS1_HUMAN	BGN	Biglycan	26.66	26.8	58.97	51.36	51.09	19	1	2.24905	0.870964	1.65959	0.666807	0.0316228	0.580764	0.0258226	27.87	28.14	60.05	53.8	48.1	16	1	2.12814	0.619441	1.52757	0.903649	0.0544503	0.862979	0.037325	17.44	18.07	47.28	33.42	31.52	10	1	1.85353	0.816582	1.21339	1.09648	0.11695	0.413047	0.0316228	6.06046	0.0398875	3.88297	0.0655357
P14618	KPYM_HUMAN	PKM	Pyruvate kinase PKM	73.2	73.24	80.04	70.24	68.36	48	1	1.8197	2.55859	1.6293	0.501187	1.18032	0.737904	6.08135	72.41	72.48	78.53	74.58	72.32	49	1	1.59956	1.58489	1.65959	0.346737	0.625173	0.619441	5.15229	63.67	63.67	80.04	72.88	66.29	36	1	1.87068	1.57036	1.57036	0.613762	1.13763	1.25892	7.37904	0.563188	0.416778	0.580666	0.467565
Q96TA1	NIBL1_HUMAN	FAM129B	Niban-like protein 1	11.22	11.23	18.36	13.54	13.54	6	1	2.48886	0.666807	1.85353	1.08643	0.619441	2.42103	0.946237	8	8.03	13.14	11.66	9.651	4	1	0.515229	0.586138	0.92045	0.42462	0.237684	1.70608	0.912011	3.22	3.22	13.27	5.63	4.692	2	1	1.87068	1.94089	1.08643	1.02802	0.212814	2.18776	1	1.06789	0.885089	0.724098	0.475722
Q96EK6	GNA1_HUMAN	GNPNAT1	Glucosamine 6-phosphate N-acetyltransferase	4	4	11.96	11.96	11.96	2	1	1.31826	1.38038	1.67494	0.559758	2.31206	1.05682	4.40555	3.82	3.82	20.11	11.96	11.96	2	1	1.83654	2.42103	2.208	1.2942	3.13329	2.51189	7.11213	0.87	0.87	5.978	5.978	5.978	1	1	1.88799	1.36773	1.24738	0.724436	3.40408	0.981748	6.0256	0.457912	0.11285	0.411988	0.0654661
Q9Y281	COF2_HUMAN	CFL2	Cofilin-2	6.44	11.99	63.86	63.86	40.96	6	1	1.70608	1.21339	2.26987	0.972747	0.483059	0.0559758	0.296483	5.89	12.04	50.6	50.6	40.96	7	1	7.65597	6.08135	9.0365	4.13048	4.32514	3.43558	1.61436	1.54	8.02	40.36	38.55	21.69	4	1	1.88799	2.65461	2.58226	0.654636	1.21339	0.310456	0.92045	5.14322	0.014928	1.78586	0.257749
P14314	GLU2B_HUMAN	PRKCSH	Glucosidase 2 subunit beta	10.08	10.08	16.48	14.2	14.2	5	1	1.77011	1.99526	1.99526	2.63027	1.77011	0.744732	0.648634	12.2	12.2	17.42	15.91	15.91	8	1	1.61436	0.92045	1.43219	1.44544	1.23595	0.444631	0.625173	11.93	11.93	27.27	12.31	12.31	7	1	1.90546	1.30617	1.36773	2.83139	1.67494	0.47863	0.390841	1.78112	0.108441	1.66864	0.0874415
P48637	GSHB_HUMAN	GSS	Glutathione synthetase	9.84	9.86	32.07	21.73	19.41	6	1	1	1.05682	1	0.580764	3.69828	1.28233	1.20226	8.03	8.03	33.33	13.29	10.97	5	1	0.847227	0.990832	0.83946	0.685488	3.90841	1.61436	1.15878	4.3	4.3	28.69	10.97	6.962	3	1	1.90546	2.53513	2.42103	1.49969	10.8643	4.28548	1.15878	0.450041	0.112209	0.391796	0.0737308
P53992	SC24C_HUMAN	SEC24C	Protein transport protein Sec24C	2	2	4.479	1.645	1.645	1	1	0.301995	1.13763	0.77983	0.288403	0.529663	0.887156	0.855067	2.28	2.28	6.124	2.285	2.285	2	1	1.2942	0.751623	1.43219	0.0440555	2.60615	1.72187	0.237684	0.71	0.71	7.221	1.645	1.645	1	1	1.90546	1.52757	1.75388	0.972747	1.38038	0.772681	1.75388	0.926417	0.829916	0.594265	0.344086
Q04446	GLGB_HUMAN	GBE1	1,4-alpha-glucan-branching enzyme	6.62	6.66	14.53	13.25	12.25	4	1	1.14815	0.801678	0.831764	0.539511	0.265461	0.824138	0.0301995	4.54	4.57	17.95	8.689	7.692	5	1	0.92045	0.559758	1.1272	0.751623	0.353183	0.353183	0.0608135	2.5	2.53	9.544	5.271	3.561	3	1	1.90546	1.33045	1.97697	1.41906	1.61436	0.47863	0.444631	2.3153	0.0666548	3.40913	0.00628926
Q9ULV4	COR1C_HUMAN	CORO1C	Coronin-1C	10.8	10.85	28.48	25.11	25.11	6	1	1.5417	0.30761	0.751623	1.5417	0.283139	0.265461	0.149969	8	8.04	20.46	16.24	16.24	4	1	1.43219	0.731139	0.544503	1.19124	0.138038	0.409261	0.0903649	2.23	2.26	6.751	5.696	2.321	1	1	1.92309	2.44343	3.25087	2.05116	1.69044	0.990832	1.05682	4.417	0.0461695	4.6097	0.0138326
O43447	PPIH_HUMAN	PPIH	Peptidyl-prolyl cis-trans isomerase H	2	2.03	11.3	11.3	5.085	1	1	0.349945	0.613762	0.809096	0.704693	2.12814	2.65461	3.43558	3	3.01	17.51	11.3	11.3	2	1	0.954993	1.11686	1.64437	1.05682	1.34276	1.38038	2.10863	0.88	0.89	37.29	5.085	5.085	1	1	1.94089	2.58226	0.47863	2.75423	6.08135	2.75423	8.16582	0.253884	0.000608553	0.716885	0.114627
P60900	PSA6_HUMAN	PSMA6	Proteasome subunit alpha type-6	14	14.01	42.28	31.71	30.89	7	1	0.794328	1.21339	1.36773	0.698232	1.75388	1.88799	2.01372	14.06	14.06	32.93	32.93	32.93	8	1	1.01859	1.02802	0.954993	1.10662	0.912011	0.928966	1.02802	7.27	7.27	35.77	19.51	19.51	4	1	1.94089	1.87068	2.60615	1.48594	2.14783	1.78649	2.07014	0.538265	0.00255811	1.0683	0.172655
P07339	CATD_HUMAN	CTSD	Cathepsin D	26.47	26.47	45.63	43.69	43.69	15	1	1.58489	0.77983	0.990832	6.79204	2.53513	31.0456	6.0256	24.94	24.94	48.54	47.57	45.87	15	1	0.847227	1.90546	0.554626	4.05509	1.6293	22.08	3.01995	19.48	19.48	48.06	36.17	34.47	11	1	1.95885	0.887156	1.23595	2.22844	3.40408	23.1206	5.86138	0.168876	0.154312	0.187713	0.189543
Q12929	EPS8_HUMAN	EPS8	Epidermal growth factor receptor kinase substrate 8	4	4	8.759	2.798	2.798	2	1	4.40555	3.04789	4.05509	2.51189	0.192309	3.98107	11.5878	4	4	3.163	3.163	3.163	2	1	1.94089	0.270396	1.95885	0.136773	2.10863	2.60615	6.54636	1.92	1.92	4.136	1.217	1.217	1	1	1.95885	2.22844	1.27057	1.1695	1.80302	3.87258	9.2045	0.571801	0.416177	0.282755	0.0577973
P13500	CCL2_HUMAN	CCL2	C-C motif chemokine 2	2.28	2.28	24.24	17.17	11.11	1	1	2.07014	3.80189	0.816582	0.685488	0.0591562	0.030479	0.0972747	3.25	3.25	36.36	24.24	17.17	2	1	2.70396	4.36516	1.03753	0.831764	0.110662	0.0630957	0.10666	1.86	1.86	24.24	24.24	7.071	1	1	1.99526	3.56451	0.758578	0.539511	0.0570164	0.280543	0.0452898	26.8818	0.0843598	21.2649	0.0833891
P55290	CAD13_HUMAN	CDH13	Cadherin-13	2	2.09	10.94	2.244	1.543	1	1	2.53513	1.0666	1.47231	2.46604	1.7378	0.139316	0.319154	2.45	2.47	5.049	3.086	3.086	2	1	1.99526	1.08643	1.33045	1.61436	1.49969	0.205116	0.253513	2	2.03	10.66	1.543	1.543	1	1	1.99526	0.903649	1.92309	1.64437	1.7378	0.244343	0.265461	2.33307	0.142373	2.15282	0.104233
Q9BWD1	THIC_HUMAN	ACAT2	Acetyl-CoA acetyltransferase, cytosolic	4	4	16.37	9.572	9.572	2	1	1.2942	0.77983	1.10662	1.10662	1.48594	1.72187	2.208	4	4.01	13.85	9.572	9.572	2	1	0.724436	0.363078	0.912011	0.428549	0.717794	0.619441	0.704693	2.04	2.04	12.34	6.801	6.801	1	1	1.99526	1.1272	0.313329	0.349945	1.83654	0.49204	3.49945	0.58576	0.0079299	1.0073	0.977695
O00151	PDLI1_HUMAN	PDLIM1	PDZ and LIM domain protein 1	4	4	13.07	11.55	9.726	2	1	1.2942	0.691831	1.11686	1.85353	0.0990832	0.801678	0.180302	2.68	2.68	13.98	11.55	9.726	2	1	0.539511	0.870964	1.05682	0.92045	0.613762	0.963829	0.879022	4.39	4.39	30.09	16.41	9.422	2	1	2.05116	1.09648	2.24905	1.1272	1.52757	0.218776	1.77011	3.30587	0.0338289	1.07166	0.695773
Q16658	FSCN1_HUMAN	FSCN1	Fascin	6.36	6.4	19.68	14.6	7.708	3	1	3.49945	3.37287	2.88403	2.99226	2.33346	0.275423	1.24738	6.19	6.2	16.63	11.56	10.55	3	1	0.903649	0.946237	1.20226	1.22462	0.0580764	0.233346	0.428549	4.17	4.18	20.69	10.55	5.68	2	1	2.05116	2.12814	0.870964	0.928966	0.963829	0.0353183	0.816582	2.13916	0.0962051	4.39748	0.000456364
P28482	MK01_HUMAN	MAPK1	Mitogen-activated protein kinase 1	4	4.03	22.22	14.72	6.667	2	1	0.801678	0.529663	1.45881	1.48594	0.672977	0.122462	0.724436	5.92	5.92	21.94	17.78	11.39	3	1	1.43219	1.21339	1.61436	0.903649	0.515229	0.147231	0.809096	3.57	3.57	21.94	8.611	8.611	3	1	2.07014	1.30617	2.208	0.296483	1.5417	1.47231	2.31206	2.08284	0.102697	2.51309	0.0163566
Q9Y287	ITM2B_HUMAN	ITM2B	Integral membrane protein 2B	2.42	2.42	15.41	7.143	3.759	1	1	0.954993	0.809096	0.654636	1.07647	1.30617	0.912011	1.07647	2.87	2.87	12.03	7.143	7.143	2	1	1.21339	1.25892	0.772681	1.14815	1.20226	0.954993	0.92045	2.33	2.33	10.9	7.143	7.143	2	1	2.07014	2.67917	3.0761	2.93765	3.01995	2.99226	1.01859	0.818635	0.17724	1.0514	0.707923
P22466	GALA_HUMAN	GAL	Galanin peptides	4	4	21.95	21.95	21.95	2	1	1.28233	1.33045	1.1695	1.05682	1.65959	1.08643	1.80302	4	4	21.95	21.95	21.95	2	1	2.33346	0.452898	0.0946237	0.363078	3.66438	2.24905	7.24436	1.54	1.54	40.65	9.756	9.756	1	1	2.0893	2.91072	1.44544	0.334195	3.87258	2.05116	14.4544	0.770155	0.102111	0.193531	0.0264424
P31946	1433B_HUMAN	YWHAB	14-3-3 protein beta/alpha	12	18.08	48.78	42.28	42.28	14	1	1	0.772681	1.43219	0.47863	0.280543	1.28233	0.660694	8.23	18.41	50.41	48.37	45.53	15	1	0.946237	1.05682	0.972747	0.928966	0.870964	0.855067	0.847227	8	18.46	49.59	45.53	45.53	14	1	2.0893	2.42103	1.7378	1.24738	1.75388	0.83946	2.37684	1.26378	0.536644	1.14363	0.00668981
P58546	MTPN_HUMAN	MTPN	Myotrophin	4	4.02	36.44	27.97	27.97	3	1	1.14815	1.36773	1.09648	0.672977	0.946237	1.13763	1.05682	6	6.08	42.37	33.9	33.9	3	1	0.946237	1.03753	1.07647	1.01859	1.5417	0.937562	1.19124	4.72	4.77	45.76	32.2	32.2	3	1	2.0893	2.10863	2.75423	1.0666	5.29664	0.591562	2.10863	1.00972	0.950287	0.830211	0.164105
P07686	HEXB_HUMAN	HEXB	Beta-hexosaminidase subunit beta	21.65	21.77	30.04	24.82	23.2	13	1	3.28095	3.01995	4.32514	9.81748	0.586138	5.70164	16.7494	20.83	21.78	33.09	30.22	27.7	14	1	1.64437	1.35519	0.981748	5.54626	0.280543	3.53183	7.24436	17.68	17.85	37.59	23.56	19.78	10	1	2.10863	1.69044	1.20226	5.01187	1.77011	2.67917	7.65597	0.558493	0.429781	0.571284	0.430767
P09651	ROA1_HUMAN	HNRNPA1	Heterogeneous nuclear ribonucleoprotein A1	12.08	14.93	24.73	24.73	20.7	11	1	1.72187	1.07647	0.625173	1.52757	1.85353	0.580764	3.10456	12.84	21.14	44.09	25	25	16	1	0.608135	0.787046	0.648634	1.78649	0.847227	1	3.0761	12.18	16.2	26.08	24.73	24.73	12	1	2.14783	0.474242	1.20226	3.01995	2.72898	1.90546	3.49945	0.644654	0.310591	0.588664	0.302755
Q15942	ZYX_HUMAN	ZYX	Zyxin	3.05	3.05	14.34	7.168	7.168	2	1	1.10662	1.51356	2.208	0.0280543	0.192309	0.0698232	0.108643	4.06	4.06	15.73	5.245	5.245	2	1	1	0.92045	0.83946	1.10662	0.0501187	0.226986	0.501187	3.09	3.09	14.69	6.818	6.818	2	1	2.18776	0.946237	2.53513	3.66438	0.0383707	0.349945	0.420727	9.47676	0.069647	3.7517	0.000728792
O15145	ARPC3_HUMAN	ARPC3	Actin-related protein 2/3 complex subunit 3	2	2	7.303	7.303	7.303	1	1	1.83654	1.78649	1.41906	1.14815	0.862979	2.42103	0.801678	0.15	0.15	15.17	7.303	0	0	1	0.990832	1.01859	0.903649	0.887156	0.855067	0.990832	0.92045	4	4	21.91	21.91	21.91	2	1	2.208	2.01372	3.0761	2.1677	2.208	2.91072	1.70608	1.05592	0.870129	1.04113	0.440072
P13797	PLST_HUMAN	PLS3	Plastin-3	27.89	28.01	46.03	37.14	37.14	19	1	1.44544	0.717794	1.18032	0.758578	0.972747	0.0619441	0.0205116	30.71	30.87	42.22	33.81	32.06	16	1	1.69044	1.01859	1.39316	0.685488	0.816582	0.170608	0.0192309	31.49	31.81	41.11	37.3	35.08	18	1	2.24905	0.794328	1.31826	1.09648	0.737904	0.108643	0.0337287	2.90113	0.0606127	3.45045	0.0308913
Q14118	DAG1_HUMAN	DAG1	Dystroglycan	13.01	13.01	16.31	12.29	12.29	8	1	0.47863	0.772681	0.636796	2.33346	3.46737	3.98107	0.409261	14.79	14.82	26.7	14.41	12.85	7	1	3.66438	1.19124	2.14783	4.7863	7.87046	9.90832	5.24808	12.18	12.18	18.21	9.162	9.162	6	1	2.26987	2.26987	0.809096	1.78649	1.75388	2.93765	2.208	0.398709	0.140485	0.333257	0.0101361
P04406	G3P_HUMAN	GAPDH	Glyceraldehyde-3-phosphate dehydrogenase	27.79	27.79	58.81	54.63	54.63	36	1	2.37684	4.20727	1.15878	1.85353	2.208	0.879022	18.0302	38.27	38.27	62.09	60	57.61	32	1	1.2942	1	0.954993	0.597035	1.02802	0.505825	6.42688	28.75	28.75	62.69	52.24	47.76	20	1	2.29087	2.1677	1.24738	1.08643	3.10456	1.1272	15.417	0.301074	0.274985	0.36526	0.271192
Q06323	PSME1_HUMAN	PSME1	Proteasome activator complex subunit 1	17.61	17.61	49.4	42.17	37.75	9	1	1.31826	1.18032	1.5417	0.831764	2.01372	0.519996	6.42688	15.9	15.97	49.8	47.39	38.96	9	1	0.529663	1.23595	1.10662	0.990832	1.0666	0.194089	3.94457	8.58	8.61	44.98	29.72	22.49	6	1	2.29087	0.972747	1.72187	1.02802	1.49969	0.870964	6.91831	0.393191	0.214345	0.560556	0.400412
Q16543	CDC37_HUMAN	CDC37	Hsp90 co-chaperone Cdc37	8	8.01	16.67	15.34	15.34	4	1	1.34276	2.42103	2.42103	0.765597	0.990832	0.570164	2.42103	8.77	8.77	26.72	19.58	19.58	5	1	1.35519	1.70608	1.52757	0.60256	1.45881	0.253513	2.33346	3.53	3.53	18.52	9.788	6.878	2	1	2.35505	3.49945	3.13329	1.10662	1.13763	0.731139	4.13048	1.19795	0.687453	0.9182	0.836798
P15586	GNS_HUMAN	GNS	N-acetylglucosamine-6-sulfatase	11.46	11.46	16.3	14.13	14.13	6	1	0.591562	0.847227	0.794328	1.72187	0.0801678	2.88403	1.05682	8.83	8.83	20.83	11.05	11.05	6	1	0.887156	0.972747	0.704693	1.61436	0.416869	2.39883	1.5417	9.58	9.58	26.09	11.78	11.78	5	1	2.39883	6.0256	0.972747	8.09096	0.394457	14.8594	10.7647	0.739363	0.61217	0.713125	0.406103
P07355	ANXA2_HUMAN	ANXA2	Annexin A2	35.37	35.37	64.9	61.65	61.65	22	1	2.80543	1.8197	3.22107	3.31131	0.239883	9.81748	2.65461	34.2	34.2	63.13	60.18	57.52	19	1	1.61436	1.33045	1.55597	1.28233	0.143219	4.28548	1.00925	19.62	19.62	58.41	36.87	34.51	12	1	2.42103	2.22844	1.65959	2.26987	0.293765	4.32514	1.04713	0.57383	0.439651	0.748418	0.642248
P30041	PRDX6_HUMAN	PRDX6	Peroxiredoxin-6	22.96	22.96	70.54	68.3	68.3	17	1	1.5417	1.67494	1.97697	0.586138	1.31826	0.185353	1.47231	21.01	21.01	66.96	62.95	62.95	14	1	2.07014	2.26987	2.72898	0.534564	0.972747	0.366438	3.04789	20.29	20.29	75	68.3	56.7	11	1	2.46604	2.31206	2.85759	0.981748	1.95885	0.570164	2.29087	1.36692	0.444784	1.17667	0.759638
P46060	RAGP1_HUMAN	RANGAP1	Ran GTPase-activating protein 1	4.01	4.02	13.46	5.963	5.963	2	1	0.666807	1.20226	0.847227	1.35519	1.15878	0.698232	0.660694	2	2	2.896	2.044	2.044	1	1	87.9023	83.946	87.9023	86.2979	87.9023	75.8578	87.9023	2.05	2.05	14.48	2.044	2.044	1	1	2.46604	2.55859	2.22844	2.208	0.313329	1.41906	1.41906	1.2086	0.417141	0.827415	0.55243
Q16706	MA2A1_HUMAN	MAN2A1	Alpha-mannosidase 2	14.99	15.06	13.2	9.003	7.605	8	1	2.46604	1.39316	1.11686	3.34195	4.7863	0.666807	2.31206	8.01	8.11	9.003	4.108	4.108	4	1	1.95885	0.717794	1.07647	2.42103	3.80189	1.5417	1.24738	4.03	4.07	10.66	2.185	2.185	2	1	2.46604	1.70608	2.0893	2.58226	3.83707	0.685488	0.758578	0.719985	0.520158	0.653087	0.336334
Q01082	SPTB2_HUMAN	SPTBN1	Spectrin beta chain, non-erythrocytic 1	24.92	25.08	15.44	8.672	7.318	13	1	1.8197	1.35519	1.15878	0.862979	0.190546	0.549541	0.751623	30.5	32.25	19.12	9.898	8.291	16	1	1.0666	0.831764	1.1272	0.534564	0.666807	0.313329	0.440555	12.63	13.67	22.25	5.33	3.807	7	1	2.48886	1.45881	3.28095	0.597035	1.09648	1.31826	2.26987	2.49243	0.0259759	1.92588	0.0343489
O76003	GLRX3_HUMAN	GLRX3	Glutaredoxin-3	6	6.03	14.33	11.64	11.64	3	1	0.887156	0.972747	1.00925	0.619441	1.78649	1.0666	1.23595	4.58	4.61	15.52	11.64	11.64	3	1	2.39883	2.31206	3.22107	0.787046	4.96592	1.78649	0.928966	4.03	4.03	17.91	11.64	11.64	3	1	2.51189	5.80764	5.39511	3.80189	7.37904	1.77011	4.87529	0.65863	0.0464734	0.759162	0.590505
P35241	RADI_HUMAN	RDX	Radixin	11.64	32.27	34.48	29.5	28.13	20	1	1.40605	1.38038	1.48594	1.04713	0.83946	0.501187	0.109648	5.62	28.72	35.33	30.02	24.7	20	1	0.83946	0.608135	1.36773	0.630957	0.698232	0.937562	0.313329	5.75	24.83	33.96	27.96	23.84	19	1	2.51189	0.83946	2.24905	1.77011	1.90546	1.97697	0.220801	2.61443	0.00863164	1.3687	0.335011
O60888	CUTA_HUMAN	CUTA	Protein CutA	4.31	4.34	35.75	32.96	25.14	4	1	0.666807	0.642688	0.679204	0.77983	0.570164	0.340408	0.0630957	9.17	9.17	39.66	39.66	39.66	7	1	0.483059	1.6293	0.496592	0.619441	1.92309	3.43558	1.58489	4.1	4.1	38.55	31.84	31.84	4	1	2.53513	3.22107	1.57036	1.99526	3.04789	5.39511	1.88799	2.32227	0.0211373	0.365379	0.0273108
O43570	CAH12_HUMAN	CA12	Carbonic anhydrase 12	2.01	2.02	19.77	5.085	5.085	2	1	0.717794	0.564937	0.724436	0.636796	0.824138	0.237684	0.105682	4	4	14.69	10.17	10.17	2	1	0.115878	0.824138	0.824138	1.10662	0.744732	5.39511	0.937562	0.84	0.86	14.41	7.062	5.085	1	1	2.55859	1.8197	2.35505	2.51189	1.69044	14.4544	1.24738	1.87269	0.122337	0.328153	0.211385
Q6IBS0	TWF2_HUMAN	TWF2	Twinfilin-2	2	2.37	16.05	6.304	4.298	1	1	1.6293	1.30617	1.21339	0.212814	0.363078	0.946237	1.15878	4	4.01	16.33	11.46	9.742	3	1	2.22844	1.09648	1	0.539511	1.51356	0.519996	1.92309	2	2	19.2	4.298	4.298	1	1	2.55859	2.208	3.0761	1.58489	2.70396	1.40605	2.42103	1.30344	0.515389	0.889302	0.772549
P61457	PHS_HUMAN	PCBD1	Pterin-4-alpha-carbinolamine dehydratase	5.8	5.8	34.62	29.81	29.81	4	1	1.19124	0.83946	1.15878	1.22462	6.72977	3.25087	2.53513	6.35	6.35	39.42	39.42	39.42	5	1	1.31826	1.87068	1.15878	1.67494	8.31764	2.77971	2.70396	5.93	5.93	39.42	39.42	32.69	5	1	2.67917	0.794328	1.64437	0.183654	9.63829	4.2462	5.24808	0.259549	0.0175015	0.305304	0.0590192
P19021	AMD_HUMAN	PAM	Peptidyl-glycine alpha-amidating monooxygenase	15.36	15.44	20.04	15.31	13.87	10	1	2.10863	0.413047	0.816582	0.398107	7.58578	1.15878	0.461318	16.99	17.02	22.3	15.31	11.2	9	1	4.40555	1.67494	2.03236	4.57088	14.8594	3.7325	0.510505	11.3	11.36	30.01	9.558	7.708	6	1	2.70396	2.93765	2.35505	3.90841	4.40555	2.48886	0.510505	0.308696	0.26049	0.429802	0.316347
P20042	IF2B_HUMAN	EIF2S2	Eukaryotic translation initiation factor 2 subunit 2	2.57	2.58	6.607	6.607	6.607	2	1	0.334195	0.501187	1.67494	1.04713	0.280543	0.0711213	0.483059	4.91	4.91	15.02	11.11	11.11	3	1	1.8197	1.95885	1.05682	0.363078	1.21339	0.887156	0.772681	2.09	2.09	20.12	3.604	3.604	1	1	2.77971	3.04789	1.99526	0.387258	0.751623	1.2942	0.376704	3.2759	0.100092	1.29439	0.509295
P55058	PLTP_HUMAN	PLTP	Phospholipid transfer protein	10.49	10.54	31.44	16.43	15.21	6	1	0.981748	0.809096	0.855067	1.01859	2.01372	0.519996	0.0313329	18.26	18.26	25.15	21.5	17.44	10	1	1.23595	0.586138	0.432514	0.744732	2.18776	0.165959	0.128233	9.31	9.38	32.86	17.65	10.55	4	1	2.77971	1.1272	0.83946	1.23595	4.16869	0.515229	0.30761	1.09109	0.865049	0.966818	0.960564
P12081	SYHC_HUMAN	HARS	Histidine--tRNA ligase, cytoplasmic	17.63	17.67	35.56	30.45	28.68	10	1	1	0.534564	1.0666	0.0529663	2.55859	1.21339	3.76704	12.82	12.93	24.75	21.22	16.11	6	1	0.831764	1.00925	0.990832	0.319154	1.8197	0.519996	2.03236	6.99	6.99	21.61	7.466	7.466	4	1	2.83139	3.49945	1.43219	0.534564	4.74242	3.25087	5.10505	0.290817	0.0245855	0.569664	0.156607
P36222	CH3L1_HUMAN	CHI3L1	Chitinase-3-like protein 1	11.6	11.6	23.76	21.41	21.41	6	1	10.5682	2.88403	21.677	5.59758	1.27057	1.65959	1	10.04	10.04	25.07	18.02	18.02	5	1	11.1686	7.04693	23.1206	6.98232	4.16869	1.24738	1.15878	4.13	4.13	16.19	10.44	7.833	2	1	2.88403	3.01995	4.92039	2.10863	2.10863	1.40605	0.77983	6.37025	0.204043	4.50065	0.173767
Q15063	POSTN_HUMAN	POSTN	Periostin	57.65	57.97	56.1	53.11	51.67	42	1	2.80543	0.704693	0.654636	0.145881	0.0549541	0.057544	0.0263027	50.19	50.2	50.6	46.41	45.57	37	1	3.98107	1.15878	0.92045	0.155597	0.0801678	0.136773	0.0428548	39.72	39.74	51.2	42.7	41.63	23	1	2.91072	0.816582	0.642688	0.110662	0.119124	0.0831764	0.0346737	22.9566	0.146524	16.6652	0.172886
P51665	PSMD7_HUMAN	PSMD7	26S proteasome non-ATPase regulatory subunit 7	6.01	6.01	15.12	11.73	11.73	4	1	2.01372	1.61436	1.6293	1.33045	1.77011	0.744732	0.92045	7.59	7.59	15.43	15.43	15.43	4	1	1.88799	2.26987	2.03236	0.895365	1.6293	0.60256	1.67494	2	2	12.35	5.247	5.247	2	1	2.99226	2.07014	2.42103	1.57036	0.990832	1.75388	1.78649	1.32527	0.292447	1.24177	0.513079
P09341	GROA_HUMAN	CXCL1	Growth-regulated alpha protein	4	4	22.43	22.43	22.43	2	1	3.16228	4.65586	0.731139	0.242103	2.77971	0.152757	0.331131	2	2	12.15	12.15	12.15	1	1	2.0893	2.72898	0.824138	0.787046	2.51189	0.642688	0.928966	2	2	17.76	12.15	12.15	1	1	3.01995	3.90841	0.855067	2.42103	2.33346	0.990832	1.49969	1.80011	0.521568	1.09162	0.859141
P28799	GRN_HUMAN	GRN	Granulins	9.01	9.01	27.66	10.96	10.96	5	1	0.954993	2.44343	0.436516	6.54636	4.16869	19.9526	4.16869	6.81	6.81	23.61	12.98	8.094	5	1	1.27057	2.18776	0.691831	5.49541	2.96483	17.2187	3.28095	6.77	6.77	15.51	9.612	5.902	3	1	3.01995	2.18776	1.72187	7.51623	5.05825	19.9526	6.72977	0.241385	0.133305	0.272213	0.167509
O75083	WDR1_HUMAN	WDR1	WD repeat-containing protein 1	9.11	9.11	16.01	13.2	12.21	7	1	4.57088	3.94457	4.09261	4.87529	1.10662	1.8197	1.5417	9.34	9.34	17.99	15.51	9.076	5	1	1.88799	1.48594	2.03236	2.33346	0.751623	1.7378	1.8197	5.01	5.01	23.76	8.581	6.436	3	1	3.04789	2.80543	4.57088	4.09261	0.824138	1.39316	1.87068	2.48208	0.0568418	1.21692	0.46301
P48723	HSP13_HUMAN	HSPA13	Heat shock 70 kDa protein 13	5.92	5.92	12.74	7.431	7.431	3	1	1.99526	0.487529	1.02802	0.887156	1.55597	2.33346	4.05509	2.1	2.1	16.35	4.671	2.123	1	1	1.70608	0.903649	0.751623	1.80302	1.67494	1.10662	1.83654	4.7	4.7	13.59	11.68	6.369	3	1	3.0761	1.13763	2.29087	1.77011	2.67917	0.831764	5.80764	0.407675	0.0479103	0.800896	0.391018
P25815	S100P_HUMAN	S100P	Protein S100-P	6.04	6.04	71.58	71.58	42.11	3	1	1.64437	1.40605	1.34276	1.11686	1.41906	7.58578	6.08135	2.71	2.71	42.11	42.11	24.21	2	1	1.52757	0.0772681	0.0895365	0.101859	0.0903649	5.24808	3.46737	4	4	29.47	24.21	24.21	2	1	3.16228	0.246604	1.44544	0.642688	1.58489	12.0226	8.87156	0.258914	0.034089	0.190526	0.0895338
P63208	SKP1_HUMAN	SKP1	S-phase kinase-associated protein 1	2.37	2.37	38.04	28.83	28.83	2	1	1.5417	0.642688	0.937562	2.70396	0.711214	1.09648	1.64437	4.08	4.08	42.33	30.67	25.15	2	1	0.972747	1.08643	2.55859	2.37684	3.56451	2.85759	2.70396	3.93	3.93	33.13	30.67	13.5	2	1	3.34195	4.96592	2.93765	1.02802	11.695	8.79023	8.3946	1.1864	0.697077	0.525611	0.0306366
P16422	EPCAM_HUMAN	EPCAM	Epithelial cell adhesion molecule	8.25	8.3	28.98	19.43	19.43	7	1	1.67494	0.180302	0.698232	2.24905	4.32514	5.97035	0.954993	7.75	7.86	38.85	25.16	23.57	7	1	0.60256	0.679204	0.328095	1.87068	11.3763	13.9316	5.39511	4.11	4.15	28.03	13.38	13.38	2	1	3.43558	1.85353	1.36773	4.65586	12.0226	17.5388	8.87156	0.309455	0.07102	0.0875592	0.00254142
P31948	STIP1_HUMAN	STIP1	Stress-induced-phosphoprotein 1	16.07	16.13	31.86	17.68	17.68	9	1	0.60256	2.05116	2.22844	1.40605	8.24138	2.1677	12.2462	16.09	16.09	40.15	24.49	18.42	8	1	1.43219	2.93765	1.15878	1.99526	8.16582	4.13048	9.12011	6.23	6.26	18.97	11.6	8.471	4	1	3.53183	1.99526	3.25087	5.39511	5.64937	2.55859	9.72747	0.19302	0.0312712	0.238804	0.00416353
Q99574	NEUS_HUMAN	SERPINI1	Neuroserpin	11.42	11.44	29.76	20.24	20.24	7	1	0.366438	0.444631	0.394457	0.505825	7.65597	1.28233	0.0946237	7.77	7.79	20.24	17.32	14.39	5	1	1.15878	1.35519	1.36773	0.515229	6.0256	1.95885	1.13763	0.42	0.43	17.8	14.15	2.439	1	1	3.66438	2.93765	7.17794	2.93765	23.7684	12.5892	3.49945	0.180098	0.201567	0.35498	0.131373
Q71DI3	H32_HUMAN	HIST2H3A	Histone H3.2	13.25	13.27	69.12	43.38	42.65	9	1	2.42103	2.83139	6.30957	0.642688	11.3763	1.65959	31.6228	11.56	11.56	46.32	40.44	40.44	11	1	1.02802	1.69044	0.47863	1.11686	1.65959	0.855067	20.3236	11.84	11.84	45.59	45.59	45.59	9	1	3.76704	1.70608	2.33346	4.7863	4.7863	5.15229	21.4783	0.177408	0.112225	0.139607	0.208741
P19075	TSN8_HUMAN	TSPAN8	Tetraspanin-8	2	2	5.907	5.907	5.907	2	1	4.52898	4.48745	1.36773	7.37904	2.48886	31.6228	8.95365	2	2	5.907	5.907	5.907	1	1	2.35505	1.00925	2.07014	2.22844	2.70396	21.2814	3.63078	2	2	13.92	5.907	5.907	1	1	3.90841	6.36796	1.61436	6.48634	10.7647	26.0615	8.95365	0.261415	0.161329	0.188213	0.142754
P43251	BTD_HUMAN	BTD	Biotinidase	8.09	8.09	16.57	13.08	11.79	4	1	0.717794	0.809096	1.11686	0.870964	1.55597	1.21339	0.101859	4	4	5.525	5.525	5.525	2	1	2.51189	2.24905	2.39883	2.53513	2.48886	3.10456	0.549541	4	4	18.6	4.788	4.788	2	1	4.09261	3.25087	4.96592	5.7544	5.91562	2.22844	1.90546	0.943444	0.876581	1.0446	0.897815
O95395	GCNT3_HUMAN	GCNT3	Beta-1,3-galactosyl-O-glycosyl-glycoprotein beta-1,6-N-acetylglucosaminyltransferase 3	13.76	13.76	44.98	32.88	24.43	7	1	0.57544	0.570164	1.1272	0.691831	0.544503	8.70964	15.2757	18.86	18.86	42.24	31.28	28.77	11	1	1.57036	0.660694	0.654636	0.231207	0.0816582	4.48745	10	10.14	10.17	44.29	25.57	20.09	6	1	4.13048	2.37684	1.6293	1.2942	0.772681	8.55067	12.8233	0.0969751	0.0555182	0.169546	0.105337
Q07021	C1QBP_HUMAN	C1QBP	Complement component 1 Q subcomponent-binding protein, mitochondrial	6.02	6.04	33.69	22.7	22.7	3	1	1.65959	1.6293	0.981748	0.134276	6.85488	0.636796	3.87258	10	10.09	37.94	35.11	35.11	7	1	1.15878	2.10863	1.22462	1.44544	10.666	3.16228	4.32514	8.7	8.7	40.78	35.11	31.21	5	1	4.13048	4.01791	2.48886	1.01859	12.1339	2.58226	10.3753	0.285364	0.0941646	0.229295	0.0352139
O95373	IPO7_HUMAN	IPO7	Importin-7	14.65	14.66	14.64	11.66	10.89	8	1	1.22462	2.51189	0.711214	0.149969	1.95885	0.698232	2.75423	9.07	9.07	11.56	7.514	6.744	5	1	2.91072	1.49969	0.704693	1.15878	4.65586	1.61436	4.20727	5.05	5.06	13.01	5.491	4.432	3	1	4.20727	2.46604	2.29087	0.60256	5.91562	5.10505	8.31764	0.620665	0.353936	0.416543	0.0561039
P08476	INHBA_HUMAN	INHBA	Inhibin beta A chain	12.02	12.02	23.94	22.54	19.48	6	1	1.70608	0.972747	1.23595	0.751623	0.203236	0.119124	1.13763	8.11	8.13	38.26	18.08	12.91	4	1	3.40408	1.55597	2.208	1.48594	0.265461	1.00925	3.10456	2.65	2.65	20.66	7.277	1.878	1	1	4.20727	1.87068	2.42103	3.04789	0.0946237	1.58489	3.83707	2.32868	0.0914526	1.32268	0.591803
P21926	CD9_HUMAN	CD9	CD9 antigen	6.31	6.31	17.11	14.91	14.91	4	1	0.801678	0.824138	0.772681	0.586138	8.31764	5.05825	3.13329	6.26	6.26	25	17.54	14.47	3	1	0.510505	1	0.981748	2.65461	11.1686	7.65597	0.83946	5.44	5.45	21.05	18.42	18.42	4	1	4.20727	5.01187	5.19996	4.36516	17.8649	11.9124	9.28966	0.144815	0.00540588	0.187556	0.0572315
P02786	TFR1_HUMAN	TFRC	Transferrin receptor protein 1	15.53	15.53	19.21	13.68	13.68	8	1	0.679204	2.1677	0.855067	0.937562	13.3045	6.98232	2.33346	18.5	18.67	24.08	21.58	16.32	11	1	2.48886	4.32514	3.34195	3.01995	31.3329	17.0608	5.64937	15.87	15.87	22.5	15.79	14.47	8	1	4.40555	5.44503	4.52898	2.03236	19.2309	5.15229	5.49541	0.149588	0.0341804	0.157384	0.0323102
Q12906	ILF3_HUMAN	ILF3	Interleukin enhancer-binding factor 3	19.5	19.5	19.13	17	15.32	9	1	3.76704	3.90841	3.83707	1.15878	8.47227	4.09261	10.4713	15.29	15.3	18.57	11.86	11.86	8	1	1.04713	1.51356	1.35519	1.35519	3.43558	1.04713	4.16869	7.73	7.73	21.25	7.494	7.494	5	1	4.40555	4.69894	3.46737	2.88403	8.70964	3.53183	11.9124	0.356083	0.0238259	0.434917	0.0589973
P20700	LMNB1_HUMAN	LMNB1	Lamin-B1	11.54	13.6	24.06	16.38	14.33	7	1	0.937562	0.83946	0.937562	1.5417	1.88799	1.72187	4.09261	8.64	10.28	18.94	14.33	12.46	6	1	0.608135	1.13763	1.8197	0.946237	3.0761	0.737904	4.61318	4.09	4.1	24.74	3.754	3.754	2	1	4.83059	3.19154	3.49945	2.65461	7.94328	4.92039	12.5892	0.409449	0.0404902	0.392423	0.0958335
P20810	ICAL_HUMAN	CAST	Calpastatin	12	12.03	23.87	21.05	21.05	6	1	0.731139	1.99526	1.33045	1.67494	0.660694	0.253513	1.23595	8.3	8.32	15.25	10.45	10.45	5	1	0.519996	1	0.744732	0.691831	0.133045	0.253513	0.474242	4.07	4.07	10.45	4.52	4.52	2	1	4.87529	6.08135	5.39511	2.60615	4.28548	1.83654	4.36516	1.87851	0.137025	2.75782	0.0127135
O94766	B3GA3_HUMAN	B3GAT3	Galactosylgalactosylxylosylprotein 3-beta-glucuronosyltransferase 3	3.49	3.49	18.21	8.358	6.269	2	1	4.32514	6.13762	4.32514	2.72898	12.4738	9.12011	5.24808	4.86	4.86	11.64	8.358	8.358	3	1	1.47231	0.903649	0.946237	1.33045	2.70396	1.39316	0.816582	2.29	2.29	18.81	6.269	6.269	2	1	5.59758	3.37287	5.10505	5.91562	15.2757	7.65597	7.04693	0.413908	0.0335871	0.690232	0.287872
P38646	GRP75_HUMAN	HSPA9	Stress-70 protein, mitochondrial	9.9	9.9	24.59	10.75	10.75	6	1	1.05682	0.737904	1.40605	0.149969	0.207014	0.409261	5.39511	10.35	10.35	19.44	12.52	10.31	5	1	0.77983	1.6293	1.94089	0.255859	0.207014	1.1272	3.87258	5.63	5.63	26.07	8.1	6.922	3	1	6.79204	7.7983	2.07014	3.80189	3.22107	5.39511	2.0893	0.43425	0.40645	0.645988	0.519634
Q96FQ6	S10AG_HUMAN	S100A16	Protein S100-A16	4	4	19.42	19.42	19.42	2	1	0.794328	0.409261	0.564937	0.972747	1.20226	1.57036	1.21339	3.49	3.49	54.37	37.86	37.86	3	1	1.23595	1.15878	0.787046	1.22462	0.83946	0.946237	0.816582	4.17	4.17	42.72	37.86	37.86	3	1	6.85488	3.46737	8.31764	3.40408	3.69828	7.44732	2.67917	0.56316	0.0168053	1.24653	0.116605
Q15046	SYK_HUMAN	KARS	Lysine--tRNA ligase	5.17	5.19	18.09	11.89	6.365	3	1	0.698232	2.05116	1.1272	0.349945	4.20727	0.758578	2.24905	6.79	6.79	12.06	7.538	6.365	3	1	1.94089	0.972747	0.630957	0.334195	4.83059	2.0893	2.37684	0.41	0.41	11.73	1.173	0	0	1	7.58578	6.79204	6.48634	3.69828	12.8233	6.0256	11.0662	0.434645	0.149333	0.314871	0.0270944
P03956	MMP1_HUMAN	MMP1	Interstitial collagenase	29.31	29.58	47.76	40.94	39.66	17	1	12.3595	2.12814	2.70396	0.787046	0.187068	0.177011	0.0666807	27.55	27.73	48.19	41.15	39.87	18	1	12.8233	2.39883	4.44631	1.88799	0.534564	0.383707	0.272898	28.35	28.35	48.61	40.51	39.23	16	1	8.47227	1.49969	1.99526	0.636796	0.110662	0.293765	0.0685488	26.4351	0.253721	11.3618	0.201981
Q15758	AAAT_HUMAN	SLC1A5	Neutral amino acid transporter B(0)	4.06	4.07	19.59	8.133	8.133	3	1	4.28548	1.30617	2.14783	1.88799	13.0617	9.90832	0.366438	8.01	8.01	11.46	11.46	9.982	4	1	0.870964	0.487529	1.72187	0.724436	7.11213	7.58578	0.255859	2.04	2.04	7.209	3.697	3.697	1	1	9.2045	12.5892	12.2462	10.666	21.0863	22.4905	7.51623	0.273241	0.098338	0.192786	0.0613594
P54802	ANAG_HUMAN	NAGLU	Alpha-N-acetylglucosaminidase	9.85	9.89	27.05	12.25	11.17	5	1	1	1.15878	0.534564	2.93765	0.539511	0.92045	0.214783	6.2	6.2	13.46	7.672	6.595	3	1	0.946237	1.03753	0.824138	0.794328	0.765597	0.77983	0.648634	4	4.01	10.63	4.307	4.307	2	1	9.63829	9.37562	5.01187	17.0608	2.46604	7.44732	3.53183	2.37564	0.229805	1.25855	0.0368189
Q14566	MCM6_HUMAN	MCM6	DNA replication licensing factor MCM6	6	6	15.23	4.629	4.629	3	1	1.48594	0.912011	0.758578	0.0469894	3.46737	2.31206	2.85759	4.04	4.04	14.62	4.019	3.289	2	1	4.40555	0.77983	0.972747	0.218776	9.37562	1.10662	3.83707	0.16	0.16	12.55	1.827	0	0	1	99.0832	99.0832	99.0832	99.0832	99.0832	99.0832	99.0832	0.292011	0.00208304	0.309103	0.156404
Q9NS15	LTBP3_HUMAN	LTBP3	Latent-transforming growth factor beta-binding protein 3	3	3.01	3.53	1.765	1.765	2	1	1.04713	1.58489	0.57544	0.824138	6.91831	0.246604	0.972747	0.07	0.07	1.995	1.074	0	0	1	0.972747	0.334195	0.011272	1.11686	3.80189	2.31206	1.30617	0.14	0.14	6.6	0.6907	0	0	1	99.0832	99.0832	99.0832	99.0832	99.0832	99.0832	99.0832	0.370986	0.31581	0.277764	0.0253
P12429	ANXA3_HUMAN	ANXA3	Annexin A3	3.79	3.82	20.43	13.62	13.62	3	1	0.731139	0.660694	1.04713	0.765597	0.570164	2.80543	1.08643	2	2.01	20.43	10.84	4.954	1	1	0.954993	0.801678	1.04713	0.559758	0.731139	1.33045	0.879022	0.57	0.6	14.55	2.786	2.786	1	-	-	-	-	-	-	-	-	0.565379	0.246927	0.890335	0.565301
P43490	NAMPT_HUMAN	NAMPT	Nicotinamide phosphoribosyltransferase	9.93	9.95	27.09	17.52	14.66	5	1	1.02802	0.895365	0.83946	0.887156	0.972747	1.02802	1	9.44	9.44	14.87	12.83	12.83	5	1	1.20226	1.43219	0.895365	0.405508	0.855067	4.01791	2.05116	0.2	0.2	5.703	2.037	0	0	-	-	-	-	-	-	-	-	0.929763	0.203475	0.427663	0.112672
P46777	RL5_HUMAN	RPL5	60S ribosomal protein L5	9.6	9.61	24.58	16.84	16.84	5	1	1.05682	0.946237	0.401791	0.824138	0.199526	0.251189	0.597035	2.04	2.04	19.19	6.061	6.061	1	1	0.77983	0.954993	0.758578	0.824138	0.363078	0.564937	0.887156	0.5	0.5	13.47	7.744	5.387	1	-	-	-	-	-	-	-	-	2.42175	0.0337315	1.42715	0.0913619
P47897	SYQ_HUMAN	QARS	Glutamine--tRNA ligase	2.25	2.26	9.032	2.581	1.548	1	1	0.879022	1.1272	0.77983	0.990832	0.855067	0.758578	1.25892	11.72	11.72	14.45	10.06	8.903	6	1	0.816582	0.809096	0.937562	0.409261	0.772681	0.772681	1.34276	0.66	0.67	20.26	1.935	1.935	1	-	-	-	-	-	-	-	-	0.997758	0.987984	0.825276	0.421841
P62495	ERF1_HUMAN	ETF1	Eukaryotic peptide chain release factor subunit 1	5.66	5.66	10.3	10.3	10.3	3	1	1.05682	1.78649	1.7378	1.77011	0.178649	0.928966	1.27057	2.02	2.02	14.19	4.119	2.517	1	1	0.737904	0.855067	0.887156	0.559758	0.809096	0.972747	0.642688	2	2	11.9	2.517	2.517	1	-	-	-	-	-	-	-	-	1.85466	0.0910914	0.999753	0.998741
Q09328	MGT5A_HUMAN	MGAT5	Alpha-1,6-mannosylglycoprotein 6-beta-N-acetylglucosaminyltransferase A	2.55	2.61	8.367	2.294	2.294	2	1	1.77011	0.17378	1.11686	0.239883	2.18776	0.685488	0.440555	5.81	5.92	12.15	4.049	4.049	3	1	2.10863	0.912011	1.10662	0.912011	1.41906	1	0.549541	1.89	2.03	8.367	1.754	1.754	1	-	-	-	-	-	-	-	-	0.778676	0.679016	1.22063	0.561185
Q16222	UAP1_HUMAN	UAP1	UDP-N-acetylhexosamine pyrophosphorylase	1.85	1.85	12.26	6.13	3.64	1	1	0.0816582	0.524808	0.331131	0.591562	0.212814	0.505825	0.49204	4.03	4.05	17.43	6.13	6.13	2	1	0.903649	0.903649	1.49969	1.67494	0.0110662	0.380189	0.37325	0.88	0.88	11.3	2.49	2.49	1	-	-	-	-	-	-	-	-	1.25343	0.650195	4.69474	0.00703571
Q71U36	TBA1A_HUMAN	TUBA1A	Tubulin alpha-1A chain	40.59	40.59	64.97	62.08	62.08	29	1	2.12814	2.75423	1.7378	0.340408	0.346737	0.258226	0.21677	36.42	36.42	62.53	58.31	56.1	22	1	1.21339	2.01372	1.83654	0.310456	0.691831	0.824138	0.337287	30.69	30.69	55.88	48.34	43.68	18	-	-	-	-	-	-	-	-	5.81253	0.0582353	2.06365	0.169933
Q99674	CGRE1_HUMAN	CGREF1	Cell growth regulator with EF hand domain protein 1	4.2	4.2	32.56	19.93	16.61	2	1	99.0832	99.0832	99.0832	99.0832	99.0832	99.0832	99.0832	2	2	4.983	3.322	3.322	1	1	0.405508	0.903649	0.461318	0.465586	4.96592	1.6293	1.78649	2	2	23.59	8.97	8.97	1	-	-	-	-	-	-	-	-	0.802019	0.481618	0.231652	0.038235
Q99873	ANM1_HUMAN	PRMT1	Protein arginine N-methyltransferase 1	5.77	5.78	9.695	8.587	8.587	3	1	0.847227	1.10662	1.03753	0.636796	1.61436	0.937562	1.51356	4.63	4.64	11.08	8.587	8.587	3	1	0.92045	0.972747	1.24738	0.787046	1.67494	1.0666	2.22844	1.54	1.54	5.817	3.047	3.047	1	-	-	-	-	-	-	-	-	0.683044	0.0647167	0.594887	0.0443298
O00159	MYO1C_HUMAN	MYO1C	Unconventional myosin-Ic	5.5	5.55	9.313	4.139	4.139	3	1	0.824138	0.862979	1.13763	1.41906	1.05682	4.09261	1.15878	2.14	2.23	7.62	3.669	1.223	1	1	0.963829	1.04713	1.08643	0.981748	0.586138	2.70396	0.534564	-	-	-	-	-	-	-	-	-	-	-	-	-	-	0.49876	0.204756	0.796797	0.637849
O00462	MANBA_HUMAN	MANBA	Beta-mannosidase	6.13	6.14	8.191	6.485	6.485	4	1	1.10662	1.6293	0.887156	2.29087	0.711214	1.44544	0.60256	0.41	0.76	10.69	3.641	1.479	1	1	1.18032	1.04713	1.02802	2.63027	0.510505	0.744732	0.660694	-	-	-	-	-	-	-	-	-	-	-	-	-	-	1.50346	0.287865	2.15636	0.131227
O00629	IMA3_HUMAN	KPNA4	Importin subunit alpha-3	6	6.02	8.061	7.294	7.294	3	1	1.57036	1.48594	1.15878	0.772681	1.44544	1.33045	1.09648	4.07	4.07	9.597	7.294	5.758	2	1	1.09648	1.20226	1.23595	1.08643	1.47231	0.862979	1.64437	-	-	-	-	-	-	-	-	-	-	-	-	-	-	0.927766	0.675721	0.847476	0.309236
O00764	PDXK_HUMAN	PDXK	Pyridoxal kinase	4	4	14.42	14.42	11.22	2	1	1.64437	0.972747	2.33346	0.559758	3.90841	2.75423	4.05509	2.42	2.42	20.83	15.38	12.18	2	1	0.903649	1.47231	1.31826	1.31826	0.92045	2.35505	2.39883	-	-	-	-	-	-	-	-	-	-	-	-	-	-	0.364462	0.00439365	0.635755	0.121678
O14657	TOR1B_HUMAN	TOR1B	Torsin-1B	2	2.02	12.5	5.06	3.274	1	1	1.39316	1.97697	1.09648	1.2942	1.11686	0.691831	1.19124	2.04	3.45	16.37	8.036	6.548	2	1	1.14815	1.18032	1.22462	1.77011	1.0666	1.02802	1.1272	-	-	-	-	-	-	-	-	-	-	-	-	-	-	1.35219	0.216066	1.17757	0.322921
O14786	NRP1_HUMAN	NRP1	Neuropilin-1	10.07	10.08	13.87	9.534	9.534	5	1	1.22462	0.831764	1.20226	1.2942	1.41906	1.1272	0.809096	5.62	5.62	7.367	6.284	4.767	3	1	1.72187	1.47231	1.30617	1.70608	1.72187	1.92309	1.30617	-	-	-	-	-	-	-	-	-	-	-	-	-	-	0.992952	0.964851	0.873307	0.385146
O14908	GIPC1_HUMAN	GIPC1	PDZ domain-containing protein GIPC1	4	4	10.21	10.21	8.108	2	1	0.981748	1.35519	0.887156	1.0666	0.758578	1.22462	0.636796	2.01	2.01	16.82	4.505	4.505	1	1	0.816582	1	0.83946	0.496592	1.34276	1.09648	0.685488	-	-	-	-	-	-	-	-	-	-	-	-	-	-	1.21161	0.3147	0.797374	0.300109
O14974	MYPT1_HUMAN	PPP1R12A	Protein phosphatase 1 regulatory subunit 12A	2.05	2.05	13.98	3.01	3.01	2	1	1.6293	1.52757	1.30617	0.299226	1.19124	0.436516	1.25892	0.32	0.32	10.49	3.01	0	0	1	84.7227	75.1623	87.9023	0.990832	76.5597	68.5488	87.9023	-	-	-	-	-	-	-	-	-	-	-	-	-	-	1.19769	0.627692	0.643176	0.346053
O15031	PLXB2_HUMAN	PLXNB2	Plexin-B2	4.01	4.05	4.353	2.557	1.904	2	1	1.13763	0.16293	0.642688	0.758578	0.100925	1.67494	0.0816582	2.03	2.07	5.441	0.9249	0.9249	1	1	0.704693	0.613762	0.83946	0.855067	0.737904	0.691831	0.436516	-	-	-	-	-	-	-	-	-	-	-	-	-	-	1.19573	0.79507	1.29017	0.158048
O43583	DENR_HUMAN	DENR	Density-regulated protein	4	4	12.12	12.12	12.12	2	1	1.1695	1.10662	3.16228	0.149969	6.66807	5.70164	3.28095	3.82	3.84	23.23	12.12	12.12	2	1	1.05682	1.07647	0.824138	0.937562	1.27057	1.48594	1.07647	-	-	-	-	-	-	-	-	-	-	-	-	-	-	0.252579	0.00763086	0.766243	0.0300945
O43765	SGTA_HUMAN	SGTA	Small glutamine-rich tetratricopeptide repeat-containing protein alpha	2.46	3.32	12.46	10.54	6.709	2	1	0.912011	1.07647	0.49204	0.691831	1.03753	0.648634	0.765597	2	2.54	10.22	6.709	4.473	2	1	2.42103	1.52757	0.580764	1.70608	2.10863	1.7378	1.8197	-	-	-	-	-	-	-	-	-	-	-	-	-	-	1.02107	0.920675	0.766178	0.340594
O60462	NRP2_HUMAN	NRP2	Neuropilin-2	4.02	4.03	5.8	2.793	2.793	2	1	1.19124	0.928966	0.737904	1.19124	1.00925	0.448745	0.501187	4.07	4.07	5.908	2.793	2.793	2	1	1.14815	0.862979	1.1272	0.717794	0.731139	0.529663	0.554626	-	-	-	-	-	-	-	-	-	-	-	-	-	-	1.54636	0.0852614	1.60495	0.021021
O60565	GREM1_HUMAN	GREM1	Gremlin-1	4	4	23.37	19.57	19.57	4	1	2.67917	0.613762	1.38038	0.359749	0.452898	0.0130617	0.218776	2.86	2.86	19.57	19.57	19.57	5	1	1.34276	1.03753	0.642688	1	0.787046	0.691831	0.398107	-	-	-	-	-	-	-	-	-	-	-	-	-	-	5.28648	0.125744	1.60565	0.0684815
O75367	H2AY_HUMAN	H2AFY	Core histone macro-H2A.1	4	8.1	18.28	10.48	10.48	5	1	1.72187	0.280543	1.52757	0.394457	3.31131	3.01995	13.3045	2	3.93	11.02	8.065	8.065	4	1	3.34195	9.12011	5.15229	0.801678	8.3946	14.7231	28.8403	-	-	-	-	-	-	-	-	-	-	-	-	-	-	0.150473	0.0677269	0.224212	0.0327746
O94856	NFASC_HUMAN	NFASC	Neurofascin	1.57	1.57	6.756	1.782	0.7424	1	1	0.77983	0.346737	0.487529	1.48594	0.474242	0.416869	0.398107	2.01	2.08	6.533	2.004	1.707	2	1	0.847227	0.642688	0.501187	1.44544	0.501187	0.210863	0.539511	-	-	-	-	-	-	-	-	-	-	-	-	-	-	1.90815	0.197285	2.12688	0.0878308
O95433	AHSA1_HUMAN	AHSA1	Activator of 90 kDa heat shock protein ATPase homolog 1	6	6.02	18.05	13.02	13.02	3	1	0.855067	1.0666	0.879022	0.691831	1.05682	0.855067	1	7.77	7.77	19.82	16.57	16.57	4	1	0.660694	1.61436	0.519996	0.457088	1.40605	2.31206	1.49969	-	-	-	-	-	-	-	-	-	-	-	-	-	-	0.925692	0.483905	0.488958	0.0454422
O95861	BPNT1_HUMAN	BPNT1	3'(2'),5'-bisphosphate nucleotidase 1	2.07	2.07	23.7	14.29	5.195	1	1	1.10662	2.07014	1.1272	1.67494	2.10863	1.97697	1.02802	4	4	12.01	10.39	10.39	3	1	0.963829	1.6293	0.685488	0.549541	1.15878	1.41906	0.679204	-	-	-	-	-	-	-	-	-	-	-	-	-	-	0.818862	0.435991	0.889426	0.697577
P00747	PLMN_HUMAN	PLG	Plasminogen	6.01	6.14	12.96	7.407	6.667	3	1	1.01859	0.218776	0.121339	1.67494	0.912011	0.340408	0.0178649	6.4	6.4	8.272	6.049	5.309	6	1	0.765597	1.01859	0.666807	0.765597	1.04713	0.151356	0.0704693	-	-	-	-	-	-	-	-	-	-	-	-	-	-	1.90524	0.405059	1.99373	0.139644
P01834	IGKC_HUMAN	IGKC	Ig kappa chain C region	1.68	1.68	32.08	15.09	15.09	2	1	1.78649	0.685488	1.00925	0.383707	0.301995	3.87258	0.591562	3.88	3.88	32.08	32.08	32.08	4	1	1.07647	1.18032	0.816582	1.39316	0.772681	3.63078	0.57544	-	-	-	-	-	-	-	-	-	-	-	-	-	-	0.612438	0.516013	0.658763	0.468593
P02746	C1QB_HUMAN	C1QB	Complement C1q subcomponent subunit B	4.26	4.26	14.62	14.62	11.86	3	1	0.608135	0.42462	0.201372	1.58489	0.698232	0.316228	0.0161436	2.44	2.92	25.3	20.55	11.07	4	1	0.77983	0.630957	0.383707	1.28233	0.787046	0.496592	0.0218776	-	-	-	-	-	-	-	-	-	-	-	-	-	-	2.22337	0.281477	1.87366	0.196918
P02750	A2GL_HUMAN	LRG1	Leucine-rich alpha-2-glycoprotein	6.76	6.76	17.58	17.58	17.58	4	1	0.972747	0.879022	0.591562	0.711214	1.09648	6.08135	0.343558	4.06	4.06	21.04	8.069	8.069	3	1	1.55597	0.654636	0.724436	1.34276	1.22462	6.72977	1.28233	-	-	-	-	-	-	-	-	-	-	-	-	-	-	0.331419	0.250798	0.342836	0.18549
P02760	AMBP_HUMAN	AMBP	Protein AMBP	2	2	15.34	3.125	3.125	2	1	0.816582	0.724436	0.801678	1.94089	0.972747	0.440555	0.0383707	2	2	7.955	6.534	3.125	2	1	0.711214	0.534564	0.224906	1.01859	0.691831	0.299226	0.0642688	-	-	-	-	-	-	-	-	-	-	-	-	-	-	2.18379	0.162605	1.98381	0.198715
P03950	ANGI_HUMAN	ANG	Angiogenin	2.74	2.74	25.85	20.41	20.41	2	1	1.0666	1.15878	1.19124	1.01859	1.47231	1.19124	1.78649	1.62	1.62	15.65	11.56	6.803	1	1	1.11686	1.0666	1.19124	0.954993	1.23595	1.1272	1.87068	-	-	-	-	-	-	-	-	-	-	-	-	-	-	0.73283	0.026338	0.755302	0.100808
P03952	KLKB1_HUMAN	KLKB1	Plasma kallikrein	2	2	5.643	3.292	1.567	1	1	0.77983	0.642688	0.465586	1.24738	0.937562	0.660694	0.0981748	1.7	1.7	6.113	5.486	3.762	2	1	0.954993	0.794328	0.483059	1.51356	1.14815	0.831764	0.159956	-	-	-	-	-	-	-	-	-	-	-	-	-	-	1.46265	0.346852	1.33072	0.473669
P04114	APOB_HUMAN	APOB	Apolipoprotein B-100	6.22	8.47	8.876	2.608	1.359	5	1	0.37325	0.310456	0.280543	0.608135	0.452898	0.0465586	0.136773	8.21	8.47	9.621	4.142	1.687	6	1	0.691831	0.376704	0.128233	1.69044	0.666807	0.912011	0.0167494	-	-	-	-	-	-	-	-	-	-	-	-	-	-	2.4259	0.182062	1.46175	0.572017
P05091	ALDH2_HUMAN	ALDH2	Aldehyde dehydrogenase, mitochondrial	2.04	3.15	18.18	5.996	4.062	2	1	1	1.33045	0.981748	1.97697	0.654636	0.679204	2.29087	2.73	3.22	9.284	5.996	4.642	2	1	0.152757	0.0110662	0.11695	0.487529	0.316228	0.549541	1.07647	-	-	-	-	-	-	-	-	-	-	-	-	-	-	1.04105	0.919475	0.546268	0.351748
P05452	TETN_HUMAN	CLEC3B	Tetranectin	2.01	2.03	10.4	10.4	10.4	2	1	0.870964	0.496592	1.8197	3.46737	0.963829	0.0111686	0.255859	2	2	8.416	5.941	5.941	1	1	1.31826	0.981748	1.58489	2.42103	0.390841	0.751623	0.436516	-	-	-	-	-	-	-	-	-	-	-	-	-	-	3.73137	0.179171	2.7762	0.0417538
P07360	CO8G_HUMAN	C8G	Complement component C8 gamma chain	4.07	4.07	39.6	19.8	19.8	3	1	1.35519	2.26987	0.57544	3.80189	1.15878	0.0672977	0.138038	2.16	2.19	32.67	30.2	19.8	4	1	1.10662	0.457088	0.334195	1.43219	1.19124	0.580764	0.0428548	-	-	-	-	-	-	-	-	-	-	-	-	-	-	3.95967	0.146098	1.43155	0.502413
P07384	CAN1_HUMAN	CAPN1	Calpain-1 catalytic subunit	3.31	3.32	12.61	6.863	6.863	3	1	0.83946	0.870964	0.159956	1.04713	0.349945	0.440555	0.824138	2.07	2.07	8.123	2.381	1.401	1	1	0.981748	1.23595	1.11686	1.11686	0.937562	1.24738	1	-	-	-	-	-	-	-	-	-	-	-	-	-	-	1.45575	0.344358	1.02697	0.767352
P09467	F16P1_HUMAN	FBP1	Fructose-1,6-bisphosphatase 1	4	4	9.763	9.763	9.763	2	1	0.30761	0.496592	0.570164	0.580764	0.0887156	2.80543	3.04789	3.82	3.82	10.95	9.763	9.763	2	1	0.539511	0.648634	0.751623	0.794328	0.465586	1.7378	2.48886	-	-	-	-	-	-	-	-	-	-	-	-	-	-	0.298395	0.0977058	0.477481	0.114825
P09874	PARP1_HUMAN	PARP1	Poly [ADP-ribose] polymerase 1	2.06	2.06	7.396	3.748	3.156	2	1	2.208	7.72681	2.96483	7.7983	13.1826	19.7697	11.272	5.86	5.87	7.89	5.325	4.438	3	1	1.83654	1.55597	1.43219	0.359749	3.31131	2.65461	3.87258	-	-	-	-	-	-	-	-	-	-	-	-	-	-	0.294381	0.00815207	0.377158	0.00311402
P0C0L5	CO4B_HUMAN	C4B	Complement C4-B	63.95	64.13	47.13	39.33	34	46	1	0.937562	0.77983	0.201372	2.14783	0.334195	0.18197	0.0390841	68.4	68.4	47.53	40.65	37.79	54	1	1.05682	0.83946	0.319154	2.85759	0.824138	0.510505	0.0619441	-	-	-	-	-	-	-	-	-	-	-	-	-	-	5.47494	0.100434	2.60908	0.256068
P10646	TFPI1_HUMAN	TFPI	Tissue factor pathway inhibitor	2.2	2.2	15.13	12.5	9.539	2	1	1.03753	1.14815	0.879022	1.51356	0.529663	0.972747	0.0564937	3.72	3.72	19.08	12.17	12.17	3	1	0.765597	1.38038	0.698232	1.23595	0.380189	0.698232	0.147231	-	-	-	-	-	-	-	-	-	-	-	-	-	-	2.14699	0.0484226	2.48692	0.0278007
P11166	GTR1_HUMAN	SLC2A1	Solute carrier family 2, facilitated glucose transporter member 1	5.71	5.71	17.48	7.52	7.52	4	1	0.816582	1.28233	1.61436	1.08643	2.83139	6.13762	0.440555	1.07	1.07	6.098	1.22	1.22	1	1	1.13763	1.39316	1.8197	0.981748	6.85488	13.4277	0.831764	-	-	-	-	-	-	-	-	-	-	-	-	-	-	0.369817	0.156263	0.179942	0.0734521
P11413	G6PD_HUMAN	G6PD	Glucose-6-phosphate 1-dehydrogenase	9.37	9.44	22.33	14.37	13.01	6	1	0.666807	1.11686	0.946237	0.862979	1.01859	1.1272	0.432514	3.21	3.42	23.3	8.544	4.272	2	1	0.619441	1.07647	0.654636	0.242103	0.636796	1.58489	0.390841	-	-	-	-	-	-	-	-	-	-	-	-	-	-	1.06882	0.762242	0.825096	0.662951
P11717	MPRI_HUMAN	IGF2R	Cation-independent mannose-6-phosphate receptor	3.09	3.09	3.051	1.084	0.8832	2	1	1.07647	0.972747	1.01859	0.625173	2.31206	0.654636	0.613762	2.08	2.1	7.346	1.204	0.7226	2	1	1.41906	11.0662	8.24138	8.62979	18.0302	9.63829	5.49541	-	-	-	-	-	-	-	-	-	-	-	-	-	-	0.786431	0.568218	0.549208	0.241081
P11940	PABP1_HUMAN	PABPC1	Polyadenylate-binding protein 1	9.3	9.3	22.48	14.62	14.62	10	1	1.05682	1.01859	0.937562	0.77983	1.05682	0.870964	1.02802	9.47	9.48	26.89	15.41	14.15	10	1	0.847227	0.711214	0.409261	0.666807	0.529663	0.270396	0.549541	-	-	-	-	-	-	-	-	-	-	-	-	-	-	0.972895	0.741801	1.61582	0.108011
P12107	COBA1_HUMAN	COL11A1	Collagen alpha-1(XI) chain	0.08	2.14	15.84	3.156	2.658	3	1	0.524808	0.185353	0.92045	0.346737	0.231207	0.0758578	0.210863	2.02	5.74	16.83	4.264	3.654	5	1	0.724436	0.501187	1.00925	0.334195	0.0277971	0.0731139	0.0380189	-	-	-	-	-	-	-	-	-	-	-	-	-	-	3.44915	0.0964299	15.4138	0.00970503
P12270	TPR_HUMAN	TPR	Nucleoprotein TPR	2.37	2.53	7.787	1.523	0.7617	1	1	0.487529	0.772681	0.809096	0.529663	1.44544	1.01859	1.25892	4.03	4.34	11.55	2.116	1.1	2	1	1.48594	1.6293	1.49969	1.75388	2.33346	2.208	2.80543	-	-	-	-	-	-	-	-	-	-	-	-	-	-	0.580018	0.0152623	0.601789	0.00406779
P13598	ICAM2_HUMAN	ICAM2	Intercellular adhesion molecule 2	4.01	4.01	17.45	11.27	11.27	2	1	0.420727	1.14815	2.01372	2.208	30.479	2.31206	2.208	2.31	2.33	9.455	8	5.455	1	1	1.09648	0.954993	1.10662	0.862979	2.91072	1.65959	1.25892	-	-	-	-	-	-	-	-	-	-	-	-	-	-	0.116414	0.184912	0.516817	0.0435458
P13674	P4HA1_HUMAN	P4HA1	Prolyl 4-hydroxylase subunit alpha-1	4	4	7.865	4.494	4.494	2	1	2.44343	1.52757	1.14815	1.34276	0.47863	0.903649	0.222843	2.03	2.04	12.92	4.869	4.869	2	1	0.731139	1.20226	1.15878	1.35519	0.30761	0.515229	0.461318	-	-	-	-	-	-	-	-	-	-	-	-	-	-	2.78929	0.0406774	2.54519	0.00429659
P13688	CEAM1_HUMAN	CEACAM1	Carcinoembryonic antigen-related cell adhesion molecule 1	3.46	3.46	7.224	5.513	5.513	2	1	1.21339	0.928966	0.717794	1.04713	1.7378	6.72977	1.59956	4	4.01	8.745	5.513	5.513	2	1	1.5417	1.19124	0.18197	1.78649	15.1356	29.1072	7.72681	-	-	-	-	-	-	-	-	-	-	-	-	-	-	0.292474	0.103375	0.0658239	0.0124596
P14174	MIF_HUMAN	MIF	Macrophage migration inhibitory factor	17.45	17.45	68.7	65.22	65.22	17	1	0.325087	1.05682	0.519996	0.272898	5.24808	4.20727	4.74242	8.06	8.06	50.43	50.43	47.83	7	1	0.862979	1.00925	1.57036	1.35519	4.96592	1.49969	2.88403	-	-	-	-	-	-	-	-	-	-	-	-	-	-	0.134168	1.19666e-05	0.372065	0.0413085
P15018	LIF_HUMAN	LIF	Leukemia inhibitory factor	2.75	2.75	13.86	9.406	9.406	2	1	1	1.7378	1.14815	1.30617	1.41906	1.38038	0.895365	0.57	0.57	27.23	4.455	4.455	1	1	0.77983	1.52757	0.691831	0.625173	1.97697	1.90546	0.787046	-	-	-	-	-	-	-	-	-	-	-	-	-	-	1.00554	0.976299	0.594208	0.126269
P15880	RS2_HUMAN	RPS2	40S ribosomal protein S2	4.41	4.41	17.41	8.874	7.167	2	1	1.24738	0.879022	1.22462	0.383707	0.591562	0.963829	1.52757	2.14	2.14	26.62	9.215	4.778	1	1	1.1272	1.02802	1.35519	1.51356	0.544503	0.226986	1.24738	-	-	-	-	-	-	-	-	-	-	-	-	-	-	0.921465	0.789048	1.7903	0.0838719
P16104	H2AX_HUMAN	H2AFX	Histone H2AX	20.74	20.74	47.55	47.55	47.55	17	1	0.313329	0.717794	0.144544	0.272898	0.724436	0.187068	4.69894	19.98	19.98	56.64	47.55	47.55	18	1	0.704693	0.554626	0.255859	0.30761	1.57036	2.75423	8.95365	-	-	-	-	-	-	-	-	-	-	-	-	-	-	0.261858	0.240843	0.127552	0.0614299
P17812	PYRG1_HUMAN	CTPS1	CTP synthase 1	8.72	8.72	12.86	11	11	5	1	1.21339	1.19124	2.0893	0.390841	1.10662	0.711214	0.912011	6.72	6.76	15.57	9.306	7.445	3	1	1.34276	1.22462	1.58489	1.18032	1.19124	0.744732	1.08643	-	-	-	-	-	-	-	-	-	-	-	-	-	-	1.29343	0.500489	1.25713	0.161626
P19823	ITIH2_HUMAN	ITIH2	Inter-alpha-trypsin inhibitor heavy chain H2	12.48	12.48	22.52	11.95	11.95	8	1	0.679204	0.92045	1.22462	0.187068	0.666807	0.772681	0.169044	14.89	14.89	20.61	18.82	17.97	16	1	1.1272	0.444631	0.0704693	1.7378	0.57544	0.237684	0.0272898	-	-	-	-	-	-	-	-	-	-	-	-	-	-	1.49627	0.36586	3.1271	0.187837
P19827	ITIH1_HUMAN	ITIH1	Inter-alpha-trypsin inhibitor heavy chain H1	9.04	9.04	16.47	10.98	9.55	7	1	0.534564	0.444631	0.483059	0.380189	1.11686	0.77983	0.170608	13.6	13.6	22.17	13.39	13.39	14	1	0.465586	0.343558	0.293765	0.685488	0.299226	0.10666	0.0151356	-	-	-	-	-	-	-	-	-	-	-	-	-	-	0.824972	0.647128	3.97376	0.0630834
P20290	BTF3_HUMAN	BTF3	Transcription factor BTF3	3.01	3.01	36.41	22.82	22.82	2	1	0.409261	2.14783	1.1272	0.115878	1.21339	1.08643	1.92309	4	4	22.82	22.82	22.82	3	1	2.10863	2.31206	3.66438	0.0115878	0.862979	2.26987	2.99226	-	-	-	-	-	-	-	-	-	-	-	-	-	-	0.682018	0.409082	0.891085	0.821516
P23588	IF4B_HUMAN	EIF4B	Eukaryotic translation initiation factor 4B	2.66	2.66	20.62	7.856	7.856	2	1	0.831764	0.765597	1.04713	0.990832	1.23595	1.13763	1.1272	4.01	4.01	18.82	6.71	6.71	2	1	0.903649	1.77011	1.85353	0.928966	2.1677	2.0893	1.85353	-	-	-	-	-	-	-	-	-	-	-	-	-	-	0.794451	0.0203798	0.633947	0.0437609
P24821	TENA_HUMAN	TNC	Tenascin	3.9	3.91	5.816	2.226	1.954	2	1	0.972747	0.47863	0.319154	2.77971	3.63078	0.343558	0.0711213	2	2.12	2.817	1.09	0.6815	1	1	1.23595	0.554626	0.539511	2.37684	2.72898	0.444631	0.654636	-	-	-	-	-	-	-	-	-	-	-	-	-	-	0.823181	0.822858	0.894445	0.852936
P24844	MYL9_HUMAN	MYL9	Myosin regulatory light polypeptide 9	2	12.02	44.77	44.77	44.77	8	1	0.990832	0.660694	0.704693	1.58489	0.0296483	0.359749	0.0928966	0.97	11.22	52.33	44.77	44.77	6	1	2.12814	0.564937	1.67494	1.48594	0.301995	0.570164	0.597035	-	-	-	-	-	-	-	-	-	-	-	-	-	-	6.14701	0.0118195	2.79907	0.0534854
P26368	U2AF2_HUMAN	U2AF2	Splicing factor U2AF 65 kDa subunit	5.21	5.21	12.21	11.16	7.789	3	1	0.77983	1.08643	1.49969	1.22462	2.22844	2.24905	3.22107	0.8	0.8	3.368	1.684	1.684	1	1	1.25892	1.24738	1.15878	1.85353	2.22844	2.31206	3.43558	-	-	-	-	-	-	-	-	-	-	-	-	-	-	0.435709	0.00236416	0.490362	0.0076122
P27708	PYR1_HUMAN	CAD	CAD protein	4.34	4.4	7.011	2.562	1.438	3	1	0.501187	0.49204	0.440555	0.337287	0.15417	0.226986	0.0847227	2.31	2.38	4	0.9888	0.5843	1	1	0.895365	0.963829	1.01859	0.787046	0.648634	0.972747	0.660694	-	-	-	-	-	-	-	-	-	-	-	-	-	-	3.56882	0.0435381	1.22647	0.121891
P27824	CALX_HUMAN	CANX	Calnexin	3.8	3.81	8.784	4.899	4.899	2	1	0.855067	1.05682	0.847227	1.01859	1.34276	1	0.981748	4.3	4.32	15.37	6.926	4.392	2	1	0.809096	0.855067	1.24738	1.08643	1.2942	1.10662	1.19124	-	-	-	-	-	-	-	-	-	-	-	-	-	-	0.862268	0.191122	0.834836	0.1308
P28838	AMPL_HUMAN	LAP3	Cytosol aminopeptidase	3.76	3.78	15.8	6.551	5.01	2	1	1	1.11686	1.00925	0.334195	0.383707	0.519996	0.17378	0.14	0.14	4.817	3.468	0	0	1	0.847227	1.02802	1.08643	0.337287	0.549541	0.343558	0.155597	-	-	-	-	-	-	-	-	-	-	-	-	-	-	2.48374	0.0387231	2.4596	0.0434476
P29622	KAIN_HUMAN	SERPINA4	Kallistatin	0.07	0.07	3.513	2.576	0	0	1	0.855067	0.469894	0.334195	1.04713	0.413047	0.405508	0.0608135	9.38	9.38	15.22	11.94	11.94	7	1	0.862979	0.515229	0.366438	0.928966	0.724436	0.390841	0.0199526	-	-	-	-	-	-	-	-	-	-	-	-	-	-	2.52882	0.0762513	1.9416	0.160343
P29692	EF1D_HUMAN	EEF1D	Elongation factor 1-delta	8.07	8.07	40.57	25.98	21.71	4	1	0.879022	0.928966	0.501187	0.946237	1.7378	0.340408	1.38038	2	2	38.08	8.541	8.541	2	1	1.43219	1.27057	1.09648	1.04713	0.928966	0.862979	1.83654	-	-	-	-	-	-	-	-	-	-	-	-	-	-	0.738233	0.393792	0.966746	0.878914
P30520	PURA2_HUMAN	ADSS	Adenylosuccinate synthetase isozyme 2	5.07	5.07	14.69	11.62	10.09	3	1	1.05682	1.33045	1.44544	0.258226	2.0893	0.316228	0.642688	3.47	3.47	16.45	10.09	7.675	2	1	1.70608	0.666807	0.928966	0.346737	2.05116	0.387258	1.88799	-	-	-	-	-	-	-	-	-	-	-	-	-	-	1.00208	0.996655	0.644681	0.3358
P30530	UFO_HUMAN	AXL	Tyrosine-protein kinase receptor UFO	4.07	4.07	5.034	4.251	3.356	2	1	1.18032	0.724436	1.0666	1.36773	0.83946	0.30479	0.222843	2	2	2.796	2.013	2.013	1	1	1.10662	1.80302	0.946237	0.679204	1.92309	1.45881	1.78649	-	-	-	-	-	-	-	-	-	-	-	-	-	-	2.34326	0.0221484	0.642569	0.06256
P32456	GBP2_HUMAN	GBP2	Interferon-induced guanylate-binding protein 2	2.54	2.55	8.629	5.584	5.584	2	1	1.65959	0.597035	0.698232	0.0862978	0.255859	0.0387258	0.704693	4	4	13.87	5.584	5.584	2	1	0.586138	0.737904	1.58489	0.42462	0.436516	0.870964	0.172187	-	-	-	-	-	-	-	-	-	-	-	-	-	-	2.42644	0.250511	1.75724	0.272067
P35222	CTNB1_HUMAN	CTNNB1	Catenin beta-1	2.6	4.72	16.9	5.25	5.25	4	1	1.07647	0.870964	0.772681	1.07647	0.758578	1.22462	0.380189	5.52	5.52	13.32	10.12	7.298	5	1	2.03236	1.27057	1.08643	1.69044	0.946237	0.801678	0.586138	-	-	-	-	-	-	-	-	-	-	-	-	-	-	1.21772	0.413827	1.81996	0.0564692
P36871	PGM1_HUMAN	PGM1	Phosphoglucomutase-1	2.52	2.52	5.872	4.448	4.448	2	1	1.04713	1.33045	1.14815	0.809096	1.61436	0.990832	1.05682	2	2	10.5	2.847	2.847	1	1	3.16228	0.183654	0.0114815	0.47863	1.28233	1.20226	1.77011	-	-	-	-	-	-	-	-	-	-	-	-	-	-	0.874083	0.43619	0.681981	0.582251
P42765	THIM_HUMAN	ACAA2	3-ketoacyl-CoA thiolase, mitochondrial	6	6	18.14	18.14	18.14	3	1	0.0801678	0.515229	1.49969	0.698232	0.862979	0.104713	0.912011	0.1	0.1	3.275	2.015	0	0	1	0.672977	0.529663	0.428549	0.205116	0.310456	0.510505	0.123595	-	-	-	-	-	-	-	-	-	-	-	-	-	-	1.21082	0.733318	1.80168	0.241804
P45973	CBX5_HUMAN	CBX5	Chromobox protein homolog 5	2.12	2.12	31.94	21.47	6.806	1	1	1.39316	0.751623	1.41906	2.55859	6.91831	2.44343	5.64937	3.69	3.84	39.27	21.47	15.18	2	1	1.47231	1.22462	0.625173	0.0524807	2.70396	1.25892	1.8197	-	-	-	-	-	-	-	-	-	-	-	-	-	-	0.284686	0.0147167	0.453906	0.0586026
P47755	CAZA2_HUMAN	CAPZA2	F-actin-capping protein subunit alpha-2	4	6.05	20.98	13.99	13.99	3	1	0.636796	0.937562	0.519996	0.847227	0.444631	0.570164	0.409261	3.64	5.74	13.99	13.99	13.99	4	1	0.937562	0.912011	1.04713	0.946237	0.505825	0.937562	0.428549	-	-	-	-	-	-	-	-	-	-	-	-	-	-	1.66071	0.0477545	1.55228	0.0284631
P48147	PPCE_HUMAN	PREP	Prolyl endopeptidase	2.61	2.61	8.592	4.225	2.676	2	1	0.895365	1.0666	1.13763	0.787046	1.38038	1.14815	1.90546	4.49	4.49	14.37	5.915	4.225	3	1	1.1272	1.33045	1.1272	0.912011	1.47231	0.862979	1.7378	-	-	-	-	-	-	-	-	-	-	-	-	-	-	0.66125	0.034148	0.809733	0.267341
P49458	SRP09_HUMAN	SRP9	Signal recognition particle 9 kDa protein	2.01	2.01	25.58	25.58	25.58	2	1	1.61436	2.18776	1.95885	0.847227	5.64937	3.16228	4.69894	1.42	1.42	51.16	12.79	12.79	1	1	5.39511	2.60615	7.37904	12.2462	8.24138	10.9648	11.8032	-	-	-	-	-	-	-	-	-	-	-	-	-	-	0.337877	0.00331212	0.553893	0.143181
P49591	SYSC_HUMAN	SARS	Serine--tRNA ligase, cytoplasmic	6.04	6.2	14.79	7.004	7.004	3	1	1.10662	0.963829	1.5417	0.409261	0.731139	0.474242	0.887156	5.8	5.8	15.76	7.588	7.588	3	1	1.00925	1.05682	0.937562	0.794328	0.824138	0.855067	0.879022	-	-	-	-	-	-	-	-	-	-	-	-	-	-	1.43981	0.277338	1.1253	0.134163
P52597	HNRPF_HUMAN	HNRNPF	Heterogeneous nuclear ribonucleoprotein F	4.02	4.03	14.22	14.22	7.952	2	1	1.21339	1.1695	0.903649	1.72187	1	0.711214	1.94089	2	4	24.34	8.193	8.193	2	1	1.67494	1.39316	0.963829	1.1272	2.99226	1.41906	2.88403	-	-	-	-	-	-	-	-	-	-	-	-	-	-	0.987115	0.963678	0.506552	0.0267199
P52888	THOP1_HUMAN	THOP1	Thimet oligopeptidase	4	4.04	9.289	5.37	5.37	2	1	1.00925	1.09648	1.5417	1.67494	1.15878	0.92045	1.65959	4.02	4.12	13.79	6.096	5.37	2	1	1.59956	1.14815	1.87068	1.65959	0.398107	0.903649	1.20226	-	-	-	-	-	-	-	-	-	-	-	-	-	-	1.01461	0.943928	1.74391	0.0666733
P55957	BID_HUMAN	BID	BH3-interacting domain death agonist	4	4	21.03	21.03	13.33	2	1	0.660694	0.887156	0.83946	0.210863	0.405508	1.30617	0.887156	2.35	2.35	13.33	13.33	13.33	2	1	0.642688	1.10662	0.981748	0.737904	1.80302	1.20226	0.660694	-	-	-	-	-	-	-	-	-	-	-	-	-	-	0.83072	0.599907	0.731423	0.26573
P60228	EIF3E_HUMAN	EIF3E	Eukaryotic translation initiation factor 3 subunit E	5.37	5.37	11.01	11.01	9.438	3	1	1.45881	1.1695	1.13763	0.057544	0.648634	0.457088	1.19124	3.42	3.42	17.98	8.764	8.764	3	1	0.487529	0.654636	1.1695	0.711214	1.41906	0.444631	0.717794	-	-	-	-	-	-	-	-	-	-	-	-	-	-	1.25996	0.596879	0.935016	0.841657
P61026	RAB10_HUMAN	RAB10	Ras-related protein Rab-10	2	3.11	16	11	11	2	1	10.9648	3.53183	5.34564	0.642688	11.695	19.0546	13.0617	1.55	4.44	21.5	16.5	16.5	3	1	1.08643	0.57544	0.801678	1.75388	0.954993	2.75423	1.95885	-	-	-	-	-	-	-	-	-	-	-	-	-	-	0.294238	0.0138087	0.552297	0.117496
P61956	SUMO2_HUMAN	SUMO2	Small ubiquitin-related modifier 2	4	4	50.53	46.32	46.32	3	1	2.88403	1.43219	0.559758	2.33346	5.34564	3.87258	1.35519	2	2	52.63	12.63	12.63	1	1	1.07647	5.15229	8.55067	9.28966	30.479	26.7917	19.7697	-	-	-	-	-	-	-	-	-	-	-	-	-	-	0.465854	0.115567	0.195241	0.000754801
P62191	PRS4_HUMAN	PSMC1	26S protease regulatory subunit 4	4.49	4.49	30.68	17.05	8.409	2	1	1.04713	1.08643	1.1695	0.691831	0.448745	0.711214	0.510505	4.02	4.03	15.23	9.318	8.409	2	1	0.981748	1.5417	1.34276	0.946237	0.816582	0.619441	0.862979	-	-	-	-	-	-	-	-	-	-	-	-	-	-	1.79407	0.0115611	1.51695	0.0558769
P62249	RS16_HUMAN	RPS16	40S ribosomal protein S16	2.29	2.29	27.4	14.38	6.849	1	1	1.19124	0.990832	1.0666	0.887156	0.691831	0.564937	1.13763	6	6	25.34	19.86	19.86	3	1	1.49969	0.809096	0.895365	0.990832	0.737904	0.0972747	0.887156	-	-	-	-	-	-	-	-	-	-	-	-	-	-	1.28696	0.161139	1.80974	0.0995526
P62280	RS11_HUMAN	RPS11	40S ribosomal protein S11	2.08	2.09	18.99	12.66	6.329	1	1	0.724436	0.625173	0.794328	0.529663	0.319154	0.0772681	1.14815	3.57	3.57	22.15	17.72	17.72	3	1	0.847227	0.928966	0.972747	0.794328	0.937562	0.887156	1.1272	-	-	-	-	-	-	-	-	-	-	-	-	-	-	1.42703	0.429739	0.923455	0.34856
P62310	LSM3_HUMAN	LSM3	U6 snRNA-associated Sm-like protein LSm3	3.92	3.93	29.41	28.43	28.43	2	1	1.07647	0.737904	1.27057	1.87068	1.94089	1.35519	3.40408	0.6	0.99	33.33	28.43	7.843	1	1	0.586138	0.895365	1.10662	0.895365	1.48594	1.04713	2.1677	-	-	-	-	-	-	-	-	-	-	-	-	-	-	0.533327	0.0880293	0.572267	0.0446192
P62979	RS27A_HUMAN	RPS27A	Ubiquitin-40S ribosomal protein S27a	21.17	21.17	49.36	46.15	46.15	22	1	0.549541	0.549541	0.428549	1.04713	2.85759	1.41906	0.92045	18.21	18.21	57.05	46.15	46.15	19	1	0.505825	0.672977	1.0666	1.15878	3.63078	2.46604	1.15878	-	-	-	-	-	-	-	-	-	-	-	-	-	-	0.412703	0.0677113	0.364202	0.0307517
P68104	EF1A1_HUMAN	EEF1A1	Elongation factor 1-alpha 1	32.87	32.87	67.75	57.79	50	19	1	0.870964	1.25892	1.18032	0.158489	0.724436	0.248886	0.554626	29.89	29.89	54.55	50.65	48.48	17	1	0.787046	1.09648	0.679204	0.255859	0.524808	0.157036	0.496592	-	-	-	-	-	-	-	-	-	-	-	-	-	-	1.75479	0.21934	1.94423	0.133993
P78330	SERB_HUMAN	PSPH	Phosphoserine phosphatase	3.62	3.62	14.67	14.67	9.333	2	1	1.10662	0.990832	1.13763	0.787046	1.51356	0.879022	0.824138	0.33	0.33	16.44	5.778	0	0	1	0.963829	0.981748	0.559758	1.08643	1.69044	1.23595	1.08643	-	-	-	-	-	-	-	-	-	-	-	-	-	-	0.936754	0.721057	0.686565	0.0594799
P78559	MAP1A_HUMAN	MAP1A	Microtubule-associated protein 1A	2	2.14	6.778	0.7492	0.5708	1	1	0.765597	1.2942	0.972747	1.48594	0.0698232	0.0113763	0.0946237	2	2.03	5.494	1.213	1.213	2	1	0.83946	1.11686	0.654636	1.25892	0.299226	0.077983	0.235505	-	-	-	-	-	-	-	-	-	-	-	-	-	-	18.8319	0.000870537	4.76883	0.00205199
P98095	FBLN2_HUMAN	FBLN2	Fibulin-2	4.65	4.65	4.899	3.885	3.885	3	1	0.666807	0.711214	0.564937	0.704693	0.235505	0.394457	0.0731139	4	4.01	8.953	3.209	3.209	2	1	0.559758	0.591562	0.47863	0.717794	0.0440555	0.0398107	0.0483059	-	-	-	-	-	-	-	-	-	-	-	-	-	-	3.11288	0.00571888	15.1972	0.00212156
Q00169	PIPNA_HUMAN	PITPNA	Phosphatidylinositol transfer protein alpha isoform	2	3.17	10	6.296	6.296	2	1	1.03753	0.972747	1.20226	1.08643	1.59956	1.15878	1.87068	1.06	1.14	10	4.444	2.593	1	1	0.794328	0.685488	0.597035	0.963829	0.625173	1.49969	0.625173	-	-	-	-	-	-	-	-	-	-	-	-	-	-	0.686837	0.0238473	0.881593	0.66279
Q01813	K6PP_HUMAN	PFKP	6-phosphofructokinase type C	6.32	6.32	8.929	6.378	6.378	4	1	1.05682	1.1695	1.07647	0.698232	0.60256	0.77983	0.731139	6.01	6.01	10.71	4.974	4.974	6	1	0.758578	0.691831	1.39316	0.698232	0.870964	1.04713	0.809096	-	-	-	-	-	-	-	-	-	-	-	-	-	-	1.41972	0.0407286	0.999226	0.997099
Q02878	RL6_HUMAN	RPL6	60S ribosomal protein L6	4	4	9.028	9.028	9.028	2	1	1.23595	0.847227	1.04713	1.31826	1.13763	0.801678	2.58226	5.26	5.26	18.06	14.24	14.24	3	1	0.937562	1.18032	1.36773	1.36773	0.92045	1.05682	2.1677	-	-	-	-	-	-	-	-	-	-	-	-	-	-	0.72301	0.352668	0.847293	0.524484
Q03167	TGBR3_HUMAN	TGFBR3	Transforming growth factor beta receptor type 3	4	4.03	4.583	3.995	3.995	2	1	0.452898	0.963829	0.887156	1.44544	1.55597	0.328095	0.263027	2	2	8.108	1.998	1.998	1	1	0.474242	0.636796	0.413047	0.515229	1.27057	1.83654	0.288403	-	-	-	-	-	-	-	-	-	-	-	-	-	-	1.32719	0.552674	0.537058	0.194215
Q04917	1433F_HUMAN	YWHAH	14-3-3 protein eta	10.18	16.29	50.81	45.53	41.87	13	1	2.12814	0.92045	2.12814	0.519996	1.24738	0.0744732	1.48594	9.36	17.59	59.76	47.97	45.12	13	1	2.46604	2.93765	2.80543	0.83946	2.26987	0.539511	3.87258	-	-	-	-	-	-	-	-	-	-	-	-	-	-	1.43103	0.487518	0.902304	0.822051
Q07020	RL18_HUMAN	RPL18	60S ribosomal protein L18	4	4	29.79	13.83	13.83	2	1	0.744732	0.862979	0.990832	0.831764	0.591562	0.613762	1.02802	6	6	23.4	19.68	19.68	3	1	1.13763	0.870964	1.20226	1.39316	0.244343	0.267917	1.6293	-	-	-	-	-	-	-	-	-	-	-	-	-	-	1.19023	0.290909	1.57008	0.294944
Q08211	DHX9_HUMAN	DHX9	ATP-dependent RNA helicase A	12.1	12.11	14.02	7.717	7.717	7	1	0.758578	0.870964	0.613762	0.879022	0.380189	0.0731139	2.1677	10.09	10.1	11.18	5.669	5.197	5	1	1.05682	1.13763	0.296483	0.394457	0.586138	0.322107	2.55859	-	-	-	-	-	-	-	-	-	-	-	-	-	-	0.943681	0.922459	0.672439	0.529537
Q13228	SBP1_HUMAN	SELENBP1	Selenium-binding protein 1	2.06	2.07	11.02	4.873	2.754	1	1	1.04713	1.45881	1.27057	1.58489	0.591562	2.05116	0.698232	4.46	4.46	20.13	7.415	5.297	2	1	0.928966	1.87068	1.22462	1.00925	0.816582	1.85353	0.366438	-	-	-	-	-	-	-	-	-	-	-	-	-	-	1.14244	0.686972	1.19218	0.640631
Q13510	ASAH1_HUMAN	ASAH1	Acid ceramidase	4	4	9.873	7.089	7.089	2	1	0.801678	0.92045	1.52757	1.85353	1.11686	2.37684	1.64437	2	2	4.557	2.785	2.785	1	1	0.937562	0.870964	1.1272	0.972747	0.912011	0.981748	1.31826	-	-	-	-	-	-	-	-	-	-	-	-	-	-	0.712706	0.241069	0.916895	0.439791
Q13620	CUL4B_HUMAN	CUL4B	Cullin-4B	2.35	2.41	6.134	2.41	1.752	2	1	1.28233	1.80302	3.56451	0.16293	3.83707	2.96483	5.29664	1.81	3.74	11.72	2.41	1.862	2	1	0.816582	1.36773	1.15878	0.92045	1.24738	1.31826	1.14815	-	-	-	-	-	-	-	-	-	-	-	-	-	-	0.387458	0.0340813	0.850376	0.215258
Q14011	CIRBP_HUMAN	CIRBP	Cold-inducible RNA-binding protein	2	4	8.14	8.14	8.14	2	1	0.887156	0.946237	0.855067	0.928966	0.946237	0.672977	0.816582	4	7.03	29.07	20.35	20.35	4	1	1.08643	0.937562	0.870964	0.824138	0.801678	0.879022	0.809096	-	-	-	-	-	-	-	-	-	-	-	-	-	-	1.13739	0.144527	1.13722	0.127898
Q14152	EIF3A_HUMAN	EIF3A	Eukaryotic translation initiation factor 3 subunit A	8.09	8.09	17.08	3.039	3.039	4	1	0.691831	1.08643	0.946237	0.501187	1.11686	0.879022	0.937562	5.93	6.62	18.38	3.473	3.111	3	1	0.847227	1.35519	1.38038	0.194089	1.33045	0.679204	1.07647	-	-	-	-	-	-	-	-	-	-	-	-	-	-	0.86431	0.420487	0.928717	0.826153
Q14764	MVP_HUMAN	MVP	Major vault protein	2.55	2.59	5.599	4.143	2.352	2	1	0.636796	0.334195	0.862979	0.765597	0.0110662	0.440555	0.717794	0.35	0.36	2.688	0.7839	0	0	1	0.816582	0.564937	1.01859	0.77983	0.239883	0.539511	0.57544	-	-	-	-	-	-	-	-	-	-	-	-	-	-	1.84685	0.172123	1.85112	0.0293143
Q14978	NOLC1_HUMAN	NOLC1	Nucleolar and coiled-body phosphoprotein 1	1.02	1.02	6.295	3.577	1.431	1	1	0.496592	0.226986	0.751623	0.862979	1.19124	1.30617	2.10863	2.05	2.05	9.585	6.152	6.152	2	1	0.224906	0.448745	0.0666807	0.591562	12.5892	0.258226	10.666	-	-	-	-	-	-	-	-	-	-	-	-	-	-	0.434844	0.0209874	0.0595037	0.0391883
Q14980	NUMA1_HUMAN	NUMA1	Nuclear mitotic apparatus protein 1	5.79	5.84	13.14	2.411	2.411	3	1	0.57544	0.765597	1.49969	1.00925	2.85759	2.01372	4.16869	4.03	4.91	12.72	1.939	1.939	3	1	1.1272	0.666807	0.436516	1.92309	2.10863	1.8197	3.56451	-	-	-	-	-	-	-	-	-	-	-	-	-	-	0.321901	0.00659285	0.412683	0.0303024
Q15102	PA1B3_HUMAN	PAFAH1B3	Platelet-activating factor acetylhydrolase IB subunit gamma	3.43	3.44	11.69	7.359	7.359	2	1	0.648634	2.07014	0.608135	1.03753	3.40408	2.67917	3.13329	3.46	3.46	18.61	11.26	11.26	2	1	1.43219	1.36773	1.8197	1.10662	1.97697	5.39511	2.91072	-	-	-	-	-	-	-	-	-	-	-	-	-	-	0.349227	0.00202215	0.392476	0.0351969
Q15155	NOMO1_HUMAN	NOMO1	Nodal modulator 1	4.33	4.39	10.64	2.946	2.128	2	1	0.564937	0.765597	0.416869	1.07647	2.91072	2.07014	2.14783	3.08	3.33	7.774	2.455	1.637	2	1	0.704693	0.277971	0.178649	1.31826	0.879022	0.642688	0.772681	-	-	-	-	-	-	-	-	-	-	-	-	-	-	0.321843	0.000769811	0.909933	0.820521
Q15223	PVRL1_HUMAN	PVRL1	Nectin-1	2.02	2.02	7.157	3.675	3.675	2	1	2.33346	2.67917	1.04713	1.24738	20.3236	7.11213	3.63078	2.01	2.01	10.25	4.255	4.255	1	1	1.69044	1.65959	1.27057	1.07647	6.08135	2.77971	1.47231	-	-	-	-	-	-	-	-	-	-	-	-	-	-	0.160439	0.0592039	0.38886	0.0845597
Q15257	PTPA_HUMAN	PPP2R4	Serine/threonine-protein phosphatase 2A activator	4.68	4.68	16.76	14.53	14.53	3	1	0.758578	1.22462	1.03753	0.465586	1.01859	1.13763	1.35519	4.66	4.66	21.79	15.36	15.36	3	1	1.09648	1.07647	1.21339	0.724436	1.03753	1.1272	1.09648	-	-	-	-	-	-	-	-	-	-	-	-	-	-	0.766583	0.198135	0.940285	0.579601
Q15435	PP1R7_HUMAN	PPP1R7	Protein phosphatase 1 regulatory subunit 7	4	4.03	29.72	7.778	7.778	2	1	0.824138	1.38038	1.21339	0.831764	0.685488	0.801678	0.625173	3.15	3.2	23.06	12.78	7.5	2	1	0.717794	0.895365	0.972747	0.895365	0.465586	0.49204	0.229087	-	-	-	-	-	-	-	-	-	-	-	-	-	-	1.49115	0.0606291	2.26572	0.00139911
Q15437	SC23B_HUMAN	SEC23B	Protein transport protein Sec23B	4	4.04	13.17	2.999	2.999	2	1	0.187068	0.608135	0.505825	0.207014	0.15417	0.619441	0.465586	3.35	3.36	7.432	2.999	2.999	2	1	0.990832	0.981748	1.48594	0.539511	0.758578	0.912011	1.07647	-	-	-	-	-	-	-	-	-	-	-	-	-	-	1.21435	0.704671	1.09165	0.704118
Q16787	LAMA3_HUMAN	LAMA3	Laminin subunit alpha-3	2.03	2.14	6.181	0.8101	0.45	1	1	0.190546	0.280543	0.0672977	1.18032	1.52757	0.328095	1.30617	2.07	2.99	7.771	0.7801	0.6001	2	1	0.237684	0.0394457	0.0758578	0.654636	0.765597	0.529663	1.0666	-	-	-	-	-	-	-	-	-	-	-	-	-	-	0.515911	0.254991	0.510012	0.205618
Q16851	UGPA_HUMAN	UGP2	UTP--glucose-1-phosphate uridylyltransferase	6	6	13.78	11.42	11.42	3	1	0.613762	0.313329	0.267917	0.580764	0.580764	0.175388	0.0711213	4.07	4.08	21.06	6.496	6.496	2	1	1.67494	1.00925	1.34276	1.47231	1.08643	0.887156	0.879022	-	-	-	-	-	-	-	-	-	-	-	-	-	-	2.01319	0.22828	1.36702	0.10421
Q1KMD3	HNRL2_HUMAN	HNRNPUL2	Heterogeneous nuclear ribonucleoprotein U-like protein 2	5.34	5.35	15.8	8.568	8.568	3	1	0.340408	0.608135	0.625173	1.15878	1.08643	1.1272	2.14783	4	4	8.032	6.426	6.426	2	1	0.510505	0.591562	1.65959	1.03753	1.36773	1.52757	2.65461	-	-	-	-	-	-	-	-	-	-	-	-	-	-	0.513475	0.0695022	0.51884	0.0687809
Q5GFL6	VWA2_HUMAN	VWA2	von Willebrand factor A domain-containing protein 2	2	3.8	6.755	2.119	2.119	2	1	0.660694	0.685488	0.809096	0.801678	2.99226	2.03236	0.685488	2	3.09	11.92	2.384	2.384	2	1	0.912011	0.937562	0.0711213	0.131826	3.0761	5.97035	1.38038	-	-	-	-	-	-	-	-	-	-	-	-	-	-	0.415784	0.0658106	0.175654	0.0305006
Q68D85	NR3L1_HUMAN	NCR3LG1	Natural cytotoxicity triggering receptor 3 ligand 1	3.6	3.6	21.81	4.846	4.846	2	1	0.855067	1.34276	0.954993	1.23595	3.76704	1.77011	3.13329	0.2	0.22	8.15	4.846	0	0	1	2.55859	2.07014	0.895365	2.31206	6.36796	5.64937	5.91562	-	-	-	-	-	-	-	-	-	-	-	-	-	-	0.372907	0.00669593	0.29564	0.000126401
Q6FI13	H2A2A_HUMAN	HIST2H2AA3	Histone H2A type 2-A	2	16.61	49.23	49.23	49.23	15	1	0.92045	0.772681	1.22462	0.946237	2.03236	1.34276	1.97697	2	17.93	54.62	49.23	49.23	17	1	1.05682	1.01859	1.95885	0.0376704	2.12814	2.33346	5.15229	-	-	-	-	-	-	-	-	-	-	-	-	-	-	0.54528	0.00511793	0.316537	0.0369292
Q6P179	ERAP2_HUMAN	ERAP2	Endoplasmic reticulum aminopeptidase 2	2.03	2.08	5.729	1.563	1.563	1	1	1.41906	1.15878	0.11272	2.72898	0.570164	1.41906	0.310456	4	4.06	9.896	2.917	2.917	2	1	1.45881	0.0847227	0.428549	0.401791	0.16293	0.231207	0.144544	-	-	-	-	-	-	-	-	-	-	-	-	-	-	1.6749	0.432046	3.75794	0.181471
Q6WCQ1	MPRIP_HUMAN	MPRIP	Myosin phosphatase Rho-interacting protein	3.03	3.05	13.37	3.22	2.732	2	1	1.19124	1.36773	1	2.05116	0.0457088	0.0505825	0.625173	0.29	0.29	4.976	1.073	0	0	1	1.77011	1.0666	1.22462	0.448745	0.613762	0.903649	0.539511	-	-	-	-	-	-	-	-	-	-	-	-	-	-	5.49727	0.010529	1.60728	0.206761
Q7L576	CYFP1_HUMAN	CYFIP1	Cytoplasmic FMR1-interacting protein 1	4.93	4.97	12.85	3.432	2.953	3	1	1.09648	0.469894	1.19124	0.136773	0.744732	2.85759	0.758578	2.01	2.06	10.22	0.8779	0.8779	1	1	0.831764	1.23595	0.981748	0.580764	0.801678	1.87068	1.05682	-	-	-	-	-	-	-	-	-	-	-	-	-	-	0.535814	0.288837	0.744972	0.294223
Q86SR1	GLT10_HUMAN	GALNT10	Polypeptide N-acetylgalactosaminyltransferase 10	3.1	3.1	16.42	7.96	6.136	2	1	0.765597	1.02802	0.787046	0.801678	0.619441	0.30479	0.765597	2	2	6.136	2.653	2.653	1	1	1.20226	2.60615	0.691831	1.65959	2.22844	1.95885	2.48886	-	-	-	-	-	-	-	-	-	-	-	-	-	-	1.55602	0.0458395	0.643471	0.133806
Q86U42	PABP2_HUMAN	PABPN1	Polyadenylate-binding protein 2	2.41	2.41	34.64	32.03	32.03	2	1	1.8197	2.01372	1.44544	10.1859	20.1372	3.63078	18.3654	2	2.02	36.93	14.71	14.71	1	1	0.325087	0.436516	0.299226	2.46604	4.09261	1.77011	5.01187	-	-	-	-	-	-	-	-	-	-	-	-	-	-	0.234466	0.0526995	0.249768	0.0225483
Q8NCW5	NNRE_HUMAN	APOA1BP	NAD(P)H-hydrate epimerase	2	2	14.58	6.597	6.597	1	1	2.07014	1.27057	3.63078	1	2.65461	1.72187	3.40408	2.71	2.71	20.14	10.42	10.42	2	1	0.794328	0.660694	0.608135	1.1272	1.47231	0.636796	0.654636	-	-	-	-	-	-	-	-	-	-	-	-	-	-	0.69184	0.330283	0.909713	0.741454
Q92484	ASM3A_HUMAN	SMPDL3A	Acid sphingomyelinase-like phosphodiesterase 3a	6.16	6.16	19.87	13.25	11.7	3	1	0.18197	1.22462	0.121339	14.1906	0.042462	0.591562	0.77983	4.02	4.02	20.31	10.15	10.15	2	1	0.887156	1.19124	1.1695	20.1372	2.05116	4.69894	1.01859	-	-	-	-	-	-	-	-	-	-	-	-	-	-	7.09487	0.459002	1.88334	0.672485
Q92734	TFG_HUMAN	TFG	Protein TFG	4	4	9.75	7.25	7.25	2	1	1.05682	1.1272	0.824138	1.44544	0.724436	1.24738	0.912011	8	8.04	19.75	15.25	15.25	4	1	0.787046	0.698232	0.672977	0.685488	0.912011	1.02802	0.49204	-	-	-	-	-	-	-	-	-	-	-	-	-	-	1.13466	0.489495	0.948266	0.780958
Q96AC1	FERM2_HUMAN	FERMT2	Fermitin family homolog 2	2.22	2.23	8.529	4.559	4.559	2	1	1.30617	0.801678	2.46604	0.0110662	0.461318	0.0405509	0.887156	2.02	2.05	5.735	2.794	2.794	1	1	6.42688	5.80764	6.13762	5.54626	1.8197	5.39511	0.564937	-	-	-	-	-	-	-	-	-	-	-	-	-	-	2.41246	0.288553	1.92179	0.21131
Q96KP4	CNDP2_HUMAN	CNDP2	Cytosolic non-specific dipeptidase	6	6	28.42	9.053	9.053	3	1	0.765597	1.08643	1.00925	0.772681	0.751623	0.972747	1.30617	4.96	4.96	17.68	15.37	12.42	4	1	0.666807	0.765597	1.01859	0.636796	0.691831	0.954993	0.946237	-	-	-	-	-	-	-	-	-	-	-	-	-	-	0.917451	0.591208	0.945861	0.721535
Q99460	PSMD1_HUMAN	PSMD1	26S proteasome non-ATPase regulatory subunit 1	6.67	6.79	10.6	8.395	5.247	3	1	2.88403	3.53183	1.88799	0.731139	2.77971	1.72187	0.772681	2.38	2.49	10.39	4.512	1.994	1	1	0.946237	1.1695	1.95885	0.529663	1.44544	0.10666	1.19124	-	-	-	-	-	-	-	-	-	-	-	-	-	-	1.14158	0.774605	1.22571	0.650534
Q99536	VAT1_HUMAN	VAT1	Synaptic vesicle membrane protein VAT-1 homolog	8	8	18.58	14.76	14.76	4	1	1.33045	1.45881	1.88799	1.00925	0.432514	0.285759	0.0401791	5.37	5.37	17.3	16.03	16.03	4	1	0.642688	1.18032	0.444631	0.483059	0.428549	0.325087	0.049204	-	-	-	-	-	-	-	-	-	-	-	-	-	-	5.2896	0.00358941	2.80307	0.062162
Q9BUF5	TBB6_HUMAN	TUBB6	Tubulin beta-6 chain	4	25.67	44.17	37	31.39	21	1	1.27057	1.55597	0.990832	0.246604	0.267917	0.660694	0.199526	4	24.13	44.39	35.87	35.87	24	1	1.34276	1.00925	0.928966	1	1.02802	0.654636	0.666807	-	-	-	-	-	-	-	-	-	-	-	-	-	-	2.69328	0.0848518	1.34865	0.0845631
Q9BYT8	NEUL_HUMAN	NLN	Neurolysin, mitochondrial	4.08	4.12	26.85	6.534	6.534	4	1	0.963829	1.21339	1.18032	1.30617	1.00925	1.47231	0.903649	3.11	3.11	10.37	4.83	4.83	2	1	1.45881	1.33045	2.63027	0.809096	1.20226	2.12814	1.33045	-	-	-	-	-	-	-	-	-	-	-	-	-	-	1.00384	0.978492	0.930554	0.827374
Q9H1E3	NUCKS_HUMAN	NUCKS1	Nuclear ubiquitous casein and cyclin-dependent kinase substrate 1	4	4	17.7	17.7	17.7	2	1	2.65461	1.01859	1.52757	4.83059	10.3753	2.26987	7.94328	2	2	17.7	7.819	7.819	1	1	1.1272	1.70608	1.5417	2.33346	1.41906	0.862979	1.20226	-	-	-	-	-	-	-	-	-	-	-	-	-	-	0.321482	0.0588097	1.3274	0.30202
Q9H2H8	PPIL3_HUMAN	PPIL3	Peptidyl-prolyl cis-trans isomerase-like 3	4	4	19.25	11.8	11.8	2	1	0.772681	2.29087	2.03236	0.580764	3.22107	2.35505	2.24905	2.49	2.49	17.39	17.39	8.075	1	1	1.35519	1.28233	1.47231	1.0666	1.55597	1.24738	1.58489	-	-	-	-	-	-	-	-	-	-	-	-	-	-	0.511938	0.0478464	0.844497	0.160102
Q9H4M9	EHD1_HUMAN	EHD1	EH domain-containing protein 1	8.2	8.2	22.66	13.67	9.363	4	1	1.70608	1.5417	1.21339	1.39316	0.895365	2.31206	0.570164	3.28	3.28	12.36	8.989	4.494	2	1	2.18776	2.26987	2.14783	2.07014	0.887156	2.42103	0.387258	-	-	-	-	-	-	-	-	-	-	-	-	-	-	1.08868	0.800963	1.57095	0.245546
Q9NR30	DDX21_HUMAN	DDX21	Nucleolar RNA helicase 2	4.02	4.08	8.174	2.171	2.171	2	1	0.263027	1	1.07647	1.13763	5.10505	0.660694	3.28095	1.22	1.27	6.513	1.788	1.788	1	1	0.586138	1.04713	0.912011	0.049204	1.49969	1.55597	0.334195	-	-	-	-	-	-	-	-	-	-	-	-	-	-	0.296934	0.0705795	0.63622	0.323248
Q9NVA2	SEP11_HUMAN	SEPT11	Septin-11	2.83	2.83	10.26	5.594	5.594	2	1	1.31826	1.48594	1.43219	1.6293	0.903649	1.18032	0.704693	4.03	4.03	8.625	5.594	5.594	2	1	1.24738	1.18032	1.09648	1.24738	0.990832	0.751623	0.83946	-	-	-	-	-	-	-	-	-	-	-	-	-	-	1.4772	0.0430008	1.34123	0.0112277
Q9NVD7	PARVA_HUMAN	PARVA	Alpha-parvin	4	4	9.677	7.527	7.527	2	1	1.19124	1.02802	1.21339	0.586138	0.401791	0.549541	0.461318	4	4	11.02	7.527	7.527	2	1	2.83139	1.7378	2.85759	1.8197	0.787046	0.0963829	0.343558	-	-	-	-	-	-	-	-	-	-	-	-	-	-	2.13165	0.0132882	5.01056	0.0161799
Q9P1F3	ABRAL_HUMAN	ABRACL	Costars family protein ABRACL	4	4	35.8	35.8	35.8	3	1	0.666807	1.59956	1.18032	0.428549	1.49969	2.48886	3.13329	5.36	5.36	43.21	43.21	43.21	4	1	1	1.67494	1.35519	0.672977	1.6293	2.96483	4.32514	-	-	-	-	-	-	-	-	-	-	-	-	-	-	0.410729	0.0191381	0.383649	0.0242994
Q9UBQ7	GRHPR_HUMAN	GRHPR	Glyoxylate reductase/hydroxypyruvate reductase	4	4.04	13.41	10.37	10.37	2	1	14.8594	8.31764	10.3753	11.4815	3.76704	12.8233	4.92039	2.05	2.11	13.41	4.878	4.878	1	1	0.903649	0.591562	0.903649	0.724436	0.765597	0.660694	1.13763	-	-	-	-	-	-	-	-	-	-	-	-	-	-	1.28402	0.603311	0.964921	0.841948
Q9UBT2	SAE2_HUMAN	UBA2	SUMO-activating enzyme subunit 2	2	2.01	11.25	2.031	2.031	1	1	1.20226	0.879022	1.51356	0.613762	2.1677	2.44343	1.18032	3.48	3.48	10	6.25	5.313	2	1	0.465586	1.11686	13.0617	1.83654	13.8038	15.5597	5.80764	-	-	-	-	-	-	-	-	-	-	-	-	-	-	0.539617	0.0421435	0.298211	0.0782349
Q9UBX7	KLK11_HUMAN	KLK11	Kallikrein-11	3.52	5.41	13.48	9.929	9.929	3	1	0.685488	0.704693	1.13763	1.36773	0.809096	8.55067	0.586138	4	6	9.929	9.929	9.929	4	1	1.24738	1.04713	0.452898	1.95885	0.0954993	15.2757	0.963829	-	-	-	-	-	-	-	-	-	-	-	-	-	-	0.29533	0.269403	0.209596	0.27807
Q9UHX1	PUF60_HUMAN	PUF60	Poly(U)-binding-splicing factor PUF60	4	4.01	6.619	4.651	4.651	2	1	0.879022	1.09648	0.963829	0.990832	1.13763	1.28233	1.33045	2.02	2.02	6.082	2.862	2.862	1	1	0.887156	0.685488	0.559758	0.711214	0.954993	0.580764	0.903649	-	-	-	-	-	-	-	-	-	-	-	-	-	-	0.788739	0.00569232	0.945381	0.752596
Q9UHY7	ENOPH_HUMAN	ENOPH1	Enolase-phosphatase E1	2.71	2.72	18.01	11.49	11.49	2	1	0.564937	0.559758	0.731139	0.554626	1.19124	0.855067	0.744732	2	2	6.513	4.598	4.598	1	1	0.691831	1.15878	0.613762	1.6293	1.21339	1.31826	0.630957	-	-	-	-	-	-	-	-	-	-	-	-	-	-	0.733159	0.151322	0.966356	0.906242
Q9UKK9	NUDT5_HUMAN	NUDT5	ADP-sugar pyrophosphatase	4.49	4.49	25.57	17.35	17.35	3	1	0.529663	1.64437	0.954993	2.0893	2.01372	1.13763	1.95885	5.14	5.14	21.92	19.63	19.63	3	1	0.870964	0.937562	0.524808	1.41906	1.34276	1.34276	1.22462	-	-	-	-	-	-	-	-	-	-	-	-	-	-	0.730108	0.318483	0.72924	0.117214
Q9ULF5	S39AA_HUMAN	SLC39A10	Zinc transporter ZIP10	2.31	2.31	6.378	2.768	1.564	1	1	0.92045	1.24738	1.38038	1.04713	8.55067	4.87529	2.24905	4	4	3.851	2.768	2.768	2	1	0.928966	1.23595	0.928966	0.912011	3.83707	2.44343	2.70396	-	-	-	-	-	-	-	-	-	-	-	-	-	-	0.214176	0.0220683	0.334303	0.000826901
Q9UMS4	PRP19_HUMAN	PRPF19	Pre-mRNA-processing factor 19	4.01	4.06	15.28	8.135	8.135	2	1	0.679204	0.809096	1.18032	1.58489	1.55597	1.5417	0.928966	4.01	4.01	15.87	8.135	8.135	2	1	0.92045	0.862979	0.946237	1.13763	1.27057	1.67494	1.25892	-	-	-	-	-	-	-	-	-	-	-	-	-	-	0.782815	0.304159	0.694593	0.0108498
Q9Y2W1	TR150_HUMAN	THRAP3	Thyroid hormone receptor-associated protein 3	2.01	2.01	12.57	1.885	1.361	1	1	0.963829	1.70608	1.57036	2.48886	1.33045	1.43219	1.85353	2.64	2.64	16.65	2.408	2.408	2	1	0.765597	1.33045	0.816582	1.43219	1.03753	0.990832	1.58489	-	-	-	-	-	-	-	-	-	-	-	-	-	-	1.00462	0.986042	0.887536	0.572294
Q9Y3F4	STRAP_HUMAN	STRAP	Serine-threonine kinase receptor-associated protein	3.19	3.19	18.29	16	16	3	1	1.25892	1.13763	0.972747	1.1695	0.737904	0.903649	2.67917	2.62	2.62	34	13.14	13.14	2	1	0.954993	0.809096	1.39316	0.457088	0.92045	0.724436	1.70608	-	-	-	-	-	-	-	-	-	-	-	-	-	-	0.769149	0.496402	0.826209	0.538667
Q9Y570	PPME1_HUMAN	PPME1	Protein phosphatase methylesterase 1	5.72	5.74	13.99	12.69	10.88	3	1	1.39316	1.87068	5.91562	0.824138	2.1677	0.524808	3.28095	3.68	3.69	11.14	9.845	9.845	3	1	1.45881	1.47231	2.44343	0.109648	1.21339	0.787046	2.14783	-	-	-	-	-	-	-	-	-	-	-	-	-	-	1.10525	0.88512	0.937868	0.88788
Q9Y625	GPC6_HUMAN	GPC6	Glypican-6	4	4	12.61	5.766	5.766	2	1	0.597035	0.544503	0.591562	0.887156	1.22462	0.895365	0.226986	2.06	2.06	16.76	4.144	2.703	1	1	0.824138	1.00925	0.83946	0.870964	0.816582	0.737904	0.570164	-	-	-	-	-	-	-	-	-	-	-	-	-	-	0.925515	0.821233	1.28317	0.0370578
Q9Y6N7	ROBO1_HUMAN	ROBO1	Roundabout homolog 1	4.92	4.93	2.968	1.938	1.938	3	1	1.59956	1.38038	0.787046	0.0359749	16.5959	0.0110662	1.22462	5.03	5.09	5.391	2.302	2.302	3	1	1.55597	1.99526	0.474242	1.69044	20.893	0.0524807	0.140605	-	-	-	-	-	-	-	-	-	-	-	-	-	-	0.161611	0.25013	0.1911	0.305451
O75643	U520_HUMAN	SNRNP200	U5 small nuclear ribonucleoprotein 200 kDa helicase	2.94	2.99	7.631	3.464	2.528	3	1	0.416869	1.1272	0.879022	0.136773	1.18032	0.554626	2.60615	-	-	-	-	-	-	-	-	-	-	-	-	-	-	2.04	2.12	9.129	1.217	1.217	2	1	2.1677	0.151356	0.580764	1.08643	1.7378	0.222843	4.74242	0.492022	0.198661
P06241	FYN_HUMAN	FYN	Tyrosine-protein kinase Fyn	2.01	2.04	9.125	2.98	2.98	2	1	1.05682	1.49969	1.41906	1.13763	1.33045	1.34276	0.474242	-	-	-	-	-	-	-	-	-	-	-	-	-	-	3.62	3.65	8.007	3.352	3.352	2	1	0.77983	1.18032	1.27057	0.619441	2.65461	2.37684	0.30761	1.16536	0.511462
P09104	ENOG_HUMAN	ENO2	Gamma-enolase	7.41	21.33	45.62	43.09	35.02	14	1	1.1695	0.83946	1.21339	0.855067	0.751623	0.928966	0.711214	0.19	15.3	35.71	27.65	23.27	9	-	-	-	-	-	-	-	-	3.55	12.14	52.07	26.04	19.82	8	1	1.28233	1.23595	1.45881	1.48594	1.39316	1.45881	1.38038	1.2737	0.104551
P09525	ANXA4_HUMAN	ANXA4	Annexin A4	4	7.3	28.84	13.79	13.79	4	1	4.96592	2.72898	2.72898	1.61436	1.87068	16.4437	4.20727	0.1	2.17	9.404	7.21	2.194	1	-	-	-	-	-	-	-	-	1.9	1.93	39.5	5.016	5.016	1	1	0.737904	0.619441	0.679204	0.534564	0.288403	1.64437	0.265461	0.347352	0.202088
P18065	IBP2_HUMAN	IGFBP2	Insulin-like growth factor-binding protein 2	3.96	4	11.69	6.769	6.769	2	1	1.01859	0.887156	1.1695	0.946237	1.80302	1.0666	0.483059	-	-	-	-	-	-	-	-	-	-	-	-	-	-	2.4	2.4	14.77	9.846	7.077	1	1	1.02802	1	1.25892	0.903649	1.25892	1.1695	1.43219	0.898653	0.705707
P22105	TENX_HUMAN	TNXB	Tenascin-X	3.3	3.32	5.899	1.003	1.003	2	1	0.42462	1.2942	0.809096	0.586138	0.0474242	0.0824138	0.244343	-	-	-	-	-	-	-	-	-	-	-	-	-	-	0.12	0.12	5.945	0.2332	0	0	1	0.519996	1.02802	0.409261	0.586138	0.115878	0.474242	0.165959	6.59689	0.0155452
P30047	GFRP_HUMAN	GCHFR	GTP cyclohydrolase 1 feedback regulatory protein	3.01	3.01	39.29	39.29	39.29	2	1	10.0925	7.17794	9.54993	1.25892	0.990832	6.08135	0.990832	-	-	-	-	-	-	-	-	-	-	-	-	-	-	0.16	0.16	32.14	20.24	0	0	1	0.928966	0.0519996	0.666807	0.239883	4.01791	3.28095	7.37904	2.1639	0.32383
P30050	RL12_HUMAN	RPL12	60S ribosomal protein L12	4	4	14.55	14.55	14.55	2	1	1	1.08643	1.07647	0.862979	0.57544	0.570164	1.19124	-	-	-	-	-	-	-	-	-	-	-	-	-	-	3.91	3.91	27.88	14.55	14.55	2	1	1.09648	0.862979	1.07647	0.928966	0.672977	0.765597	1.04713	1.29042	0.206395
P43686	PRS6B_HUMAN	PSMC4	26S protease regulatory subunit 6B	2.03	2.03	10.05	5.742	5.742	2	1	1.30617	1.14815	1.20226	0.613762	0.717794	0.436516	0.903649	-	-	-	-	-	-	-	-	-	-	-	-	-	-	3.64	3.64	5.502	4.545	4.545	2	1	1.02802	1.35519	1.08643	1.31826	0.981748	0.704693	1.20226	1.53658	0.0993737
P48739	PIPNB_HUMAN	PITPNB	Phosphatidylinositol transfer protein beta isoform	4.68	4.68	11.81	11.81	11.81	3	1	1.08643	1.04713	1.15878	0.963829	0.801678	0.847227	0.787046	-	-	-	-	-	-	-	-	-	-	-	-	-	-	1.55	1.55	14.39	11.81	2.583	1	1	1.1695	1.40605	0.990832	1.1272	1.27057	0.660694	1.52757	1.29465	0.00228891
P61586	RHOA_HUMAN	RHOA	Transforming protein RhoA	5.03	5.03	29.02	23.83	23.83	3	1	1.1695	0.744732	1.08643	0.824138	1.09648	1.21339	1.19124	-	-	-	-	-	-	-	-	-	-	-	-	-	-	2.25	2.25	18.65	11.4	7.254	1	1	0.672977	0.42462	1.09648	0.194089	1.33045	1.11686	1.22462	0.826846	0.113392
P62993	GRB2_HUMAN	GRB2	Growth factor receptor-bound protein 2	5.8	5.83	28.57	23.5	23.5	3	1	2.208	1.47231	2.01372	0.346737	2.93765	1.35519	2.55859	4	4	41.01	17.97	17.97	2	-	-	-	-	-	-	-	-	2.03	2.04	10.14	4.608	4.608	1	1	1.59956	1.09648	1.39316	1.14815	2.12814	1.18032	2.208	0.616582	0.176095
P63151	2ABA_HUMAN	PPP2R2A	Serine/threonine-protein phosphatase 2A 55 kDa regulatory subunit B alpha isoform	4.56	4.56	16.55	8.054	5.593	2	1	0.685488	0.928966	0.704693	0.704693	0.847227	0.903649	0.787046	-	-	-	-	-	-	-	-	-	-	-	-	-	-	0.45	0.45	7.606	3.132	0	0	1	0.787046	1.15878	1.78649	0.515229	0.903649	1.43219	2.37684	0.951292	0.668948
P68133	ACTS_HUMAN	ACTA1	Actin, alpha skeletal muscle	4.59	28.78	70.29	63.66	62.33	34	1	1.0666	0.529663	1.47231	1.10662	0.12942	1.22462	0.0809096	-	-	-	-	-	-	-	-	-	-	-	-	-	-	4.12	23.35	47.75	41.91	35.81	32	1	0.855067	0.92045	0.972747	1.2942	1.67494	2.55859	0.887156	2.16393	0.151343
Q01469	FABP5_HUMAN	FABP5	Fatty acid-binding protein, epidermal	4.03	4.03	31.85	15.56	15.56	2	1	0.539511	0.515229	0.717794	0.0158489	7.17794	1.77011	9.72747	-	-	-	-	-	-	-	-	-	-	-	-	-	-	2.98	2.98	22.22	18.52	11.85	2	1	0.990832	1.00925	1.47231	1.14815	2.88403	1.00925	2.99226	0.0895841	0.0167715
Q92804	RBP56_HUMAN	TAF15	TATA-binding protein-associated factor 2N	4	4	34.29	5.236	3.716	2	1	1.19124	0.946237	0.946237	1.00925	1.18032	1	1.07647	-	-	-	-	-	-	-	-	-	-	-	-	-	-	2.03	2.03	31.59	4.054	1.52	1	1	0.519996	0.436516	0.483059	0.233346	1.11686	1.09648	0.349945	0.938281	0.38326
Q93079	H2B1H_HUMAN	HIST1H2BH	Histone H2B type 1-H	10.43	10.43	47.62	26.98	26.98	15	1	2.05116	1.21339	0.912011	2.51189	13.1826	13.3045	51.0505	-	-	-	-	-	-	-	-	-	-	-	-	-	-	6.91	6.91	40.48	26.19	26.19	11	1	4.09261	1.19124	1.65959	0.539511	11.3763	9.90832	46.9894	0.0594946	0.0386213
Q9H223	EHD4_HUMAN	EHD4	EH domain-containing protein 4	2.38	6.54	14.97	7.948	5.73	3	1	1.27057	0.903649	1.78649	0.158489	1.90546	6.42688	0.496592	-	-	-	-	-	-	-	-	-	-	-	-	-	-	0.13	0.13	6.839	2.218	0	0	1	0.724436	0.787046	0.679204	0.501187	1.24738	2.33346	0.636796	0.347893	0.205958
Q9UJ70	NAGK_HUMAN	NAGK	N-acetyl-D-glucosamine kinase	2.44	2.44	11.05	9.012	5.233	2	1	1.30617	0.879022	1.2942	1.14815	0.92045	0.963829	0.608135	-	-	-	-	-	-	-	-	-	-	-	-	-	-	0.72	0.72	28.2	7.558	3.779	1	1	1.05682	0.405508	0.591562	0.510505	1.1695	0.937562	0.801678	1.35472	0.0761905
Q9UNM6	PSD13_HUMAN	PSMD13	26S proteasome non-ATPase regulatory subunit 13	7.82	7.83	17.02	14.89	14.89	4	1	1.01859	1.21339	1.14815	1.05682	1.04713	0.946237	0.937562	-	-	-	-	-	-	-	-	-	-	-	-	-	-	0.89	0.91	7.713	6.383	3.191	1	1	1.21339	1.78649	1.48594	0.465586	1.92309	0.855067	1.48594	1.11302	0.114587
Q9Y376	CAB39_HUMAN	CAB39	Calcium-binding protein 39	3.25	3.25	7.918	7.918	5.279	2	1	1.40605	0.981748	1.08643	0.963829	1.23595	1.14815	1.08643	-	-	-	-	-	-	-	-	-	-	-	-	-	-	0.85	0.85	9.677	2.053	2.053	1	1	1.88799	1.51356	1.94089	1.21339	2.39883	3.28095	1.59956	0.940154	0.566804
Q9Y4Z0	LSM4_HUMAN	LSM4	U6 snRNA-associated Sm-like protein LSm4	4	4	23.02	12.23	12.23	2	1	0.751623	1.95885	0.214783	0.816582	1.11686	1.85353	3.40408	-	-	-	-	-	-	-	-	-	-	-	-	-	-	0.05	0.06	10.79	7.194	0	0	1	0.134276	0.972747	0.731139	0.248886	0.636796	2.1677	2.58226	0.446327	0.107169
O43598	DNPH1_HUMAN	DNPH1	2'-deoxynucleoside 5'-phosphate N-hydrolase 1	2	2	22.41	4.023	4.023	1	-	-	-	-	-	-	-	-	2.85	2.85	20.69	7.471	7.471	2	1	1.58489	2.37684	0.946237	1.41906	2.70396	1.72187	3.59749	0.19	0.2	8.621	4.023	0	0	1	1.0666	2.03236	1.27057	1.08643	2.93765	1.85353	4.65586			0.54793	0.0606327
O43847	NRDC_HUMAN	NRD1	Nardilysin	0.05	0.09	4.087	2.087	0	0	-	-	-	-	-	-	-	-	3.5	3.52	9.826	3.13	2.435	2	1	0.648634	0.879022	0.83946	0.549541	0.895365	0.801678	0.642688	0.31	0.36	9.043	0.8696	0	0	1	0.559758	0.990832	0.564937	0.660694	0.510505	0.519996	0.586138			1.00439	0.978358
P01877	IGHA2_HUMAN	IGHA2	Ig alpha-2 chain C region	-	-	-	-	-	-	-	-	-	-	-	-	-	-	2.02	2.02	10.59	5.882	2.941	2	1	0.591562	1.80302	1.85353	1.7378	0.293765	1.47231	0.285759	0.1	0.1	2.941	2.941	0	0	1	0.77983	1.92309	0.895365	0.946237	0.597035	0.744732	0.416869			2.04283	0.160127
P02771	FETA_HUMAN	AFP	Alpha-fetoprotein	-	-	-	-	-	-	-	-	-	-	-	-	-	-	6.32	6.36	17.9	12.15	10.67	7	1	0.679204	0.544503	0.549541	0.16293	0.337287	0.487529	0.0183654	6.03	6.05	15.27	10.51	5.583	4	1	0.679204	0.619441	0.630957	0.49204	0.501187	0.608135	0.233346			2.08936	0.187559
P05198	IF2A_HUMAN	EIF2S1	Eukaryotic translation initiation factor 2 subunit 1	-	-	-	-	-	-	-	-	-	-	-	-	-	-	3.86	3.86	21.27	10.79	10.79	2	1	1.14815	1.52757	1.24738	0.77983	0.912011	0.895365	1.48594	2	2	14.29	4.762	4.762	1	1	0.77983	1.39316	1.1272	0.60256	0.912011	1.31826	2.85759			1.039	0.851137
P27635	RL10_HUMAN	RPL10	60S ribosomal protein L10	2	2	6.075	6.075	6.075	1	-	-	-	-	-	-	-	-	2.21	2.21	16.82	14.49	14.49	2	1	1.03753	1.13763	0.580764	1.39316	0.428549	0.30479	1.35519	2	2	12.62	6.075	6.075	1	1	0.580764	0.636796	0.831764	1	0.529663	0.359749	1.0666			1.47925	0.307079
P29144	TPP2_HUMAN	TPP2	Tripeptidyl-peptidase 2	-	-	-	-	-	-	-	-	-	-	-	-	-	-	2.83	2.85	8.086	1.521	1.521	2	1	0.887156	0.92045	0.963829	1.14815	0.816582	0.487529	0.660694	2	2.02	3.763	0.8006	0.8006	1	1	1.40605	1.64437	1.1695	1.05682	1.05682	0.580764	1.1272			1.50231	0.0116993
P30048	PRDX3_HUMAN	PRDX3	Thioredoxin-dependent peroxide reductase, mitochondrial	3.49	3.5	15.63	14.06	14.06	3	-	-	-	-	-	-	-	-	4	4	9.375	7.813	7.813	2	1	1.08643	0.847227	1.08643	1.18032	1.55597	1.24738	1.52757	2.24	2.24	24.22	11.72	3.125	1	1	1.08643	1.40605	0.847227	1.1272	1.02802	1.10662	1.25892			0.720458	0.00805595
P35580	MYH10_HUMAN	MYH10	Myosin-10	-	-	-	-	-	-	-	-	-	-	-	-	-	-	4.09	17.19	20.29	7.186	6.478	12	1	0.77983	0.903649	1.45881	1.14815	1.40605	0.322107	0.862979	0.3	11.18	26.57	3.543	2.632	5	1	0.465586	0.564937	1.00925	0.580764	0.57544	0.529663	0.711214			1.22505	0.508575
P42574	CASP3_HUMAN	CASP3	Caspase-3	-	-	-	-	-	-	-	-	-	-	-	-	-	-	4.13	4.13	9.747	7.942	5.776	2	1	0.855067	0.879022	0.912011	0.679204	1.11686	0.787046	1.11686	2.03	2.03	10.11	2.888	2.888	1	1	1.21339	0.831764	1.00925	0.928966	1.36773	0.963829	1.51356			0.859112	0.23148
P62140	PP1B_HUMAN	PPP1CB	Serine/threonine-protein phosphatase PP1-beta catalytic subunit	-	-	-	-	-	-	-	-	-	-	-	-	-	-	4	4	14.07	9.174	9.174	2	1	1.21339	0.224906	1.09648	0.0235505	1.44544	0.744732	1.38038	2	2	20.8	3.976	3.976	1	1	1.36773	1.21339	1.52757	0.501187	1.41906	1.18032	1.49969			0.597944	0.237007
P63000	RAC1_HUMAN	RAC1	Ras-related C3 botulinum toxin substrate 1	-	-	-	-	-	-	-	-	-	-	-	-	-	-	2.94	2.94	16.15	13.02	9.896	2	1	1.45881	1.61436	1.72187	0.92045	1.44544	2.60615	2.80543	3.46	3.46	20.83	11.46	11.46	2	1	1.04713	0.870964	1.02802	0.92045	0.654636	1.18032	1.1695			0.587615	0.0468445
P63010	AP2B1_HUMAN	AP2B1	AP-2 complex subunit beta	-	-	-	-	-	-	-	-	-	-	-	-	-	-	4.42	4.49	12.91	6.403	3.949	3	1	0.107647	1.07647	2.01372	2.03236	0.122462	1.87068	0.283139	0.21	0.24	3.842	1.814	0	0	1	1.07647	1.13763	0.831764	1.75388	0.242103	1.13763	0.77983			1.6422	0.468392
P68363	TBA1B_HUMAN	TUBA1B	Tubulin alpha-1B chain	-	-	-	-	-	-	-	-	-	-	-	-	-	-	2	36.42	62.53	58.31	56.1	22	1	0.972747	0.990832	1.14815	0.239883	1.18032	1.70608	1.2942	2	30.69	55.88	48.34	43.68	18	1	0.608135	1.2942	1.72187	0.235505	1.00925	4.65586	1.52757			0.624544	0.0756505
Q01130	SRSF2_HUMAN	SRSF2	Serine/arginine-rich splicing factor 2	-	-	-	-	-	-	-	-	-	-	-	-	-	-	4.03	4.03	25.79	11.31	11.31	3	1	0.420727	0.765597	0.564937	0.496592	0.270396	1.75388	1.70608	3.87	3.87	51.58	11.31	11.31	2	1	0.691831	0.981748	0.83946	0.737904	0.47863	0.57544	1.90546			0.522393	0.170907
Q16204	CCDC6_HUMAN	CCDC6	Coiled-coil domain-containing protein 6	-	-	-	-	-	-	-	-	-	-	-	-	-	-	4	4	21.52	6.54	6.54	2	1	1.08643	0.648634	1.61436	0.685488	0.847227	0.981748	0.519996	1.54	1.55	6.54	2.954	2.954	1	1	0.428549	0.77983	0.912011	0.580764	0.660694	1.31826	0.870964			1.28607	0.409966
Q16643	DREB_HUMAN	DBN1	Drebrin	-	-	-	-	-	-	-	-	-	-	-	-	-	-	4.02	4.02	21.42	9.091	7.858	2	1	0.554626	0.49204	1.00925	0.737904	0.77983	0.809096	1.33045	5.62	5.62	13.25	8.629	8.629	3	1	0.928966	0.870964	0.92045	0.660694	0.534564	0.613762	0.544503			0.779718	0.312931
Q6XQN6	PNCB_HUMAN	NAPRT1	Nicotinate phosphoribosyltransferase	-	-	-	-	-	-	-	-	-	-	-	-	-	-	2.07	2.07	9.851	5.762	4.461	2	1	0.824138	0.679204	0.765597	0.704693	0.654636	1.78649	0.954993	1.12	1.12	19.14	4.461	4.461	2	1	0.972747	0.570164	0.619441	1.21339	0.724436	0.787046	0.496592			0.702031	0.24005
Q99598	TSNAX_HUMAN	TSNAX	Translin-associated protein X	-	-	-	-	-	-	-	-	-	-	-	-	-	-	6	6.05	25.86	14.83	14.83	3	1	3.56451	2.24905	2.14783	2.77971	1.38038	0.981748	1.87068	0.57	0.57	26.21	2.414	2.414	1	1	0.912011	1.43219	0.912011	1.1272	1.0666	0.92045	1.70608			1.6643	0.163865
Q9NR12	PDLI7_HUMAN	PDLIM7	PDZ and LIM domain protein 7	-	-	-	-	-	-	-	-	-	-	-	-	-	-	2	2	8.972	2.407	2.407	1	1	1.0666	0.751623	1.01859	0.337287	0.469894	0.685488	0.37325	2.6	2.6	6.127	5.033	5.033	2	1	1.19124	1.33045	1.1695	1.40605	0.325087	0.591562	0.465586			1.63837	0.143408
Q9UNP9	PPIE_HUMAN	PPIE	Peptidyl-prolyl cis-trans isomerase E	2	5.4	15.95	9.967	6.977	3	1	0.642688	0.855067	0.731139	0.758578	0.642688	0.855067	0.469894	-	-	-	-	-	-	-	-	-	-	-	-	-	-	0.05	0.05	1.993	1.993	0	0	-	-	-	-	-	-	-	-	1.21591	0.26405
O15372	EIF3H_HUMAN	EIF3H	Eukaryotic translation initiation factor 3 subunit H	4	4	6.25	6.25	6.25	2	1	0.937562	0.963829	1.51356	0.440555	0.870964	0.990832	0.679204	-	-	-	-	-	-	-	-	-	-	-	-	-	-	-	-	-	-	-	-	-	-	-	-	-	-	-	-	1.14652	0.618012
O43747	AP1G1_HUMAN	AP1G1	AP-1 complex subunit gamma-1	2.29	2.31	6.204	2.798	2.798	2	1	1.5417	1.35519	1.52757	1.14815	1.19124	1.13763	1.59956	-	-	-	-	-	-	-	-	-	-	-	-	-	-	-	-	-	-	-	-	-	-	-	-	-	-	-	-	1.00385	0.978195
O75608	LYPA1_HUMAN	LYPLA1	Acyl-protein thioesterase 1	2	2.01	16.09	11.3	11.3	2	1	0.190546	1.6293	0.912011	1.1695	2.01372	1.34276	2.60615	-	-	-	-	-	-	-	-	-	-	-	-	-	-	-	-	-	-	-	-	-	-	-	-	-	-	-	-	0.493206	0.0490626
P00450	CERU_HUMAN	CP	Ceruloplasmin	16.57	16.6	19.34	18.97	16.62	10	1	0.510505	0.724436	0.16293	1.19124	0.981748	0.847227	0.192309	17.27	17.27	17.37	11.92	10.7	10	-	-	-	-	-	-	-	-	-	-	-	-	-	-	-	-	-	-	-	-	-	-	1.0654	0.887986
P01892	1A02_HUMAN	HLA-A	HLA class I histocompatibility antigen, A-2 alpha chain	2	6.82	20	18.36	18.36	4	1	0.724436	0.496592	0.847227	0.401791	1.77011	0.0275423	0.253513	-	-	-	-	-	-	-	-	-	-	-	-	-	-	-	-	-	-	-	-	-	-	-	-	-	-	-	-	1.01505	0.981501
P09972	ALDOC_HUMAN	ALDOC	Fructose-bisphosphate aldolase C	4	7.73	43.13	25.27	17.03	4	1	0.380189	0.586138	0.765597	1	0.487529	0.954993	0.394457	0.84	9.96	32.97	26.37	21.15	11	-	-	-	-	-	-	-	-	-	-	-	-	-	-	-	-	-	-	-	-	-	-	1.21893	0.535914
P12644	BMP4_HUMAN	BMP4	Bone morphogenetic protein 4	6	6	25	10.54	10.54	3	1	1.22462	0.946237	1.31826	2.29087	3.25087	2.63027	2.83139	-	-	-	-	-	-	-	-	-	-	-	-	-	-	-	-	-	-	-	-	-	-	-	-	-	-	-	-	0.466912	0.00452967
P13284	GILT_HUMAN	IFI30	Gamma-interferon-inducible lysosomal thiol reductase	4	4.04	27.6	25.6	25.6	2	1	0.559758	0.698232	0.416869	2.07014	4.16869	1.64437	1.92309	0.16	0.16	15.2	15.2	15.2	1	-	-	-	-	-	-	-	-	-	-	-	-	-	-	-	-	-	-	-	-	-	-	0.368012	0.0600717
P15692	VEGFA_HUMAN	VEGFA	Vascular endothelial growth factor A	3.35	3.35	13.79	11.21	11.21	2	1	0.912011	1.00925	0.751623	0.954993	1.90546	1.88799	1.69044	-	-	-	-	-	-	-	-	-	-	-	-	-	-	-	-	-	-	-	-	-	-	-	-	-	-	-	-	0.506342	2.94686e-05
P20742	PZP_HUMAN	PZP	Pregnancy zone protein	2.38	15.81	12.69	7.355	5.938	10	1	0.570164	1	0.654636	0.895365	0.554626	1.65959	0.47863	-	-	-	-	-	-	-	-	-	-	-	-	-	-	-	-	-	-	-	-	-	-	-	-	-	-	-	-	0.918026	0.816312
P25391	LAMA1_HUMAN	LAMA1	Laminin subunit alpha-1	4	4.06	3.382	1.268	1.268	2	1	1.10662	0.801678	0.549541	2.63027	0.737904	0.570164	0.496592	-	-	-	-	-	-	-	-	-	-	-	-	-	-	-	-	-	-	-	-	-	-	-	-	-	-	-	-	2.02413	0.255693
P26885	FKBP2_HUMAN	FKBP2	Peptidyl-prolyl cis-trans isomerase FKBP2	5.03	5.03	38.03	33.8	33.8	3	1	0.49204	0.529663	0.353183	0.737904	1.30617	0.660694	0.636796	-	-	-	-	-	-	-	-	-	-	-	-	-	-	-	-	-	-	-	-	-	-	-	-	-	-	-	-	0.717326	0.306612
P50993	AT1A2_HUMAN	ATP1A2	Sodium/potassium-transporting ATPase subunit alpha-2	2.01	2.99	5.784	2.745	2.255	2	1	2.26987	2.35505	1.52757	2.14783	2.77971	7.04693	1.39316	-	-	-	-	-	-	-	-	-	-	-	-	-	-	-	-	-	-	-	-	-	-	-	-	-	-	-	-	0.497352	0.19521
P60903	S10AA_HUMAN	S100A10	Protein S100-A10	3.16	3.16	17.53	17.53	17.53	2	1	1.05682	0.981748	0.731139	1.39316	0.369828	0.862979	1.2942	-	-	-	-	-	-	-	-	-	-	-	-	-	-	-	-	-	-	-	-	-	-	-	-	-	-	-	-	1.22585	0.459802
P62136	PP1A_HUMAN	PPP1CA	Serine/threonine-protein phosphatase PP1-alpha catalytic subunit	4.42	4.43	20	12.12	12.12	3	1	1.2942	1.52757	1.0666	0.879022	0.928966	1.01859	1.09648	-	-	-	-	-	-	-	-	-	-	-	-	-	-	-	-	-	-	-	-	-	-	-	-	-	-	-	-	1.13679	0.412997
P68366	TBA4A_HUMAN	TUBA4A	Tubulin alpha-4A chain	7.54	30.72	52.9	52.9	51.79	23	1	0.672977	1.22462	0.787046	0.30761	1.1695	1.15878	1.49969	-	-	-	-	-	-	-	-	-	-	-	-	-	-	-	-	-	-	-	-	-	-	-	-	-	-	-	-	0.625751	0.0749375
P83916	CBX1_HUMAN	CBX1	Chromobox protein homolog 1	6.53	6.53	39.46	39.46	33.51	4	1	3.59749	3.7325	2.31206	0.630957	9.54993	4.52898	7.58578	-	-	-	-	-	-	-	-	-	-	-	-	-	-	-	-	-	-	-	-	-	-	-	-	-	-	-	-	0.312205	0.0108998
Q07000	1C15_HUMAN	HLA-C	HLA class I histocompatibility antigen, Cw-15 alpha chain	6.86	6.86	25.96	16.39	16.39	4	1	0.887156	1.03753	1.58489	2.26987	1.23595	1.1695	0.0698232	-	-	-	-	-	-	-	-	-	-	-	-	-	-	-	-	-	-	-	-	-	-	-	-	-	-	-	-	1.64332	0.274601
Q10567	AP1B1_HUMAN	AP1B1	AP-1 complex subunit beta-1	5.24	5.24	7.482	4.004	4.004	3	1	2.26987	2.24905	2.31206	1.55597	1.67494	0.870964	1.85353	-	-	-	-	-	-	-	-	-	-	-	-	-	-	-	-	-	-	-	-	-	-	-	-	-	-	-	-	1.2802	0.356224
Q13011	ECH1_HUMAN	ECH1	Delta(3,5)-Delta(2,4)-dienoyl-CoA isomerase, mitochondrial	4.02	4.02	22.87	6.707	6.707	2	1	0.452898	0.549541	1.05682	1.13763	1.01859	1.03753	0.698232	0.16	0.16	19.51	6.707	0	0	-	-	-	-	-	-	-	-	-	-	-	-	-	-	-	-	-	-	-	-	-	-	0.914237	0.712804
Q13561	DCTN2_HUMAN	DCTN2	Dynactin subunit 2	2.65	2.65	19.45	10.72	7.232	2	1	1.80302	3.46737	2.85759	0.452898	0.420727	0.1	0.711214	-	-	-	-	-	-	-	-	-	-	-	-	-	-	-	-	-	-	-	-	-	-	-	-	-	-	-	-	4.66624	0.0943919
Q14151	SAFB2_HUMAN	SAFB2	Scaffold attachment factor B2	4.01	4.04	8.814	2.728	2.728	2	1	2.51189	0.801678	2.75423	2.05116	3.37287	5.39511	3.31131	-	-	-	-	-	-	-	-	-	-	-	-	-	-	-	-	-	-	-	-	-	-	-	-	-	-	-	-	0.452955	0.0229543
Q14847	LASP1_HUMAN	LASP1	LIM and SH3 domain protein 1	2.81	2.81	13.03	7.663	7.663	2	1	1.01859	0.794328	0.903649	0.816582	0.42462	0.49204	0.30479	-	-	-	-	-	-	-	-	-	-	-	-	-	-	-	-	-	-	-	-	-	-	-	-	-	-	-	-	2.22677	0.000479556
Q15029	U5S1_HUMAN	EFTUD2	116 kDa U5 small nuclear ribonucleoprotein component	6	6.07	13.17	4.218	4.218	3	1	1.87068	1.35519	2.0893	0.483059	3.53183	2.39883	2.44343	-	-	-	-	-	-	-	-	-	-	-	-	-	-	-	-	-	-	-	-	-	-	-	-	-	-	-	-	0.48709	0.0231509
Q15075	EEA1_HUMAN	EEA1	Early endosome antigen 1	2.24	4.49	17.58	2.339	2.339	3	1	0.704693	1.00925	0.724436	0.847227	0.855067	0.737904	1.33045	-	-	-	-	-	-	-	-	-	-	-	-	-	-	-	-	-	-	-	-	-	-	-	-	-	-	-	-	0.879573	0.486133
Q15233	NONO_HUMAN	NONO	Non-POU domain-containing octamer-binding protein	2.53	2.54	8.068	7.219	7.219	2	1	0.679204	1.25892	0.954993	0.704693	0.630957	0.390841	1.18032	-	-	-	-	-	-	-	-	-	-	-	-	-	-	-	-	-	-	-	-	-	-	-	-	-	-	-	-	1.25274	0.435326
Q495W5	FUT11_HUMAN	FUT11	Alpha-(1,3)-fucosyltransferase 11	3.13	3.14	10.16	5.691	5.691	2	1	0.666807	0.0679204	0.47863	0.0954993	4.09261	0.539511	0.0737904	-	-	-	-	-	-	-	-	-	-	-	-	-	-	-	-	-	-	-	-	-	-	-	-	-	-	-	-	0.294378	0.291021
Q5T6V5	CI064_HUMAN	C9orf64	UPF0553 protein C9orf64	3.74	3.74	13.49	7.331	7.331	2	1	1.28233	1.43219	1.27057	1.23595	1.55597	0.887156	1.67494	-	-	-	-	-	-	-	-	-	-	-	-	-	-	-	-	-	-	-	-	-	-	-	-	-	-	-	-	0.906402	0.547736
Q6DKJ4	NXN_HUMAN	NXN	Nucleoredoxin	2.9	2.93	21.61	7.586	7.586	2	1	1.22462	0.990832	1.52757	0.711214	0.636796	1.35519	0.49204	-	-	-	-	-	-	-	-	-	-	-	-	-	-	-	-	-	-	-	-	-	-	-	-	-	-	-	-	1.31743	0.361912
Q6PCB0	VWA1_HUMAN	VWA1	von Willebrand factor A domain-containing protein 1	4	4	26.07	10.34	10.34	2	1	1.10662	0.765597	1	1.80302	1.69044	4.83059	0.972747	-	-	-	-	-	-	-	-	-	-	-	-	-	-	-	-	-	-	-	-	-	-	-	-	-	-	-	-	0.454396	0.179221
Q7L2H7	EIF3M_HUMAN	EIF3M	Eukaryotic translation initiation factor 3 subunit M	4.1	4.1	20.32	13.1	8.021	2	1	0.990832	0.737904	0.887156	0.816582	0.524808	0.549541	0.401791	-	-	-	-	-	-	-	-	-	-	-	-	-	-	-	-	-	-	-	-	-	-	-	-	-	-	-	-	1.80165	0.0019012
Q7Z406	MYH14_HUMAN	MYH14	Myosin-14	4.02	12.22	13.08	3.759	3.759	7	1	12.0226	5.24808	10.666	12.5892	0.981748	29.1072	17.8649	-	-	-	-	-	-	-	-	-	-	-	-	-	-	-	-	-	-	-	-	-	-	-	-	-	-	-	-	0.519574	0.29374
Q8IZ07	AN13A_HUMAN	ANKRD13A	Ankyrin repeat domain-containing protein 13A	3.56	3.56	14.92	3.39	3.39	2	1	0.963829	0.60256	0.772681	0.416869	0.630957	0.322107	0.353183	-	-	-	-	-	-	-	-	-	-	-	-	-	-	-	-	-	-	-	-	-	-	-	-	-	-	-	-	1.72522	0.100998
Q8WXD2	SCG3_HUMAN	SCG3	Secretogranin-3	3.54	3.55	17.74	7.479	7.479	2	1	2.26987	0.954993	8.87156	0.586138	31.6228	1.09648	1.0666	-	-	-	-	-	-	-	-	-	-	-	-	-	-	-	-	-	-	-	-	-	-	-	-	-	-	-	-	0.242987	0.311768
Q99459	CDC5L_HUMAN	CDC5L	Cell division cycle 5-like protein	2.01	2.7	8.479	2.369	2.369	2	1	0.564937	0.420727	1.19124	2.99226	0.801678	1.01859	4.09261	-	-	-	-	-	-	-	-	-	-	-	-	-	-	-	-	-	-	-	-	-	-	-	-	-	-	-	-	0.626007	0.484787
Q9HAT2	SIAE_HUMAN	SIAE	Sialate O-acetylesterase	2.25	2.25	14.72	4.78	4.78	2	1	1.02802	0.862979	0.704693	2.77971	0.49204	1.04713	2.42103	-	-	-	-	-	-	-	-	-	-	-	-	-	-	-	-	-	-	-	-	-	-	-	-	-	-	-	-	0.965922	0.9477
Q9UBE0	SAE1_HUMAN	SAE1	SUMO-activating enzyme subunit 1	2.67	3.06	11.85	10.4	8.96	2	1	0.816582	1.30617	0.654636	0.870964	0.648634	0.903649	1.01859	-	-	-	-	-	-	-	-	-	-	-	-	-	-	-	-	-	-	-	-	-	-	-	-	-	-	-	-	1.08485	0.676831
Q9UI26	IPO11_HUMAN	IPO11	Importin-11	3.48	3.5	6.359	2.769	2.769	2	1	0.452898	1.11686	1.27057	0.47863	1.08643	0.972747	1.59956	-	-	-	-	-	-	-	-	-	-	-	-	-	-	-	-	-	-	-	-	-	-	-	-	-	-	-	-	0.708273	0.22752
Q9UK76	HN1_HUMAN	HN1	Hematological and neurological expressed 1 protein	2.09	2.09	19.48	9.74	9.74	2	1	0.946237	0.937562	0.912011	0.870964	0.928966	0.990832	0.758578	-	-	-	-	-	-	-	-	-	-	-	-	-	-	-	-	-	-	-	-	-	-	-	-	-	-	-	-	1.04543	0.510853
Q9UNN5	FAF1_HUMAN	FAF1	FAS-associated factor 1	3.14	3.15	6.615	3.692	3.692	2	1	0.879022	1.13763	0.591562	0.343558	1.45881	1.49969	0.559758	-	-	-	-	-	-	-	-	-	-	-	-	-	-	-	-	-	-	-	-	-	-	-	-	-	-	-	-	0.673931	0.241867
Q9Y4G6	TLN2_HUMAN	TLN2	Talin-2	2	4.08	6.216	1.81	1.18	2	1	0.972747	0.356451	0.510505	1.64437	0.331131	0.937562	1.25892	-	-	-	-	-	-	-	-	-	-	-	-	-	-	-	-	-	-	-	-	-	-	-	-	-	-	-	-	1.06442	0.885196
P30040	ERP29_HUMAN	ERP29	Endoplasmic reticulum resident protein 29	-	-	-	-	-	-	-	-	-	-	-	-	-	-	4.3	4.3	22.61	22.61	18.77	3	1	0.981748	1.28233	1.05682	0.801678	0.685488	0.501187	0.49204	2.01	2.01	33.72	9.195	9.195	1	-	-	-	-	-	-	-	-			1.83089	0.0062315
O00592	PODXL_HUMAN	PODXL	Podocalyxin	-	-	-	-	-	-	-	-	-	-	-	-	-	-	3.64	3.64	5.735	3.405	3.405	2	1	0.319154	0.737904	1.5417	0.187068	3.34195	10.5682	14.7231	-	-	-	-	-	-	-	-	-	-	-	-	-	-			0.0793307	0.011551
O15143	ARC1B_HUMAN	ARPC1B	Actin-related protein 2/3 complex subunit 1B	2	2.93	11.02	6.183	6.183	2	-	-	-	-	-	-	-	-	2.22	2.68	12.9	8.871	4.57	1	1	1.55597	1.47231	1.33045	0.77983	0.679204	0.963829	0.787046	-	-	-	-	-	-	-	-	-	-	-	-	-	-			1.51565	0.0875136
O75368	SH3L1_HUMAN	SH3BGRL	SH3 domain-binding glutamic acid-rich-like protein	-	-	-	-	-	-	-	-	-	-	-	-	-	-	4	4	19.3	19.3	19.3	3	1	1.09648	0.704693	1.21339	0.691831	1.24738	0.77983	0.534564	-	-	-	-	-	-	-	-	-	-	-	-	-	-			1.1023	0.687738
P00734	THRB_HUMAN	F2	Prothrombin	-	-	-	-	-	-	-	-	-	-	-	-	-	-	4.29	4.3	29.26	11.9	11.9	5	1	1.67494	0.847227	1.64437	3.10456	1.48594	0.465586	0.0113763	-	-	-	-	-	-	-	-	-	-	-	-	-	-			2.52823	0.157893
P00748	FA12_HUMAN	F12	Coagulation factor XII	-	-	-	-	-	-	-	-	-	-	-	-	-	-	2.61	2.65	8.78	7.154	5.691	2	1	0.207014	0.928966	0.141906	1.30617	0.928966	0.474242	0.0534564	-	-	-	-	-	-	-	-	-	-	-	-	-	-			1.47627	0.542819
P01042	KNG1_HUMAN	KNG1	Kininogen-1	-	-	-	-	-	-	-	-	-	-	-	-	-	-	3.33	3.33	11.02	3.882	3.882	2	1	1.01859	1.21339	0.758578	1.6293	0.887156	1.92309	0.185353	-	-	-	-	-	-	-	-	-	-	-	-	-	-			1.12562	0.773464
P01860	IGHG3_HUMAN	IGHG3	Ig gamma-3 chain C region	2.56	2.56	10.08	8.753	8.753	2	-	-	-	-	-	-	-	-	4.16	4.16	11.94	10.88	10.88	3	1	0.619441	0.452898	0.170608	0.515229	0.432514	0.591562	0.0608135	-	-	-	-	-	-	-	-	-	-	-	-	-	-			1.52541	0.406662
P05534	1A24_HUMAN	HLA-A	HLA class I histocompatibility antigen, A-24 alpha chain	-	-	-	-	-	-	-	-	-	-	-	-	-	-	2.93	5.03	26.03	12.05	12.05	3	1	0.981748	1.11686	1.03753	0.758578	1.94089	1.48594	0.376704	-	-	-	-	-	-	-	-	-	-	-	-	-	-			0.772134	0.438813
P05546	HEP2_HUMAN	SERPIND1	Heparin cofactor 2	0.06	0.07	8.417	3.006	0	0	-	-	-	-	-	-	-	-	4.62	4.62	23.25	10.82	10.82	6	1	0.928966	1.41906	0.349945	1.03753	0.515229	0.630957	0.0334195	-	-	-	-	-	-	-	-	-	-	-	-	-	-			2.40868	0.0817978
P07358	CO8B_HUMAN	C8B	Complement component C8 beta chain	-	-	-	-	-	-	-	-	-	-	-	-	-	-	2.28	2.28	9.983	5.076	5.076	3	1	0.954993	0.440555	0.831764	0.801678	0.787046	0.515229	0.0887156	-	-	-	-	-	-	-	-	-	-	-	-	-	-			1.73789	0.135043
P09496	CLCA_HUMAN	CLTA	Clathrin light chain A	4	4.02	16.53	12.1	12.1	2	-	-	-	-	-	-	-	-	2.11	2.14	19.76	11.69	11.69	2	1	0.990832	1.28233	1.38038	1.41906	0.524808	0.77983	0.824138	-	-	-	-	-	-	-	-	-	-	-	-	-	-			1.71158	0.011465
P10319	1B58_HUMAN	HLA-B	HLA class I histocompatibility antigen, B-58 alpha chain	-	-	-	-	-	-	-	-	-	-	-	-	-	-	2	4	21.55	8.287	8.287	2	1	1.23595	0.809096	1.01859	0.102802	1.25892	0.30479	0.244343	-	-	-	-	-	-	-	-	-	-	-	-	-	-			1.38262	0.538418
P16989	YBOX3_HUMAN	YBX3	Y-box-binding protein 3	-	-	-	-	-	-	-	-	-	-	-	-	-	-	2	4.02	25.81	9.677	9.677	2	1	0.744732	0.831764	0.724436	1	0.157036	0.222843	0.267917	-	-	-	-	-	-	-	-	-	-	-	-	-	-			3.98359	0.000243739
P17096	HMGA1_HUMAN	HMGA1	High mobility group protein HMG-I/HMG-Y	-	-	-	-	-	-	-	-	-	-	-	-	-	-	5.04	5.04	41.12	41.12	41.12	3	1	0.903649	1.1272	1.04713	1.52757	1.95885	1.67494	0.895365	-	-	-	-	-	-	-	-	-	-	-	-	-	-			0.742595	0.204612
P30480	1B42_HUMAN	HLA-B	HLA class I histocompatibility antigen, B-42 alpha chain	-	-	-	-	-	-	-	-	-	-	-	-	-	-	6.07	6.07	13.54	10.22	10.22	3	1	2.14783	0.870964	1.15878	3.87258	2.42103	1.95885	0.140605	-	-	-	-	-	-	-	-	-	-	-	-	-	-			1.20122	0.749303
P30566	PUR8_HUMAN	ADSL	Adenylosuccinate lyase	-	-	-	-	-	-	-	-	-	-	-	-	-	-	2.45	2.45	7.231	4.959	4.959	2	1	1.41906	1.8197	1.87068	1.28233	1.5417	1.58489	1.41906	-	-	-	-	-	-	-	-	-	-	-	-	-	-			0.975672	0.873749
P50570	DYN2_HUMAN	DNM2	Dynamin-2	-	-	-	-	-	-	-	-	-	-	-	-	-	-	2	2.74	4.943	2.414	1.839	2	1	0.794328	0.801678	0.366438	1.43219	0.549541	0.519996	0.77983	-	-	-	-	-	-	-	-	-	-	-	-	-	-			1.42577	0.312278
Q13347	EIF3I_HUMAN	EIF3I	Eukaryotic translation initiation factor 3 subunit I	-	-	-	-	-	-	-	-	-	-	-	-	-	-	3.57	3.57	7.692	7.692	7.692	2	1	1.00925	1.03753	1.10662	1.05682	1.52757	0.83946	0.772681	-	-	-	-	-	-	-	-	-	-	-	-	-	-			0.995677	0.980549
Q14624	ITIH4_HUMAN	ITIH4	Inter-alpha-trypsin inhibitor heavy chain H4	-	-	-	-	-	-	-	-	-	-	-	-	-	-	10.08	10.08	25.7	15.05	10.65	8	1	0.855067	0.505825	0.222843	0.847227	0.597035	0.363078	0.0110662	-	-	-	-	-	-	-	-	-	-	-	-	-	-			2.11967	0.159734
Q16778	H2B2E_HUMAN	HIST2H2BE	Histone H2B type 2-E	-	-	-	-	-	-	-	-	-	-	-	-	-	-	2	7.45	36.51	32.54	26.19	17	1	1.02802	1.67494	1.34276	1.36773	1.20226	1.59956	4.61318	-	-	-	-	-	-	-	-	-	-	-	-	-	-			0.518958	0.189547
Q92499	DDX1_HUMAN	DDX1	ATP-dependent RNA helicase DDX1	-	-	-	-	-	-	-	-	-	-	-	-	-	-	3.85	3.85	6.216	5.135	5.135	2	1	2.18776	1.58489	0.824138	0.158489	2.03236	0.515229	3.94457	-	-	-	-	-	-	-	-	-	-	-	-	-	-			0.531899	0.282479
Q93008	USP9X_HUMAN	USP9X	Probable ubiquitin carboxyl-terminal hydrolase FAF-X	-	-	-	-	-	-	-	-	-	-	-	-	-	-	1.74	1.87	7.276	1.556	0.9728	2	1	0.77983	0.990832	0.855067	0.672977	0.685488	0.887156	1.08643	-	-	-	-	-	-	-	-	-	-	-	-	-	-			0.969972	0.830029
Q96PD5	PGRP2_HUMAN	PGLYRP2	N-acetylmuramoyl-L-alanine amidase	-	-	-	-	-	-	-	-	-	-	-	-	-	-	6.77	6.95	12.33	10.76	10.76	4	1	0.642688	1.10662	0.954993	1.44544	1.64437	0.954993	0.487529	-	-	-	-	-	-	-	-	-	-	-	-	-	-			1.00096	0.997488
Q99879	H2B1M_HUMAN	HIST1H2BM	Histone H2B type 1-M	-	-	-	-	-	-	-	-	-	-	-	-	-	-	7.45	7.45	40.48	32.54	26.19	17	1	0.731139	0.77983	0.625173	0.981748	1.30617	1.48594	6.91831	-	-	-	-	-	-	-	-	-	-	-	-	-	-			0.254442	0.123688
Q9H9S4	CB39L_HUMAN	CAB39L	Calcium-binding protein 39-like	-	-	-	-	-	-	-	-	-	-	-	-	-	-	4.25	4.26	14.54	9.199	5.638	2	1	1.10662	0.903649	1.36773	0.119124	2.63027	1.57036	1.52757	-	-	-	-	-	-	-	-	-	-	-	-	-	-			0.471052	0.0391666
Q9NUQ9	FA49B_HUMAN	FAM49B	Protein FAM49B	-	-	-	-	-	-	-	-	-	-	-	-	-	-	6.2	6.2	29.01	25.31	15.12	3	1	0.420727	1.35519	1.07647	0.319154	0.387258	2.42103	1.08643	-	-	-	-	-	-	-	-	-	-	-	-	-	-			0.642646	0.398302
Q9UHL4	DPP2_HUMAN	DPP7	Dipeptidyl peptidase 2	2.01	2.01	11.99	5.894	5.894	1	-	-	-	-	-	-	-	-	3.55	3.55	15.85	7.927	7.927	2	1	0.666807	0.691831	0.444631	0.737904	0.343558	0.570164	0.293765	-	-	-	-	-	-	-	-	-	-	-	-	-	-			1.75961	0.062117
Q9UMX0	UBQL1_HUMAN	UBQLN1	Ubiquilin-1	-	-	-	-	-	-	-	-	-	-	-	-	-	-	2	3.1	6.112	3.735	3.735	2	1	0.787046	0.887156	0.698232	0.794328	0.717794	0.731139	0.972747	-	-	-	-	-	-	-	-	-	-	-	-	-	-			1.03236	0.784384
O60911	CATL2_HUMAN	CTSV	Cathepsin L2	2.08	4.12	15.27	12.57	9.88	3	-	-	-	-	-	-	-	-	-	-	-	-	-	-	-	-	-	-	-	-	-	-	2.03	4.05	16.47	9.88	9.88	2	1	0.794328	0.505825	1.41906	1.23595	0.731139	0.554626	1.92309
O75153	CLU_HUMAN	CLUH	Clustered mitochondria protein homolog	2	4.04	5.271	0.9931	0.9931	2	-	-	-	-	-	-	-	-	-	-	-	-	-	-	-	-	-	-	-	-	-	-	0.22	0.26	5.882	0.5348	0	0	1	1.15878	1.04713	1.1695	0.30761	1.77011	3.10456	2.208
P0C0L4	CO4A_HUMAN	C4A	Complement C4-A	-	-	-	-	-	-	-	-	-	-	-	-	-	-	-	-	-	-	-	-	-	-	-	-	-	-	-	-	18.75	18.79	24.43	11.47	11.47	14	1	0.570164	0.809096	0.0731139	2.14783	0.862979	0.524808	0.0794328
P0CG48	UBC_HUMAN	UBC	Polyubiquitin-C	-	-	-	-	-	-	-	-	-	-	-	-	-	-	-	-	-	-	-	-	-	-	-	-	-	-	-	-	21.48	21.48	96.93	96.93	96.93	21	1	0.928966	0.855067	0.534564	0.847227	4.01791	1.6293	1.70608
P14678	RSMB_HUMAN	SNRPB	Small nuclear ribonucleoprotein-associated proteins B and B'	-	-	-	-	-	-	-	-	-	-	-	-	-	-	-	-	-	-	-	-	-	-	-	-	-	-	-	-	3.55	4.12	40	6.25	6.25	2	1	1.49969	1.30617	1.14815	2.07014	0.704693	0.16293	4.96592
P25090	FPR2_HUMAN	FPR2	N-formyl peptide receptor 2	-	-	-	-	-	-	-	-	-	-	-	-	-	-	-	-	-	-	-	-	-	-	-	-	-	-	-	-	2.1	2.1	6.838	5.413	5.413	2	1	0.731139	0.794328	0.765597	0.724436	0.110662	0.310456	0.405508
P30510	1C14_HUMAN	HLA-C	HLA class I histocompatibility antigen, Cw-14 alpha chain	-	-	-	-	-	-	-	-	-	-	-	-	-	-	-	-	-	-	-	-	-	-	-	-	-	-	-	-	4	4	31.69	6.284	6.284	2	1	1.04713	1.00925	1.19124	1.27057	1.40605	1.38038	0.401791
Q5VTE0	EF1A3_HUMAN	EEF1A1P5	Putative elongation factor 1-alpha-like 3	-	-	-	-	-	-	-	-	-	-	-	-	-	-	-	-	-	-	-	-	-	-	-	-	-	-	-	-	19.11	19.11	47.84	43.72	38.74	11	1	1.2942	1.0666	1.24738	0.229087	0.510505	0.145881	0.847227
Q7L7L0	H2A3_HUMAN	HIST3H2A	Histone H2A type 3	-	-	-	-	-	-	-	-	-	-	-	-	-	-	-	-	-	-	-	-	-	-	-	-	-	-	-	-	11.08	11.08	61.54	35.38	35.38	10	1	1.80302	2.208	0.809096	2.33346	9.90832	16.1436	40.9261
Q9H361	PABP3_HUMAN	PABPC3	Polyadenylate-binding protein 3	-	-	-	-	-	-	-	-	-	-	-	-	-	-	-	-	-	-	-	-	-	-	-	-	-	-	-	-	6.21	6.21	25.36	7.924	7.924	4	1	1.1272	0.946237	0.92045	0.937562	1.1272	1.18032	1.19124
P06454	PTMA_HUMAN	PTMA	Prothymosin alpha	3.29	3.29	22.52	21.62	21.62	2	-	-	-	-	-	-	-	-	6	6	35.14	22.52	22.52	5	-	-	-	-	-	-	-	-	3.86	3.86	22.52	21.62	21.62	3	-	-	-	-	-	-	-	-
P60709	ACTB_HUMAN	ACTB	Actin, cytoplasmic 1	71.24	71.25	90.13	86.67	84.53	88	-	-	-	-	-	-	-	-	74.87	74.87	92.53	91.47	88.53	93	-	-	-	-	-	-	-	-	2.04	57.23	78.4	73.6	72.27	76	-	-	-	-	-	-	-	-
P63261	ACTG_HUMAN	ACTG1	Actin, cytoplasmic 2	2.16	69.77	90.4	86.93	84.8	85	-	-	-	-	-	-	-	-	2	74.78	92.53	91.47	88.53	91	-	-	-	-	-	-	-	-	57.97	57.97	78.4	73.6	72.27	74	-	-	-	-	-	-	-	-
P02747	C1QC_HUMAN	C1QC	Complement C1q subcomponent subunit C	-	-	-	-	-	-	-	-	-	-	-	-	-	-	2.41	2.41	13.47	10.61	10.61	2	-	-	-	-	-	-	-	-	-	-	-	-	-	-	-	-	-	-	-	-	-	-
P14649	MYL6B_HUMAN	MYL6B	Myosin light chain 6B	2	4	16.35	12.5	12.5	2	-	-	-	-	-	-	-	-	-	-	-	-	-	-	-	-	-	-	-	-	-	-	-	-	-	-	-	-	-	-	-	-	-	-	-	-
P26232	CTNA2_HUMAN	CTNNA2	Catenin alpha-2	2.01	6.02	7.03	4.827	3.778	3	-	-	-	-	-	-	-	-	-	-	-	-	-	-	-	-	-	-	-	-	-	-	-	-	-	-	-	-	-	-	-	-	-	-	-	-
P49736	MCM2_HUMAN	MCM2	DNA replication licensing factor MCM2	2	4.04	10.95	5.973	3.761	2	-	-	-	-	-	-	-	-	-	-	-	-	-	-	-	-	-	-	-	-	-	-	-	-	-	-	-	-	-	-	-	-	-	-	-	-
P68032	ACTC_HUMAN	ACTC1	Actin, alpha cardiac muscle 1	-	-	-	-	-	-	-	-	-	-	-	-	-	-	7.07	38.84	71.35	70.29	66.05	43	-	-	-	-	-	-	-	-	-	-	-	-	-	-	-	-	-	-	-	-	-	-
Q13501	SQSTM_HUMAN	SQSTM1	Sequestosome-1	-	-	-	-	-	-	-	-	-	-	-	-	-	-	4	4	4.091	4.091	4.091	2	-	-	-	-	-	-	-	-	-	-	-	-	-	-	-	-	-	-	-	-	-	-
Q13630	FCL_HUMAN	TSTA3	GDP-L-fucose synthase	-	-	-	-	-	-	-	-	-	-	-	-	-	-	2	2	19.63	5.607	5.607	2	-	-	-	-	-	-	-	-	-	-	-	-	-	-	-	-	-	-	-	-	-	-
[truncated: 21 more columns]
