# Supplementary material for: Stroma derived COL6A3 is a potential prognosis marker of colorectal carcinoma revealed by quantitative proteomics
Source: Oncotarget. 2015 Aug 12;6(30):29929–46. doi: 10.18632/oncotarget.4966 (PMC4745773; doi:10.18632/oncotarget.4966)
Supplement: Supplementary file 4 [file oncotarget-06-29929-s004.xlsx]

## Sheet: GO
Supplementary Table 3. Gene Ontology enrichment analysis of identified fibroblast- or epithelial cancer cell-enriched proteins.
GO enrichment analysis was performed using DAVID (http://david.abcc.ncifcrf.gov/). The p value was set at 0.05.
		Cluster		GO	Enrichment Score	Genes	Count	P_Value	-LOG(10)	Fold Change	Bonferroni	Benjamini	FDR
Fibroblast-enriched protein
	Biological process
		Annotation Cluster 1			Enrichment Score: 11.97	Genes	Count	P_Value	-LOG(10)	Fold Change	Bonferroni	Benjamini	FDR
			GOTERM_BP_ALL	GO:0030198	extracellular matrix organization	P05997, P12110, P20908, P08572, Q9UBX5, Q9Y6C2, P02452, Q99715, P50454, P02461, Q15582, P08123, Q76M96, P07585, P51884, P28300, O00300, P11047	18	2.2e-18	17.6576	22	2.8e-15	2.8e-15	3.6e-15
			GOTERM_BP_ALL	GO:0043062	extracellular structure organization	P05997, P12110, P20908, P08572, Q9UBX5, Q9Y6C2, P02452, Q99715, P50454, P02461, Q15582, P08123, Q76M96, P07585, P51884, P28300, O00300, P11047, P46821	19	2.8e-16	15.5528	15	4.3e-13	2.1e-13	5.4e-13
			GOTERM_BP_ALL	GO:0030199	collagen fibril organization	P05997, P20908, P51884, P02452, P28300, Q99715, P50454, P02461, P08123	9	3.4e-11	10.4685	40	4.3e-08	6.2e-09	5.5e-08
			GOTERM_BP_ALL	GO:0016043	cellular component organization	P02751, P05997, P18206, P20908, P27797, Q9Y6C2, Q99715, P05231, P02461, P35318, P12814, P14210, P28300, O00300, P07942, P11047, P07996, Q9BUD6, P12110, P08572, Q9UBX5, P02452, P21333, Q9UBG0, P50454, Q15582, P08123, Q76M96, P07585, Q07954, P09493, P51884, Q05682, P10909, P46821, Q08431, P13611	37	6.3e-05	4.20066	1.9	0.077	0.0021	0.1
		Annotation Cluster 2		Term	Enrichment Score: 7.73	Genes	Count	P_Value		Fold Change	Bonferroni	Benjamini	FDR
			GOTERM_BP_ALL	GO:0032502	developmental process	Q16270, P01033, P20908, Q99715, P02461, P35318, P16035, O00300, Q9UBP4, P12111, Q15113, Q9NZ08, Q9UKU9, Q6UVK1, P08123, P24043, Q07954, P09493, P13497, Q16881, P10909, P24593, P00749, P46821, P13611, P02751, P05997, Q16394, P27797, P09871, P05231, P17936, Q13443, P55285, P14210, Q09666, P09486, P28300, P09382, P07942, P11047, P07996, Q9BUD6, Q9Y4K0, Q02809, P02452, P35556, Q16363, P35555, Q93063,…	57	1.6e-11	10.7959	2.3	2.1e-08	4.2e-09	2.7e-08
			GOTERM_BP_ALL	GO:0007275	multicellular organismal development	Q16270, P01033, P20908, Q99715, P02461, P35318, P16035, O00300, Q9UBP4, P12111, Q15113, Q9NZ08, Q9UKU9, Q6UVK1, P08123, P24043, Q07954, P09493, P13497, Q16881, P10909, P24593, P00749, P46821, P13611, P05997, Q16394, P27797, P09871, P05231, P17936, Q13443, P55285, P14210, Q09666, P09486, P28300, P07942, P11047, P07996, Q9BUD6, Q02809, P02452, P35556, Q16363, P35555, Q93063, P07585, P09603, Q9NRN5,…	54	2e-11	10.699	2.4	2.5e-08	4.2e-09	3.2e-08
			GOTERM_BP_ALL	GO:0048856	anatomical structure development	P01033, P20908, Q99715, P02461, P35318, P16035, O00300, Q9UBP4, P12111, Q9NZ08, Q6UVK1, P08123, P24043, P09493, P13497, Q16881, P10909, P24593, P00749, P46821, P13611, P02751, P05997, Q16394, P27797, P09871, P05231, P17936, Q13443, P55285, P14210, Q09666, P09486, P28300, P09382, P07942, P11047, P07996, Q9BUD6, Q02809, P02452, P35556, Q16363, P35555, Q93063, P07585, P09603, P08253, Q08629, P19883	50	3.7e-11	10.4318	2.6	4.7e-08	5.9e-09	6e-08
			GOTERM_BP_ALL	GO:0048731	system development	P05997, P01033, P20908, Q16394, P27797, P09871, Q99715, P05231, P02461, P17936, P35318, Q13443, P16035, P55285, P14210, Q09666, P28300, P09486, O00300, P07942, P11047, P07996, Q9BUD6, Q02809, P12111, P02452, Q9NZ08, Q16363, P35555, Q6UVK1, P08123, Q93063, P24043, P07585, P09493, P09603, P13497, P08253, P10909, Q08629, Q16881, P24593, P00749, P46821, P19883, P13611	46	4.6e-10	9.33724	2.6	5.8e-07	6.5e-08	7.4e-07
			GOTERM_BP_ALL	GO:0032501	multicellular organismal process	Q16270, P01033, P20908, Q99715, P02461, P35318, P16035, O00300, Q9UBP4, P12111, Q15113, Q9NZ08, Q9UKU9, O75718, Q6UVK1, P08123, P24043, Q07954, P09493, P13497, Q05682, Q16881, P10909, P24593, P00749, P46821, P13611, P05997, Q16394, P27797, P09871, P05231, P17936, Q13443, P55285, P14210, Q09666, P09486, P28300, P07942, P11047, P07996, Q9BUD6, Q02809, P02452, Q9UBX5, P50454, P35556, P35555, Q16363,…	64	1.3e-09	8.88606	1.9	1.7e-06	1.7e-07	2.2e-06
			GOTERM_BP_ALL	GO:0009653	anatomical structure morphogenesis	P02751, P05997, P20908, Q16394, P35318, P14210, P07942, P11047, P07996, Q9UBP4, Q9BUD6, P02452, Q9NZ08, P35556, Q6UVK1, P08123, Q93063, P07585, P09603, P09493, P13497, P08253, Q16881, P10909, P00749, P19883, P46821, P13611	28	2.2e-07	6.65758	3	0.00028	2.6e-05	0.00036
			GOTERM_BP_ALL	GO:0048513	organ development	P05997, P01033, P20908, Q16394, P05231, P02461, Q13443, P35318, P55285, P14210, P28300, P07942, P11047, P07996, Q02809, P12111, P02452, Q9NZ08, Q16363, P35555, Q6UVK1, P08123, Q93063, P24043, P07585, P09603, P09493, P13497, P08253, P10909, Q16881, P24593, P00749, P19883	34	3.9e-07	6.40894	2.5	0.0005	3.9e-05	0.00064
			GOTERM_BP_ALL	GO:0030154	cell differentiation	P02751, P01033, P27797, P09871, P05231, P17936, Q13443, P35318, P16035, P14210, P09382, P07942, P11047, Q9BUD6, P02452, Q9NZ08, Q16363, Q6UVK1, Q93063, P09603, P09493, P13497, P10909, P24593, P46821, P13611	26	0.00051	3.29243	2.1	0.48	0.012	0.82
			GOTERM_BP_ALL	GO:0048869	cellular developmental process	P02751, P01033, P27797, P09871, P05231, P17936, Q13443, P35318, P16035, P14210, P09382, P07942, P11047, Q9BUD6, P02452, Q9NZ08, Q16363, Q6UVK1, Q93063, P09603, P09493, P13497, P10909, P24593, P46821, P13611	26	0.00093	3.03152	2	0.7	0.018	1.5
		Annotation Cluster 3		Term	Enrichment Score: 6.04	Genes	Count	P_Value		Fold Change	Bonferroni	Benjamini	FDR
			GOTERM_BP_ALL	GO:0030199	collagen fibril organization	P05997, P20908, P51884, P02452, P28300, Q99715, P50454, P02461, P08123	9	3.4e-11	10.4685	40	4.3e-08	6.2e-09	5.5e-08
			GOTERM_BP_ALL	GO:0032963	collagen metabolic process	P20908, P08254, P08253, P02452, P50454, P02461	6	2e-06	5.69897	28	0.0026	0.00014	0.0033
			GOTERM_BP_ALL	GO:0044259	multicellular organismal macromolecule metabolic process	P20908, P08254, P08253, P02452, P50454, P02461	6	3.5e-06	5.45593	25	0.0044	0.00019	0.0056
			GOTERM_BP_ALL	GO:0032964	collagen biosynthetic process	P20908, P02452, P50454, P02461	4	4.3e-06	5.36653	100	0.0055	0.00023	0.007
			GOTERM_BP_ALL	GO:0044236	multicellular organismal metabolic process	P20908, P08254, P08253, P02452, P50454, P02461	6	8.6e-06	5.0655	21	0.011	0.00041	0.014
			GOTERM_BP_ALL	GO:0043588	skin development	P05997, P20908, P02452, P02461, P08123	5	6.6e-05	4.18046	22	0.082	0.0022	0.11
		Annotation Cluster 4		Term	Enrichment Score: 5.65	Genes	Count	P_Value		Fold Change	Bonferroni	Benjamini	FDR
			GOTERM_BP_ALL	GO:0001501	skeletal system development	P05997, Q16394, P02452, Q99715, P35555, P02461, P17936, P08123, Q93063, P13497, P08253, P09486, O00300, P24593	14	9.4e-07	6.02687	5.7	0.0012	7.5e-05	0.0015
			GOTERM_BP_ALL	GO:0001503	ossification	P05997, P13497, Q16394, P08253, P09486, P02452, P24593, P17936, Q93063	9	2.7e-06	5.56864	10	0.0035	0.00017	0.0044
			GOTERM_BP_ALL	GO:0060348	bone development	P05997, P13497, Q16394, P08253, P09486, P02452, P24593, P17936, Q93063	9	4.5e-06	5.34679	9.5	0.0057	0.00023	0.0073
		Annotation Cluster 5		Term	Enrichment Score: 4.11	Genes	Count	P_Value		Fold Change	Bonferroni	Benjamini	FDR
			GOTERM_BP_ALL	GO:0009611	response to wounding	P02751, P20908, Q9UBX5, P09871, P02461, P05231, O95967, P35318, P48740, P09493, P10909, P28300, P00749, P07996, P01023, P46821, P13611, P00736	18	5.3e-07	6.27572	4.4	0.00067	4.8e-05	0.00086
			GOTERM_BP_ALL	GO:0009605	response to external stimulus	Q16270, P02751, P20908, P02452, Q9UBX5, P09871, P02461, P05231, O95967, P35318, P48740, P09493, P10909, O00300, P28300, P11021, P00749, P07996, P01023, P46821, P13611, P00736	22	4.8e-06	5.31876	3.1	0.0062	0.00024	0.0079
			GOTERM_BP_ALL	GO:0006950	response to stress	Q16270, P02751, P20908, O00469, Q14019, Q92626, P09871, P05231, P02461, Q13443, P35318, P48740, P14625, P28300, P11021, P07996, P01023, P00736, Q02809, P02452, Q9UBX5, P50454, O95967, P09493, P08253, P10909, P00749, P04792, P46821, P13611	30	1.7e-05	4.76955	2.3	0.022	0.00074	0.028
			GOTERM_BP_ALL	GO:0042221	response to chemical stimulus	Q16270, O00469, Q92626, P09871, P05231, P02461, Q13443, P35318, P14625, O00300, P28300, P07996, P01023, Q02809, P12110, P02452, P50454, P09493, P08254, P08253, P10909, P00749, Q08431, P04792, P46821	25	2.9e-05	4.5376	2.5	0.036	0.0011	0.047
			GOTERM_BP_ALL	GO:0048583	regulation of response to stimulus	P48740, P10909, P09871, Q9NZ08, P00749, P02461, P05231, P07996, P01023, P00736	10	0.0093	2.03152	2.8	1	0.11	14
			GOTERM_BP_ALL	GO:0050896	response to stimulus	Q16270, P02751, P20908, O00469, Q14019, P09871, Q92626, P05231, P02461, Q13443, P35318, P48740, P14625, P28300, O00300, P11021, P07996, P01023, Q9BUD6, P00736, Q02809, P12110, P02452, Q9UBX5, Q9NZ08, P50454, Q15582, O95967, P09493, P08254, P08253, P10909, P00749, Q10588, P46821, P04792, Q08431, P13611	38	0.017	1.76955	1.4	1	0.17	25
		Annotation Cluster 6		Term	Enrichment Score: 4.08	Genes	Count	P_Value		Fold Change	Bonferroni	Benjamini	FDR
			GOTERM_BP_ALL	GO:0030155	regulation of cell adhesion	Q13443, Q76M96, P09493, P09603, Q9Y6C2, P02452, Q16363, P07996, Q15582, P24043	10	1e-06	6	9.5	0.0013	7.7e-05	0.0017
			GOTERM_BP_ALL	GO:0045785	positive regulation of cell adhesion	Q13443, Q76M96, P09493, P09603, Q9Y6C2, P07996	6	9.3e-05	4.03152	13	0.11	0.003	0.15
			GOTERM_BP_ALL	GO:0010810	regulation of cell-substrate adhesion	Q76M96, P09603, Q9Y6C2, P02452, P07996	5	0.00041	3.38722	14	0.41	0.011	0.67
			GOTERM_BP_ALL	GO:0010811	positive regulation of cell-substrate adhesion	Q76M96, P09603, Q9Y6C2, P07996	4	0.0012	2.92082	19	0.8	0.022	2
		Annotation Cluster 7		Term	Enrichment Score: 3.92	Genes	Count	P_Value		Fold Change	Bonferroni	Benjamini	FDR
			GOTERM_BP_ALL	GO:0022603	regulation of anatomical structure morphogenesis	Q13443, P02751, P09603, P14210, P08572, O00300, Q9NZ08, P05231, P07996, P46821	10	4.6e-05	4.33724	5.9	0.057	0.0016	0.074
			GOTERM_BP_ALL	GO:0050793	regulation of developmental process	P02751, P08572, P27797, Q9NZ08, Q16363, P05231, P17936, P24043, Q13443, P09603, P16035, P14210, P10909, O00300, P07996, P19883, P46821	17	5.1e-05	4.29243	3.3	0.064	0.0018	0.084
			GOTERM_BP_ALL	GO:0051239	regulation of multicellular organismal process	P08572, P27797, Q9NZ08, P05231, Q16363, P17936, P24043, P08133, P35318, P09603, P09493, P16035, P14210, O00300, P00749, P07996, P19883, P46821	18	0.00073	3.13668	2.5	0.61	0.015	1.2
		Annotation Cluster 8		Term	Enrichment Score: 3.92	Genes	Count	P_Value		Fold Change	Bonferroni	Benjamini	FDR
			GOTERM_BP_ALL	GO:0051270	regulation of cell motion	Q13443, P12814, P09493, P09603, P18206, P07942, P24593, Q16363, P05231, P07996, P17936, P24043	12	2.6e-07	6.58503	8.1	0.00033	2.7e-05	0.00042
			GOTERM_BP_ALL	GO:0030334	regulation of cell migration	Q13443, P09493, P09603, P18206, P07942, P24593, Q16363, P05231, P07996, P17936, P24043	11	6.5e-07	6.18709	8.4	0.00084	5.6e-05	0.0011
			GOTERM_BP_ALL	GO:0040012	regulation of locomotion	Q13443, P09493, P09603, P18206, P07942, P24593, Q16363, P05231, P07996, P17936, P24043	11	2.1e-06	5.67778	7.4	0.0027	0.00013	0.0034
			GOTERM_BP_ALL	GO:0032879	regulation of localization	P18206, P27797, P21333, Q15121, Q16363, P05231, P17936, P24043, P12814, Q13443, P09603, P09493, P07942, P24593, P07996, Q08431, P19883	17	1.5e-05	4.82391	3.6	0.019	0.00068	0.025
			GOTERM_BP_ALL	GO:0022603	regulation of anatomical structure morphogenesis	Q13443, P02751, P09603, P14210, P08572, O00300, Q9NZ08, P05231, P07996, P46821	10	4.6e-05	4.33724	5.9	0.057	0.0016	0.074
			GOTERM_BP_ALL	GO:0051271	negative regulation of cell motion	P12814, P09493, P18206, P24593, P07996, P17936	6	0.00012	3.92082	12	0.14	0.0034	0.19
			GOTERM_BP_ALL	GO:0030336	negative regulation of cell migration	P09493, P18206, P24593, P07996, P17936	5	0.00094	3.02687	11	0.7	0.018	1.5
			GOTERM_BP_ALL	GO:0040013	negative regulation of locomotion	P09493, P18206, P24593, P07996, P17936	5	0.0012	2.92082	11	0.79	0.022	2
			GOTERM_BP_ALL	GO:0051094	positive regulation of developmental process	Q13443, P09603, P10909, Q9NZ08, P05231, P07996, P17936, P19883, P46821	9	0.0013	2.88606	4.2	0.81	0.023	2.1
			GOTERM_BP_ALL	GO:0030335	positive regulation of cell migration	Q13443, P09603, P07942, P05231, P07996	5	0.0048	2.31876	7.3	1	0.067	7.6
			GOTERM_BP_ALL	GO:0051272	positive regulation of cell motion	Q13443, P09603, P07942, P05231, P07996	5	0.0067	2.17393	6.6	1	0.086	10
			GOTERM_BP_ALL	GO:0040017	positive regulation of locomotion	Q13443, P09603, P07942, P05231, P07996	5	0.0067	2.17393	6.6	1	0.086	10
		Annotation Cluster 9		Term	Enrichment Score: 3.88	Genes	Count	P_Value		Fold Change	Bonferroni	Benjamini	FDR
			GOTERM_BP_ALL	GO:0001568	blood vessel development	P20908, P08253, P02452, P28300, Q9NZ08, P00749, Q16363, P02461, P07996, Q6UVK1, P08123	11	1.8e-05	4.74473	5.8	0.023	0.00074	0.029
			GOTERM_BP_ALL	GO:0001944	vasculature development	P20908, P08253, P02452, P28300, Q9NZ08, P00749, Q16363, P02461, P07996, Q6UVK1, P08123	11	2.2e-05	4.65758	5.7	0.028	0.00089	0.036
			GOTERM_BP_ALL	GO:0048646	anatomical structure formation involved in morphogenesis	P09493, P08253, Q16881, P02452, Q9NZ08, P00749, P07996, Q6UVK1, Q93063	9	0.0056	2.25181	3.3	1	0.074	8.7
		Annotation Cluster 10		Term	Enrichment Score: 3.28	Genes	Count	P_Value		Fold Change	Bonferroni	Benjamini	FDR
			GOTERM_BP_ALL	GO:0048545	response to steroid hormone stimulus	Q16270, Q13443, P35318, O00300, P02452, P28300, P05231, P07996, P01023, Q08431, P46821	11	2.1e-06	5.67778	7.4	0.0027	0.00013	0.0034
			GOTERM_BP_ALL	GO:0042221	response to chemical stimulus	Q16270, O00469, Q92626, P09871, P05231, P02461, Q13443, P35318, P14625, O00300, P28300, P07996, P01023, Q02809, P12110, P02452, P50454, P09493, P08254, P08253, P10909, P00749, Q08431, P04792, P46821	25	2.9e-05	4.5376	2.5	0.036	0.0011	0.047
			GOTERM_BP_ALL	GO:0010033	response to organic substance	Q16270, P12110, P02452, P09871, P50454, P02461, P05231, P35318, Q13443, P08254, O00300, P28300, P07996, P01023, P04792, P46821, Q08431	17	0.00011	3.95861	3.1	0.14	0.0033	0.19
			GOTERM_BP_ALL	GO:0009719	response to endogenous stimulus	Q16270, Q13443, P35318, P08254, O00300, P02452, P28300, P05231, P07996, P01023, Q08431, P46821	12	0.00027	3.56864	3.8	0.29	0.0075	0.44
			GOTERM_BP_ALL	GO:0031960	response to corticosteroid stimulus	Q16270, Q13443, P35318, P02452, P05231, P01023	6	0.00048	3.31876	9.1	0.46	0.012	0.78
			GOTERM_BP_ALL	GO:0009725	response to hormone stimulus	Q16270, Q13443, P35318, O00300, P02452, P28300, P05231, P07996, P01023, Q08431, P46821	11	0.0005	3.30103	3.9	0.48	0.012	0.82
			GOTERM_BP_ALL	GO:0010035	response to inorganic substance	Q13443, P09493, O00300, P02452, Q92626, P07996, P01023, P46821	8	0.00099	3.00436	5.1	0.72	0.019	1.6
			GOTERM_BP_ALL	GO:0051384	response to glucocorticoid stimulus	Q16270, Q13443, P35318, P05231, P01023	5	0.003	2.52288	8.3	0.98	0.047	4.8
			GOTERM_BP_ALL	GO:0031667	response to nutrient levels	Q16270, P35318, O00300, P02452, P11021, P01023, P46821	7	0.004	2.39794	4.6	0.99	0.058	6.4
			GOTERM_BP_ALL	GO:0009991	response to extracellular stimulus	Q16270, P35318, O00300, P02452, P11021, P01023, P46821	7	0.0069	2.16115	4.1	1	0.087	11
			GOTERM_BP_ALL	GO:0007584	response to nutrient	Q16270, O00300, P02452, P01023, P46821	5	0.022	1.65758	4.6	1	0.19	31
		Annotation Cluster 11		Term	Enrichment Score: 2.63	Genes	Count	P_Value		Fold Change	Bonferroni	Benjamini	FDR
			GOTERM_BP_ALL	GO:0006928	cell motion	P02751, P18206, P20908, Q96CG8, P05231, P09493, Q05682, P08670, Q08629, P67936, P11047, P00749, P07996, P04792, P13611, Q9BUD6	16	3.2e-06	5.49485	4.4	0.0041	0.00019	0.0052
			GOTERM_BP_ALL	GO:0016477	cell migration	P02751, P20908, Q96CG8, P11047, P00749, P05231, P07996, P13611	8	0.0053	2.27572	3.8	1	0.071	8.3
			GOTERM_BP_ALL	GO:0048870	cell motility	P02751, P20908, Q96CG8, P11047, P00749, P05231, P07996, P13611	8	0.0092	2.03621	3.4	1	0.11	14
			GOTERM_BP_ALL	GO:0051674	localization of cell	P02751, P20908, Q96CG8, P11047, P00749, P05231, P07996, P13611	8	0.0092	2.03621	3.4	1	0.11	14
			GOTERM_BP_ALL	GO:0040011	locomotion	P02751, P20908, Q96CG8, P11047, P00749, P05231, P07996, P13611	8	0.047	1.3279	2.4	1	0.32	55
		Annotation Cluster 12		Term	Enrichment Score: 2.5	Genes	Count	P_Value		Fold Change	Bonferroni	Benjamini	FDR
			GOTERM_BP_ALL	GO:0010955	negative regulation of protein maturation by peptide bond cleavage	P48740, P07996, P01023	3	0.00034	3.46852	97	0.36	0.0091	0.56
			GOTERM_BP_ALL	GO:0051248	negative regulation of protein metabolic process	P48740, P01033, P27797, P21333, P24593, P07996, P01023, P17936	8	0.00058	3.23657	5.5	0.52	0.013	0.94
			GOTERM_BP_ALL	GO:0045861	negative regulation of proteolysis	P48740, P01033, P07996, P01023	4	0.0006	3.22185	24	0.54	0.013	0.98
			GOTERM_BP_ALL	GO:0030162	regulation of proteolysis	Q13443, P48740, P01033, P07996, P01023	5	0.00071	3.14874	12	0.6	0.015	1.2
			GOTERM_BP_ALL	GO:0010953	regulation of protein maturation by peptide bond cleavage	P48740, P07996, P01023	3	0.00085	3.07058	65	0.66	0.017	1.4
			GOTERM_BP_ALL	GO:0070613	regulation of protein processing	P48740, P07996, P01023	3	0.00085	3.07058	65	0.66	0.017	1.4
			GOTERM_BP_ALL	GO:0032269	negative regulation of cellular protein metabolic process	P48740, P01033, P27797, P24593, P07996, P01023, P17936	7	0.0026	2.58503	5	0.96	0.042	4.1
			GOTERM_BP_ALL	GO:0051246	regulation of protein metabolic process	Q13443, P48740, P09603, P01033, P27797, P21333, P24593, P05231, P07996, P01023, P17936, P04792	12	0.003	2.52288	2.8	0.98	0.048	4.9
			GOTERM_BP_ALL	GO:0032268	regulation of cellular protein metabolic process	Q13443, P48740, P09603, P01033, P27797, P24593, P05231, P07996, P01023, P17936, P04792	11	0.0034	2.46852	3	0.99	0.052	5.4
			GOTERM_BP_ALL	GO:0006954	inflammatory response	P48740, P02751, P10909, P09871, P05231, P07996, P01023, P00736	8	0.012	1.92082	3.2	1	0.13	18
			GOTERM_BP_ALL	GO:0006417	regulation of translation	P27797, P24593, P05231, P07996, P04792	5	0.021	1.67778	4.7	1	0.19	29
			GOTERM_BP_ALL	GO:0010608	posttranscriptional regulation of gene expression	P27797, P21333, P24593, P05231, P07996, P04792	6	0.023	1.63827	3.7	1	0.2	32
			GOTERM_BP_ALL	GO:0002683	negative regulation of immune system process	P48740, P02461, P07996, P01023	4	0.026	1.58503	6.2	1	0.21	35
			GOTERM_BP_ALL	GO:0032101	regulation of response to external stimulus	P48740, P00749, P05231, P07996, P01023	5	0.034	1.46852	4.1	1	0.26	43
		Annotation Cluster 13		Term	Enrichment Score: 2.47	Genes	Count	P_Value		Fold Change	Bonferroni	Benjamini	FDR
			GOTERM_BP_ALL	GO:0045454	cell redox homeostasis	Q15084, P35754, O00391, Q16881, P07237, Q13162	6	0.00012	3.92082	12	0.14	0.0034	0.19
			GOTERM_BP_ALL	GO:0065008	regulation of biological quality	P02751, P01033, P27797, Q9UBX5, Q9NZ08, P21333, P05231, P02461, Q13162, P08123, O95967, Q13813, P35318, Q15084, P09603, P09493, P35754, O00391, P14625, P07237, Q16881, P00749, P46821	23	0.0015	2.82391	2	0.86	0.026	2.4
			GOTERM_BP_ALL	GO:0019725	cellular homeostasis	P35318, Q15084, P35754, O00391, P14625, Q16881, P07237, P27797, Q13162	9	0.026	1.58503	2.5	1	0.21	35
			GOTERM_BP_ALL	GO:0042592	homeostatic process	P35318, Q15084, P35754, P09603, P01033, O00391, P14625, Q16881, P07237, P27797, P05231, Q13162	12	0.029	1.5376	2.1	1	0.23	38
		Annotation Cluster 14		Term	Enrichment Score: 2.37	Genes	Count	P_Value		Fold Change	Bonferroni	Benjamini	FDR
			GOTERM_BP_ALL	GO:0042060	wound healing	P02751, P09493, P20908, Q9UBX5, P28300, P00749, P02461, P05231, O95967	9	0.00011	3.95861	6.1	0.13	0.0032	0.18
			GOTERM_BP_ALL	GO:0007596	blood coagulation	Q9UBX5, P00749, P02461, P05231, O95967	5	0.0078	2.10791	6.3	1	0.095	12
			GOTERM_BP_ALL	GO:0050817	coagulation	Q9UBX5, P00749, P02461, P05231, O95967	5	0.0078	2.10791	6.3	1	0.095	12
			GOTERM_BP_ALL	GO:0007599	hemostasis	Q9UBX5, P00749, P02461, P05231, O95967	5	0.0095	2.02228	6	1	0.11	14
			GOTERM_BP_ALL	GO:0050878	regulation of body fluid levels	Q9UBX5, P00749, P02461, P05231, O95967	5	0.023	1.63827	4.6	1	0.2	32
		Annotation Cluster 15		Term	Enrichment Score: 2.28	Genes	Count	P_Value		Fold Change	Bonferroni	Benjamini	FDR
			GOTERM_BP_ALL	GO:0042476	odontogenesis	P09603, P02452, P07942, P19883, P08123	5	0.00076	3.11919	12	0.62	0.016	1.2
			GOTERM_BP_ALL	GO:0048729	tissue morphogenesis	P09493, Q16881, P02452, P19883, P08123, Q93063	6	0.012	1.92082	4.3	1	0.13	18
			GOTERM_BP_ALL	GO:0048730	epidermis morphogenesis	P02452, P19883, P08123	3	0.016	1.79588	16	1	0.16	22
		Annotation Cluster 16		Term	Enrichment Score: 2.23	Genes	Count	P_Value		Fold Change	Bonferroni	Benjamini	FDR
			GOTERM_BP_ALL	GO:0007178	transmembrane receptor protein serine/threonine kinase signaling pathway	Q13443, Q12841, P02461, P19883, P08123, Q14767	6	0.0012	2.92082	7.5	0.77	0.021	1.9
			GOTERM_BP_ALL	GO:0007179	transforming growth factor beta receptor signaling pathway	Q13443, P02461, P08123, Q14767	4	0.011	1.95861	8.6	1	0.12	16
			GOTERM_BP_ALL	GO:0007167	enzyme linked receptor protein signaling pathway	Q13443, P14210, P21333, Q12841, P02461, P19883, P08123, Q14767	8	0.016	1.79588	3	1	0.16	23
		Annotation Cluster 17		Term	Enrichment Score: 2.19	Genes	Count	P_Value		Fold Change	Bonferroni	Benjamini	FDR
			GOTERM_BP_ALL	GO:0051248	negative regulation of protein metabolic process	P48740, P01033, P27797, P21333, P24593, P07996, P01023, P17936	8	0.00058	3.23657	5.5	0.52	0.013	0.94
			GOTERM_BP_ALL	GO:0032269	negative regulation of cellular protein metabolic process	P48740, P01033, P27797, P24593, P07996, P01023, P17936	7	0.0026	2.58503	5	0.96	0.042	4.1
			GOTERM_BP_ALL	GO:0010646	regulation of cell communication	P27797, P21333, P05231, P17936, P24043, Q07954, Q16610, P09603, P16035, P14210, P09382, P24593, Q92743, P07996, Q9UBP4, P19883, P46821	17	0.0054	2.26761	2.1	1	0.072	8.5
			GOTERM_BP_ALL	GO:0009968	negative regulation of signal transduction	Q07954, P27797, P24593, Q92743, P07996, P17936, Q9UBP4	7	0.007	2.1549	4.1	1	0.088	11
			GOTERM_BP_ALL	GO:0010648	negative regulation of cell communication	Q07954, P27797, P24593, Q92743, P07996, P17936, Q9UBP4	7	0.012	1.92082	3.7	1	0.13	18
			GOTERM_BP_ALL	GO:0009966	regulation of signal transduction	P27797, P21333, P05231, P17936, Q07954, Q16610, P09603, P16035, P14210, P24593, P09382, P07996, Q92743, Q9UBP4	14	0.016	1.79588	2.1	1	0.16	24
			GOTERM_BP_ALL	GO:0010647	positive regulation of cell communication	Q16610, P09603, P21333, P09382, P05231, P07996, P24043	7	0.041	1.38722	2.8	1	0.29	49
		Annotation Cluster 18		Term	Enrichment Score: 2.11	Genes	Count	P_Value		Fold Change	Bonferroni	Benjamini	FDR
			GOTERM_BP_ALL	GO:0034329	cell junction assembly	P12814, P02751, P18206, P11047	4	0.0038	2.42022	13	0.99	0.056	6
			GOTERM_BP_ALL	GO:0034330	cell junction organization	P12814, P02751, P18206, P11047	4	0.0094	2.02687	9.1	1	0.11	14
			GOTERM_BP_ALL	GO:0007044	cell-substrate junction assembly	P12814, P02751, P11047	3	0.013	1.88606	17	1	0.14	19
		Annotation Cluster 19		Term	Enrichment Score: 2.07	Genes	Count	P_Value		Fold Change	Bonferroni	Benjamini	FDR
			GOTERM_BP_ALL	GO:0002526	acute inflammatory response	P48740, P02751, P10909, P09871, P05231, P01023, P00736	7	0.0001	4	9.3	0.12	0.0032	0.17
			GOTERM_BP_ALL	GO:0006959	humoral immune response	P48740, P10909, P09871, P05231, Q10588, P00736	6	0.00034	3.46852	9.8	0.36	0.0093	0.56
			GOTERM_BP_ALL	GO:0050776	regulation of immune response	P48740, P10909, P09871, Q9NZ08, P02461, P05231, P01023, P00736	8	0.0017	2.76955	4.6	0.89	0.029	2.8
			GOTERM_BP_ALL	GO:0051604	protein maturation	P48740, P10909, P27797, P09871, P50454, P00736	6	0.0024	2.61979	6.4	0.96	0.04	3.9
			GOTERM_BP_ALL	GO:0002682	regulation of immune system process	P48740, P09603, P10909, P09871, Q9NZ08, P02461, P05231, P07996, P01023, P00736	10	0.0028	2.55284	3.4	0.97	0.044	4.4
			GOTERM_BP_ALL	GO:0006956	complement activation	P48740, P10909, P09871, P00736	4	0.004	2.39794	12	0.99	0.059	6.4
			GOTERM_BP_ALL	GO:0002541	activation of plasma proteins involved in acute inflammatory response	P48740, P10909, P09871, P00736	4	0.0043	2.36653	12	1	0.061	6.8
			GOTERM_BP_ALL	GO:0048583	regulation of response to stimulus	P48740, P10909, P09871, Q9NZ08, P00749, P02461, P05231, P07996, P01023, P00736	10	0.0093	2.03152	2.8	1	0.11	14
			GOTERM_BP_ALL	GO:0002673	regulation of acute inflammatory response	P48740, P05231, P01023	3	0.011	1.95861	19	1	0.12	17
			GOTERM_BP_ALL	GO:0006954	inflammatory response	P48740, P02751, P10909, P09871, P05231, P07996, P01023, P00736	8	0.012	1.92082	3.2	1	0.13	18
			GOTERM_BP_ALL	GO:0002252	immune effector process	P48740, P10909, P09871, P05231, P00736	5	0.019	1.72125	4.8	1	0.18	27
			GOTERM_BP_ALL	GO:0006958	complement activation, classical pathway	P10909, P09871, P00736	3	0.021	1.67778	13	1	0.19	29
			GOTERM_BP_ALL	GO:0002455	humoral immune response mediated by circulating immunoglobulin	P10909, P09871, P00736	3	0.023	1.63827	13	1	0.2	32
			GOTERM_BP_ALL	GO:0002443	leukocyte mediated immunity	P10909, P09871, P05231, P00736	4	0.028	1.55284	6	1	0.23	37
			GOTERM_BP_ALL	GO:0051605	protein maturation by peptide bond cleavage	P48740, P10909, P09871, P00736	4	0.028	1.55284	6	1	0.23	37
			GOTERM_BP_ALL	GO:0048584	positive regulation of response to stimulus	P48740, P10909, P09871, P05231, P07996, P00736	6	0.035	1.45593	3.3	1	0.27	44
			GOTERM_BP_ALL	GO:0002253	activation of immune response	P48740, P10909, P09871, P00736	4	0.035	1.45593	5.5	1	0.27	44
			GOTERM_BP_ALL	GO:0002684	positive regulation of immune system process	P48740, P10909, P09871, P05231, P07996, P00736	6	0.036	1.4437	3.3	1	0.27	45
			GOTERM_BP_ALL	GO:0006953	acute-phase response	P02751, P05231, P01023	3	0.037	1.4318	9.7	1	0.28	46
			GOTERM_BP_ALL	GO:0002376	immune system process	P01033, P27797, P09871, Q92626, Q9NZ08, P05231, Q13443, P48740, P09603, P10909, P07996, Q10588, Q9BUD6, P00736	14	0.041	1.38722	1.8	1	0.29	49
		Annotation Cluster 20		Term	Enrichment Score: 2.05	Genes	Count	P_Value		Fold Change	Bonferroni	Benjamini	FDR
			GOTERM_BP_ALL	GO:0010035	response to inorganic substance	Q13443, P09493, O00300, P02452, Q92626, P07996, P01023, P46821	8	0.00099	3.00436	5.1	0.72	0.019	1.6
			GOTERM_BP_ALL	GO:0000302	response to reactive oxygen species	Q13443, P09493, P02452, Q92626	4	0.02	1.69897	6.9	1	0.18	28
			GOTERM_BP_ALL	GO:0006979	response to oxidative stress	Q13443, P09493, P10909, P02452, Q92626	5	0.037	1.4318	3.9	1	0.28	46
		Annotation Cluster 21		Term	Enrichment Score: 1.96	Genes	Count	P_Value		Fold Change	Bonferroni	Benjamini	FDR
			GOTERM_BP_ALL	GO:0032989	cellular component morphogenesis	P35318, P02751, P09493, P14210, P10909, P07942, P11047, P46821, P13611, Q9BUD6	10	0.0034	2.46852	3.3	0.99	0.052	5.4
			GOTERM_BP_ALL	GO:0031102	neuron projection regeneration	P35318, P46821, P13611	3	0.0036	2.4437	32	0.99	0.055	5.8
			GOTERM_BP_ALL	GO:0000902	cell morphogenesis	P35318, P02751, P14210, P10909, P07942, P11047, P46821, P13611, Q9BUD6	9	0.006	2.22185	3.3	1	0.078	9.3
			GOTERM_BP_ALL	GO:0030030	cell projection organization	P35318, P09493, P18206, P10909, P07942, P05231, P46821, P13611, Q9BUD6	9	0.0072	2.14267	3.2	1	0.09	11
			GOTERM_BP_ALL	GO:0048468	cell development	P35318, P02751, P09493, P01033, P14210, P10909, P07942, P11047, P05231, P46821, P13611, Q9BUD6	12	0.01	2	2.4	1	0.12	15
			GOTERM_BP_ALL	GO:0000904	cell morphogenesis involved in differentiation	P02751, P14210, P07942, P11047, P46821, P13611, Q9BUD6	7	0.011	1.95861	3.7	1	0.12	17
			GOTERM_BP_ALL	GO:0031175	neuron projection development	P35318, P10909, P07942, P05231, P46821, P13611, Q9BUD6	7	0.014	1.85387	3.5	1	0.14	20
			GOTERM_BP_ALL	GO:0031099	regeneration	P35318, P00749, P46821, P13611	4	0.016	1.79588	7.5	1	0.16	23
			GOTERM_BP_ALL	GO:0022008	neurogenesis	P35318, P16035, P10909, P27797, P09871, P07942, P05231, P46821, P13611, Q9BUD6	10	0.041	1.38722	2.2	1	0.29	49
			GOTERM_BP_ALL	GO:0048666	neuron development	P35318, P10909, P07942, P05231, P46821, P13611, Q9BUD6	7	0.046	1.33724	2.7	1	0.32	53
		Annotation Cluster 22		Term	Enrichment Score: 1.78	Genes	Count	P_Value		Fold Change	Bonferroni	Benjamini	FDR
			GOTERM_BP_ALL	GO:0006916	anti-apoptosis	P14625, P14210, P10909, P11021, Q15121, P07996, P04792	7	0.005	2.30103	4.4	1	0.068	7.9
			GOTERM_BP_ALL	GO:0043066	negative regulation of apoptosis	P14625, P14210, P10909, P11021, Q15121, P05231, P07996, P04792	8	0.019	1.72125	2.9	1	0.18	27
			GOTERM_BP_ALL	GO:0042981	regulation of apoptosis	P27797, Q15121, P05231, P17936, P12814, Q13443, P14625, P14210, P10909, P09382, P11021, P07996, P04792	13	0.02	1.69897	2.1	1	0.18	28
			GOTERM_BP_ALL	GO:0043069	negative regulation of programmed cell death	P14625, P14210, P10909, P11021, Q15121, P05231, P07996, P04792	8	0.02	1.69897	2.9	1	0.19	28
			GOTERM_BP_ALL	GO:0060548	negative regulation of cell death	P14625, P14210, P10909, P11021, Q15121, P05231, P07996, P04792	8	0.021	1.67778	2.9	1	0.19	29
			GOTERM_BP_ALL	GO:0043067	regulation of programmed cell death	P27797, Q15121, P05231, P17936, P12814, Q13443, P14625, P14210, P10909, P09382, P11021, P07996, P04792	13	0.021	1.67778	2.1	1	0.19	29
			GOTERM_BP_ALL	GO:0010941	regulation of cell death	P27797, Q15121, P05231, P17936, P12814, Q13443, P14625, P14210, P10909, P09382, P11021, P07996, P04792	13	0.022	1.65758	2.1	1	0.19	30
	Molecular function
		Annotation Cluster 1		Term	Enrichment Score: 5.5	Genes	Count	P_Value	-LOG(10)	Fold Change	Bonferroni	Benjamini	FDR
			GOTERM_MF_ALL	GO:0030198~extracellular matrix organization	calcium ion binding	P35442, P27797, O95302, P09871, Q92626, P08133, P12814, P48740, Q4LDE5, P14625, P55285, P09486, P11021, P07996, Q9BUD6, P00736, Q14112, Q96D15, Q9UBX5, Q9UBG0, Q12841, P35556, P35555, O95967, Q13813, Q07954, P13497, P08254, P08253, Q08629, P67936, Q12805, Q96AY3, Q14767, P13611, P55083	36	9.2e-17	16.0362	5.3	2.7e-14	1.3e-14	1.4e-13
			GOTERM_MF_ALL	GO:0046872~metal ion binding	metal ion binding	P35442, O00469, P27797, O95302, P09871, Q92626, P17936, P08133, P12814, Q13443, P48740, Q4LDE5, P14625, P55285, P09486, P28300, P11021, P07996, Q9Y4K0, Q9BUD6, P00736, Q02809, Q14112, Q96D15, Q9UBX5, Q9NZ08, Q9UBG0, Q12841, P35556, P35555, O95967, Q13813, Q07954, P13497, P08254, P08253, Q08629, Q12805, P67936, Q96AY3, Q14767, P13611, P55083	43	0.0085	2.07058	1.4	0.87	0.062	10
			GOTERM_MF_ALL	GO:0043169~cation binding	cation binding	P35442, O00469, P27797, O95302, P09871, Q92626, P17936, P08133, P12814, Q13443, P48740, Q4LDE5, P14625, P55285, P09486, P28300, P11021, P07996, Q9Y4K0, Q9BUD6, P00736, Q02809, Q14112, Q96D15, Q9UBX5, Q9NZ08, Q9UBG0, Q12841, P35556, P35555, O95967, Q13813, Q07954, P13497, P08254, P08253, Q08629, Q12805, P67936, Q96AY3, Q14767, P13611, P55083	43	0.01	2	1.4	0.91	0.071	12
			GOTERM_MF_ALL	GO:0043167~ion binding	ion binding	P35442, O00469, P27797, O95302, P09871, Q92626, P17936, P08133, P12814, Q13443, P48740, Q4LDE5, P14625, P55285, P09486, P28300, P11021, P07996, Q9Y4K0, Q9BUD6, P00736, Q02809, Q14112, Q96D15, Q9UBX5, Q9NZ08, Q9UBG0, Q12841, P35556, P35555, O95967, Q13813, Q07954, P13497, P08254, P08253, Q08629, Q12805, P67936, Q96AY3, Q14767, P13611, P55083	43	0.013	1.88606	1.4	0.96	0.089	16
		Annotation Cluster 2		Term	Enrichment Score: 3.85	Genes	Count	P_Value		Fold Change	Bonferroni	Benjamini	FDR
			GOTERM_MF_ALL	GO:0030246~carbohydrate binding 12	carbohydrate binding	Q76M96, P07585, P35442, P02751, P20908, P27797, P09382, Q12841, Q9UBG0, Q9Y240, P07996, P13611	12	5.3e-05	4.27572	4.6	0.013	0.00091	0.068
			GOTERM_MF_ALL	GO:0005539~glycosaminoglycan binding	glycosaminoglycan binding	Q76M96, P07585, P35442, P02751, P20908, Q12841, P07996, P13611	8	7.2e-05	4.14267	7.8	0.017	0.0011	0.092
			GOTERM_MF_ALL	GO:0001871~pattern binding	pattern binding	Q76M96, P07585, P35442, P02751, P20908, Q12841, P07996, P13611	8	0.00013	3.88606	7.1	0.031	0.0017	0.17
			GOTERM_MF_ALL	GO:0030247~polysaccharide binding	polysaccharide binding	Q76M96, P07585, P35442, P02751, P20908, Q12841, P07996, P13611	8	0.00013	3.88606	7.1	0.031	0.0017	0.17
			GOTERM_MF_ALL	GO:0008201~heparin binding	heparin binding	Q76M96, P35442, P02751, P20908, Q12841, P07996	6	0.00092	3.03621	7.9	0.2	0.01	1.2
		Annotation Cluster 3		Term	Enrichment Score: 2.63	Genes	Count	P_Value		Fold Change	Bonferroni	Benjamini	FDR
			GOTERM_MF_ALL	GO:0004175~endopeptidase activity	endopeptidase activity	Q13443, P48740, P13497, P14210, P08254, P08253, P09871, P00749, Q6UXH9, Q92743, P00736	11	0.0004	3.39794	4	0.092	0.0051	0.52
			GOTERM_MF_ALL	GO:0004252~serine-type endopeptidase activity	serine-type endopeptidase activity	P48740, P14210, P09871, P00749, Q6UXH9, Q92743, P00736	7	0.0009	3.04576	6.2	0.2	0.01	1.2
			GOTERM_MF_ALL	GO:0008236~serine-type peptidase activity	serine-type peptidase activity	P48740, P14210, P09871, P00749, Q6UXH9, Q92743, P00736	7	0.0019	2.72125	5.4	0.37	0.019	2.4
			GOTERM_MF_ALL	GO:0017171~serine hydrolase activity	serine hydrolase activity	P48740, P14210, P09871, P00749, Q6UXH9, Q92743, P00736	7	0.002	2.69897	5.3	0.38	0.019	2.6
			GOTERM_MF_ALL	GO:0070011~peptidase activity, acting on L-amino acid peptides	peptidase activity, acting on L-amino acid peptides	Q13443, P48740, P13497, P14210, P08254, P08253, P09871, Q9NZ08, P00749, Q6UXH9, Q92743, P00736	12	0.0021	2.67778	3	0.41	0.02	2.7
			GOTERM_MF_ALL	GO:0008233~peptidase activity	peptidase activity	Q13443, P48740, P13497, P14210, P08254, P08253, P09871, Q9NZ08, P00749, Q6UXH9, Q92743, P00736	12	0.003	2.52288	2.9	0.52	0.027	3.8
			GOTERM_MF_ALL	GO:0008237~metallopeptidase activity	metallopeptidase activity	Q13443, P13497, P08254, P08253, Q9NZ08	5	0.044	1.35655	3.7	1	0.23	44
		Annotation Cluster 4		Term	Enrichment Score: 2	Genes	Count	P_Value		Fold Change	Bonferroni	Benjamini	FDR
			GOTERM_MF_ALL	GO:0004866~endopeptidase inhibitor activity	endopeptidase inhibitor activity	P16035, P01033, P12111, P11021, P50454, P01023	6	0.0041	2.38722	5.6	0.63	0.034	5.2
			GOTERM_MF_ALL	GO:0030414~peptidase inhibitor activity 6	peptidase inhibitor activity	P16035, P01033, P12111, P11021, P50454, P01023	6	0.0052	2.284	5.3	0.71	0.041	6.5
			GOTERM_MF_ALL	GO:0004857~enzyme inhibitor activity	enzyme inhibitor activity	P16035, P01033, P12111, P11021, P50454, P01023	6	0.047	1.3279	3	1	0.23	46
Epithelial cancer cell-enriched protein
	Biological process
		Annotation Cluster 1		Term	Enrichment Score: 2.03	Genes	Count	P_Value	-LOG(10)	Fold Change	Bonferroni	Benjamini	FDR
			GOTERM_BP_ALL	GO:0030198	anti-apoptosis	P08107, P09211, Q04760, P09429, P32119	5	0.0027	2.56864	8.4	0.86	0.62	4
			GOTERM_BP_ALL	GO:0043066	negative regulation of apoptosis	P22392, P08107, P09211, Q04760, P09429, P32119	6	0.0031	2.50864	5.8	0.89	0.43	4.6
			GOTERM_BP_ALL	GO:0043069	negative regulation of programmed cell death	P22392, P08107, P09211, Q04760, P09429, P32119	6	0.0033	2.48149	5.8	0.91	0.38	4.9
			GOTERM_BP_ALL	GO:0060548	negative regulation of cell death	P22392, P08107, P09211, Q04760, P09429, P32119	6	0.0033	2.48149	5.7	0.91	0.33	4.9
			GOTERM_BP_ALL	GO:0048523	negative regulation of cellular process	Q09028, Q01105, P22392, P08107, P09211, Q13185, P31947, Q04760, Q08345, P09429, P32119	11	0.015	1.82391	2.3	1	0.52	21
			GOTERM_BP_ALL	GO:0042981	regulation of apoptosis	P22392, P08107, P09211, P31947, Q04760, P09429, P32119	7	0.025	1.60206	3	1	0.53	31
			GOTERM_BP_ALL	GO:0043067	regulation of programmed cell death	P22392, P08107, P09211, P31947, Q04760, P09429, P32119	7	0.026	1.58503	3	1	0.53	33
			GOTERM_BP_ALL	GO:0010941	regulation of cell death	P22392, P08107, P09211, P31947, Q04760, P09429, P32119	7	0.026	1.58503	3	1	0.52	33
			GOTERM_BP_ALL	GO:0048519	negative regulation of biological process	Q09028, Q01105, P22392, P08107, P09211, Q13185, P31947, Q04760, Q08345, P09429, P32119	11	0.027	1.56864	2.1	1	0.52	34
		Annotation Cluster 2		Term	Enrichment Score: 1.88	Genes	Count	P_Value		Fold Change	Bonferroni	Benjamini	FDR
			GOTERM_BP_ALL	GO:0005975	carbohydrate metabolic process	P06865, P60174, P08195, Q9Y2A9, Q04760, P06744, P07195	7	0.0035	2.45593	4.5	0.92	0.31	5.2
			GOTERM_BP_ALL	GO:0006090	pyruvate metabolic process	P60174, P06744, P07195	3	0.0063	2.20066	25	0.99	0.44	9.1
			GOTERM_BP_ALL	GO:0006096	glycolysis	P60174, P06744, P07195	3	0.0078	2.10791	22	1	0.47	11
			GOTERM_BP_ALL	GO:0006007	glucose catabolic process	P60174, P06744, P07195	3	0.012	1.92082	18	1	0.51	16
			GOTERM_BP_ALL	GO:0019320	hexose catabolic process	P60174, P06744, P07195	3	0.016	1.79588	15	1	0.53	22
			GOTERM_BP_ALL	GO:0046365	monosaccharide catabolic process	P60174, P06744, P07195	3	0.017	1.76955	15	1	0.52	23
			GOTERM_BP_ALL	GO:0046164	alcohol catabolic process	P60174, P06744, P07195	3	0.022	1.65758	13	1	0.54	29
			GOTERM_BP_ALL	GO:0044275	cellular carbohydrate catabolic process	P60174, P06744, P07195	3	0.024	1.61979	12	1	0.55	31
			GOTERM_BP_ALL	GO:0016052	carbohydrate catabolic process	P60174, P06744, P07195	3	0.038	1.42022	9.5	1	0.57	44
		Annotation Cluster 3		Term	Enrichment Score: 1.66	Genes	Count	P_Value		Fold Change	Bonferroni	Benjamini	FDR
			GOTERM_BP_ALL	GO:0006807	nitrogen compound metabolic process	P06865, P60174, Q01105, P12277, O75531, P39687, Q13185, P07195, P25205, P22234, Q09028, P08107, P54819, P22392, P51858, Q15393, Q14103, P09429, P12004	19	0.0098	2.00877	1.7	1	0.48	14
			GOTERM_BP_ALL	GO:0044238	primary metabolic process	O75531, P39687, Q13185, O60568, Q09028, P54819, P08107, P22392, P08195, P51858, P12004, P32119, P60174, P06865, Q01105, P12277, Q04760, P49327, P06744, P07195, P25205, P22234, Q9Y2A9, P15529, Q15393, Q14103, Q08345, P09429	28	0.014	1.85387	1.4	1	0.52	19
			GOTERM_BP_ALL	GO:0006139	nucleobase, nucleoside, nucleotide and nucleic acid metabolic process	P60174, Q01105, O75531, P39687, Q13185, P07195, P25205, P22234, P08107, P54819, P22392, Q09028, P51858, Q15393, Q14103, P09429, P12004	17	0.019	1.72125	1.7	1	0.52	25
			GOTERM_BP_ALL	GO:0008152	metabolic process	O75531, P39687, Q13185, O60568, Q09028, P54819, P08107, P22392, P08195, P51858, P12004, P32119, P60174, P06865, Q01105, P12277, Q04760, P49327, P06744, P07195, P25205, P22234, P09211, Q9Y2A9, P15529, Q15393, Q14103, Q08345, P09429	29	0.03	1.52288	1.3	1	0.55	37
			GOTERM_BP_ALL	GO:0044237	cellular metabolic process	O75531, P39687, Q13185, O60568, P54819, P08107, P22392, Q09028, P51858, P12004, P32119, P06865, P60174, Q01105, P12277, P49327, Q04760, P06744, P07195, P25205, P22234, Q9Y2A9, Q15393, Q14103, Q08345, P09429	26	0.035	1.45593	1.3	1	0.58	42
			GOTERM_BP_ALL	GO:0034641	cellular nitrogen compound metabolic process	P60174, Q01105, O75531, P39687, Q13185, P07195, P25205, P22234, P08107, P54819, P22392, Q09028, P51858, Q15393, Q14103, P09429, P12004	17	0.037	1.4318	1.6	1	0.59	43
		Annotation Cluster 4		Term	Enrichment Score: 1.54	Genes	Count	P_Value		Fold Change	Bonferroni	Benjamini	FDR
			GOTERM_BP_ALL	GO:0048856	anatomical structure development	P06865, P12277, P31947, P06744, Q9NP84, Q06481, P22392, P15311, P09211, P08727, P52799, Q08345, P32119, Q9Y624	14	0.019	1.72125	1.9	1	0.53	25
			GOTERM_BP_ALL	GO:0048513	organ development	Q06481, P15311, P22392, P12277, P52799, P31947, P06744, Q08345, Q9NP84, P32119, Q9Y624	11	0.02	1.69897	2.2	1	0.53	27
			GOTERM_BP_ALL	GO:0048731	system development	P06865, P12277, P31947, P06744, Q9NP84, Q06481, P22392, P15311, P09211, P52799, Q08345, P32119, Q9Y624	13	0.024	1.61979	1.9	1	0.54	31
			GOTERM_BP_ALL	GO:0032502	developmental process	P60174, P06865, P12277, P31947, P06744, Q9NP84, Q06481, P22392, P15311, P09211, P08727, P52799, Q08345, P32119, Q9Y624	15	0.046	1.33724	1.6	1	0.61	51
			GOTERM_BP_ALL	GO:0007275	multicellular organismal development	P60174, P06865, P12277, P31947, P06744, Q9NP84, Q06481, P22392, P15311, P09211, P52799, Q08345, P32119, Q9Y624	14	0.048	1.31876	1.7	1	0.6	52
		Annotation Cluster 5		Term	Enrichment Score: 1.45	Genes	Count	P_Value		Fold Change	Bonferroni	Benjamini	FDR
			GOTERM_BP_ALL	GO:0048513	organ development	Q06481, P15311, P22392, P12277, P52799, P31947, P06744, Q08345, Q9NP84, P32119, Q9Y624	11	0.02	1.69897	2.2	1	0.53	27
			GOTERM_BP_ALL	GO:0007155	cell adhesion	P15311, P22392, Q08345, Q9NP84, Q9Y624, O94985	6	0.046	1.33724	3	1	0.61	51
			GOTERM_BP_ALL	GO:0022610	biological adhesion	P15311, P22392, Q08345, Q9NP84, Q9Y624, O94985	6	0.047	1.3279	2.9	1	0.6	52
	Molecular function
		Annotation Cluster 1		Term	Enrichment Score: 2.81	Genes	Count	P_Value	-LOG(10)	Fold Change	Bonferroni	Benjamini	FDR
			GOTERM_MF_ALL	GO:0005515~protein binding	protein binding	P39687, Q13185, P31947, P43487, Q9NP84, O60568, Q14651, Q09028, P22392, P15311, P08107, P08195, P51858, P12004, P60174, P06865, Q01105, P12277, P49327, P06744, P07195, Q92520, P07108, O94985, P25205, Q06481, O00299, P22234, P09211, Q96DG6, P08727, P52799, Q15393, Q14103, P09429, Q08345, Q9Y624	37	3.7e-05	4.4318	1.6	0.0092	0.0092	0.049
			GOTERM_MF_2	GO:0005515~protein binding	protein binding	P39687, Q13185, P31947, P43487, Q9NP84, O60568, Q14651, Q09028, P22392, P15311, P08107, P08195, P51858, P12004, P60174, P06865, Q01105, P12277, P49327, P06744, P07195, Q92520, P07108, O94985, P25205, Q06481, O00299, P22234, P09211, Q96DG6, P08727, P52799, Q15393, Q14103, P09429, Q08345, Q9Y624	37	6.8e-05	4.16749	1.5	0.0024	0.0024	0.06
			GOTERM_MF_ALL	GO:0005488~binding	binding	Q12907, O75531, P39687, Q13185, P31947, P43487, Q9NP84, O60568, Q14651, Q09028, P22392, P54819, P15311, P08107, P08195, P51858, P12004, P60174, P06865, Q01105, P12277, Q04760, P49327, P06744, P07195, Q92520, P07108, O94985, P25205, Q06481, O00299, P22234, P09211, Q96DG6, P08727, P52799, Q15393, Q14103, P09429, Q08345, Q9Y624	41	0.047	1.3279	1.1	1	1	46
			GOTERM_MF_1	GO:0005488~binding	binding	Q12907, O75531, P39687, Q13185, P31947, P43487, Q9NP84, O60568, Q14651, Q09028, P22392, P54819, P15311, P08107, P08195, P51858, P12004, P60174, P06865, Q01105, P12277, Q04760, P49327, P06744, P07195, Q92520, P07108, O94985, P25205, Q06481, O00299, P22234, P09211, Q96DG6, P08727, P52799, Q15393, Q14103, P09429, Q08345, Q9Y624	41	0.047	1.3279	1.1	0.35	0.35	24
