# Supplementary material for: Stroma derived COL6A3 is a potential prognosis marker of colorectal carcinoma revealed by quantitative proteomics
Source: Oncotarget. 2015 Aug 12;6(30):29929–46. doi: 10.18632/oncotarget.4966 (PMC4745773; doi:10.18632/oncotarget.4966)
Supplement: Supplementary file 5 [file oncotarget-06-29929-s005.xlsx]

## Sheet: IPA
Supplementary Table 4. Ingenuity Pathway Analysis (IPA) of identified fibroblast- or epithelial cancer cell-enriched proteins.
This is an output of diseases and bio functions analyses of IPA.
	Categories	Functions	Diseases or Functions Annotation	p-Value	Predicted Activation State	Activation z-score	Molecules	# Molecules
116 fibroblast-enriched proteins
	Cardiovascular System Development and Function, Organismal Development	development	development of blood vessel	5.45E-28	Increased	2.183	ADAM9,ADM,ANGPTL2,CALR,CLU,COL1A1,COL1A2,COL3A1,COL4A1,COL4A2,COL5A1,CSF1,CSPG4,DCN,ECM1,ERAP1,FBLN5,FLNA,FN1,GPC1,HGF,HSP90B1,HSPB1,HTRA1,IGFBP3,IGFBP7,IL6,LAMA2,LAMA4,LGALS1,LOX,LOXL2,LUM,MFGE8,MMP2,MMP3,PLAU,PLEC,SERPINH1,SPARC,TGFBI,THBS1,THBS2,TIMP1,TIMP2,VCL,VIM	47
	Cardiovascular System Development and Function	development	development of cardiovascular system	5.99E-28		1.868	ADAM9,ADM,ANGPTL2,CALR,CLU,COL1A1,COL1A2,COL3A1,COL4A1,COL4A2,COL5A1,CSF1,CSPG4,DCN,ECM1,ERAP1,FBLN5,FBN1,FLNA,FN1,GPC1,HGF,HSP90B1,HSPB1,HTRA1,IGFBP3,IGFBP7,IL6,LAMA2,LAMA4,LGALS1,LOX,LOXL2,LUM,MFGE8,MMP2,MMP3,PLAU,PLEC,SERPINH1,SPARC,TGFBI,THBS1,THBS2,TIMP1,TIMP2,TNFRSF11B,TPM1,VCAN,VCL,VIM	51
	Cardiovascular System Development and Function, Organismal Development	vasculogenesis	vasculogenesis	1.09E-25	Increased	2.180	ADAM9,ADM,ANGPTL2,CALR,CLU,COL1A1,COL4A1,COL4A2,CSF1,CSPG4,DCN,ECM1,ERAP1,FBLN5,FLNA,FN1,GPC1,HGF,HSP90B1,HTRA1,IGFBP3,IGFBP7,IL6,LAMA2,LAMA4,LGALS1,LOX,LOXL2,LUM,MFGE8,MMP2,MMP3,PLAU,PLEC,SERPINH1,SPARC,TGFBI,THBS1,THBS2,TIMP1,TIMP2,VCL,VIM	43
	Cellular Growth and Proliferation	proliferation	proliferation of cells	3.94E-25	Increased	2.544	A2M,ACTN1,ADAM9,ADM,AHNAK,ANXA6,BASP1,BMP1,CALD1,CALR,CLEC11A,CLU,COL1A1,COL1A2,COL4A1,COL4A2,COL6A1,COL6A2,COL6A3,CSF1,CSPG4,CTHRC1,DCN,DKK3,ECM1,EFEMP1,EFEMP2,EMILIN1,ERAP1,EXT1,FBLN5,FBN1,FBN2,FLNA,FN1,FST,GLRX,GPC1,HGF,HSP90B1,HSPA5,HSPB1,HTRA1,IGFBP3,IGFBP5,IGFBP7,IL6,LAMA2,LAMA4,LAMB1,LAMC1,LGALS1,LOX,LOXL2,LRP1,LUM,MAP1B,MFGE8,MMP2,MMP3,PEA15,PLAU,PLEC,PODN,PRDX4,PXDN,QSOX1,SERPINH1,SPARC,…	82
	Cellular Movement	cell movement	cell movement	1.82E-24	Increased	3.612	A2M,ADAM9,ADM,ANGPTL2,CALR,CLEC11A,CLU,COL1A1,COL3A1,COL4A1,COL4A2,CSF1,CSPG4,DCN,DKK3,EFEMP1,ERAP1,FBLN5,FBN1,FLNA,FLNC,FN1,FST,FSTL1,GLRX,GPC1,HGF,HSP90B1,HSPA5,HSPB1,HTRA1,IGFBP3,IGFBP5,IL6,LAMA2,LAMB1,LAMC1,LGALS1,LOX,LOXL2,LRP1,LTBP2,LUM,MAP1B,MMP2,MMP3,MRC2,PLAU,PLEC,PODN,SERPINH1,SPARC,SPON2,TGFBI,THBS1,THBS2,TIMP1,TIMP2,TNFRSF11B,TPM1,VCAN,VCL,VIM	63
	Cardiovascular System Development and Function	angiogenesis	angiogenesis	2.91E-24		1.624	ADM,ANGPTL2,CALR,CLU,COL1A1,COL4A1,COL4A2,CSF1,CSPG4,DCN,ECM1,ERAP1,FLNA,FN1,GPC1,HGF,HSP90B1,HSPB1,HTRA1,IGFBP3,IGFBP7,IL6,LAMA2,LAMA4,LAMC1,LGALS1,LOX,LRP1,LUM,MMP2,MMP3,PLAU,PLEC,SPARC,TGFBI,THBS1,THBS2,TIMP1,TIMP2,VCL,VIM	41
	Cancer	metastasis	metastasis	5.47E-22	Increased	2.465	ADAM9,ADM,ANGPTL2,C1R,CDH6,CLU,COL4A1,COL4A2,COL6A3,CSF1,CTHRC1,EFEMP1,FBN2,FLNA,FN1,FST,GLRX,HGF,HSP90B1,HTRA1,IGFBP5,IGFBP7,IL6,LGALS1,LOX,LOXL2,MMP2,MMP3,NID2,OLFML3,PCOLCE,PLAU,PLOD2,THBS1,TIMP1,TNFRSF11B,VCAN,VIM	38
	Cellular Movement	migration	migration of cells	8.63E-22	Increased	3.405	A2M,ADAM9,ADM,ANGPTL2,CALR,CLEC11A,CLU,COL1A1,COL3A1,COL4A1,COL4A2,CSF1,CSPG4,DCN,ERAP1,FBLN5,FLNA,FLNC,FN1,FSTL1,GLRX,GPC1,HGF,HSP90B1,HSPA5,HSPB1,IGFBP3,IGFBP5,IL6,LAMA2,LAMB1,LAMC1,LGALS1,LOX,LOXL2,LRP1,LTBP2,LUM,MAP1B,MMP2,MMP3,MRC2,PLAU,PLEC,PODN,SPARC,SPON2,TGFBI,THBS1,THBS2,TIMP1,TIMP2,TNFRSF11B,TPM1,VCAN,VCL,VIM	57
	Connective Tissue Disorders	Dupuytren contracture	Dupuytren contracture	3.35E-21			COL12A1,COL1A1,COL1A2,COL3A1,COL4A1,COL4A2,COL5A1,COL5A2,COL6A1,COL6A2,COL6A3,FST,MMP2,MMP3,TIMP1,TIMP2	16
	Cancer	growth	growth of tumor	5.21E-20		1.250	ADAM9,ADM,CALR,CLU,COL4A1,CSF1,DCN,EFEMP2,FBLN5,FLNA,FN1,FST,GPC1,HGF,HSPA5,IGFBP3,IGFBP5,IGFBP7,IL6,LAMA4,LAMB1,LGALS1,LOX,LOXL2,LUM,MFGE8,MMP2,MMP3,PLAU,PLEC,THBS1,TIMP1,TIMP2,TNFRSF11B,TPM1,VCAN	36
	Organismal Injury and Abnormalities	wound	Wound	8.65E-20		0.436	ADM,CALR,COL1A1,COL3A1,COL5A1,EMILIN1,FN1,FST,HGF,HSPB1,IGFBP5,IL6,LOX,LUM,MMP3,PLAU,PLEC,SPARC,THBS1,THBS2,TPM1,VIM	22
	Cellular Movement	invasion	invasion of cells	1.14E-19	Increased	2.303	A2M,ADAM9,ADM,CALR,CLU,CSF1,CSPG4,DCN,DKK3,EFEMP1,FBLN5,FLNA,FN1,FST,FSTL1,GPC1,HGF,HSP90B1,HSPA5,IL6,LAMC1,LGALS1,LOX,LOXL2,LRP1,MFGE8,MMP2,MMP3,PLAU,SPARC,TGFBI,THBS1,THBS2,TIMP1,TIMP2,VCAN,VIM	37
	Cell-To-Cell Signaling and Interaction, Tissue Development	adhesion	adhesion of connective tissue cells	1.35E-19	Increased	3.141	ADM,CALR,CLU,COL1A1,CSF1,FN1,HGF,IL6,LRP1,LTBP2,MMP2,PLAU,PLEC,SPARC,TGFBI,THBS2,TIMP2,TNFRSF11B,VCL	19
	Cardiovascular System Development and Function, Cellular Movement	cell movement	cell movement of endothelial cells	1.05E-18	Increased	2.181	ADM,COL4A1,COL4A2,CSPG4,DCN,ERAP1,FLNA,FN1,GPC1,HGF,HSPA5,HSPB1,IGFBP3,LGALS1,LOX,LOXL2,MMP2,PLAU,SPARC,TGFBI,THBS1,THBS2,TIMP1,TIMP2,VIM	25
	Cellular Development	differentiation	differentiation of cells	1.76E-18	Increased	3.162	A2M,ADAM9,ADM,ANGPTL2,ANXA6,BASP1,BMP1,CALD1,CALR,CCDC80,CLEC11A,CLU,COL4A1,COL6A1,CSF1,CTHRC1,DCN,EFEMP1,EXT1,EXT2,FBN2,FLNC,FN1,FST,GPC1,HGF,HSP90B1,HSPA5,HTRA1,IGFBP3,IGFBP5,IGFBP7,IL6,LAMA2,LAMA4,LAMC1,LGALS1,LOXL2,LRP1,MAP1B,MFGE8,MMP2,MMP3,MRC2,NID2,PLAU,SPARC,THBS1,THBS2,TIMP1,TIMP2,TNFRSF11B,TPM2,TPM4,TXNRD1,VCAN,VIM	57
	Organismal Functions, Organismal Injury and Abnormalities, Tissue Morphology	healing	healing of wound	4.36E-18			ADM,COL1A1,COL3A1,COL5A1,FN1,FST,HGF,HSPB1,IL6,LOX,LUM,MMP3,PLAU,PLEC,SPARC,THBS1,THBS2,TPM1,VIM	19
	Cancer, Gastrointestinal Disease	gastrointestinal tract cancer	metastatic gastrointestinal tract cancer	5.74E-18			ANGPTL2,C1R,CDH6,COL4A1,COL4A2,COL6A3,EFEMP1,FBN2,FST,GLRX,HSP90B1,HTRA1,IGFBP5,IGFBP7,IL6,MMP3,OLFML3,PCOLCE,PLOD2,TNFRSF11B	20
	Cancer, Gastrointestinal Disease	metastatic colorectal cancer	metastatic colorectal cancer	6.36E-18			ANGPTL2,C1R,CDH6,COL4A1,COL4A2,COL6A3,EFEMP1,FBN2,FST,GLRX,HTRA1,IGFBP5,IGFBP7,IL6,MMP3,OLFML3,PCOLCE,PLOD2,TNFRSF11B	19
	Organ Morphology, Skeletal and Muscular System Development and Function	morphology	morphology of muscle	9.24E-18			CALR,CLU,COL12A1,COL6A1,DCN,EFEMP2,FBN1,FLNC,FN1,FST,HGF,HSP90B1,IL6,LAMA2,LAMA4,LOX,LUM,MMP2,PCOLCE,PLEC,PLOD1,THBS1,THBS2,VCL	24
	Cancer	cancer	metastatic cancer	1.29E-17			ANGPTL2,C1R,CDH6,COL4A1,COL4A2,COL6A3,EFEMP1,FBN2,FLNA,FN1,FST,GLRX,HSP90B1,HTRA1,IGFBP5,IGFBP7,IL6,MMP2,MMP3,OLFML3,PCOLCE,PLOD2,THBS1,TNFRSF11B	24
	Organismal Development	morphology	morphology of vessel	1.42E-17			ADM,BMP1,CLU,COL1A1,COL3A1,COL5A1,EFEMP2,FBLN5,FBN1,FBN2,FLNA,FN1,IL6,LAMA4,LOX,LUM,MMP2,PLAU,PLOD1,SERPINH1,THBS1,THBS2,TNFRSF11B	23
	Organ Morphology, Skeletal and Muscular System Development and Function	abnormal morphology	abnormal morphology of muscle	2.88E-17			CALR,CLU,COL12A1,COL6A1,DCN,EFEMP2,FBN1,FLNC,FN1,FST,HSP90B1,IL6,LAMA2,LAMA4,LOX,LUM,MMP2,PCOLCE,PLEC,PLOD1,THBS1,THBS2,VCL	23
	Cardiovascular System Development and Function, Cellular Movement	migration	migration of endothelial cells	3.05E-17		1.906	ADM,COL4A1,COL4A2,DCN,ERAP1,FLNA,FN1,GPC1,HGF,HSPA5,HSPB1,IGFBP3,LGALS1,LOX,LOXL2,MMP2,PLAU,SPARC,TGFBI,THBS1,TIMP1,TIMP2,VIM	23
	Cellular Movement	cell movement	cell movement of tumor cell lines	3.37E-17	Increased	2.173	A2M,ADAM9,CALR,CLU,COL1A1,CSF1,DCN,DKK3,EFEMP1,FBLN5,FBN1,FLNA,FLNC,FN1,HGF,HTRA1,IGFBP3,IL6,LGALS1,LOX,LRP1,LTBP2,MMP2,MMP3,PLAU,SPARC,TGFBI,THBS1,THBS2,TIMP1,TIMP2,TNFRSF11B,VCL,VIM	34
	Cell Morphology	morphology	morphology of cells	6.20E-17			A2M,ADM,CALD1,CALR,CLU,COL12A1,COL1A1,COL3A1,COL5A1,COL5A2,CSF1,CTHRC1,DCN,DKK3,EMILIN1,FLNA,FLNC,FN1,FST,FSTL1,GLRX,HGF,HSP90B1,IGFBP3,IGFBP5,IGFBP7,IL6,LAMA2,LAMA4,LAMB1,LAMC1,LGALS1,LOX,LRP1,LTBP2,LUM,MAP1B,MMP3,PCOLCE,PEA15,PLEC,PLOD1,SERPINH1,SPARC,TGFBI,THBS1,THBS2,TNFRSF11B,TPM1,VCAN,VCL,VIM	52
	Cardiovascular Disease	aneurysm	aneurysm	6.52E-17		-1.982	ADM,COL1A1,EFEMP2,FBN1,IGFBP7,LAMC1,LOX,LRP1,MMP2,MMP3,PLAU,SPARC,TIMP1,TIMP2	14
	Cell Morphology, Cellular Assembly and Organization	morphology	morphology of fibrils	1.21E-16			COL3A1,COL5A1,COL5A2,DCN,LOX,LUM,PCOLCE,PLOD1,THBS2	9
	Cell-To-Cell Signaling and Interaction, Tissue Development	attachment	attachment of cells	1.95E-16	Increased	2.677	CALR,CSF1,DCN,FBLN5,FBN1,FN1,IL6,LAMC1,LOX,LRP1,MMP2,SPARC,TGFBI,THBS2,TIMP2,VCAN	16
	Connective Tissue Disorders	Dupuytren contracture	advanced Dupuytren contracture	2.14E-16			COL12A1,COL1A1,COL1A2,COL3A1,COL4A1,COL4A2,COL5A1,COL5A2,COL6A1,COL6A2,COL6A3	11
	Cancer	head and neck cancer	head and neck cancer	3.05E-16			ACTN1,ADAM9,CLU,COL1A1,COL1A2,COL3A1,COL4A1,COL4A2,CSPG4,CTHRC1,DCN,ECM1,EFEMP1,FLNA,FN1,HGF,HSP90B1,HSPA5,IGFBP3,IGFBP5,IL6,LAMA4,LGALS1,LOXL2,MMP2,PLAU,PLOD2,TGFBI,THBS1,TIMP1,TPM1,VIM	32
	Cell Death and Survival	apoptosis	apoptosis	5.81E-16	Decreased	-2.469	A2M,ADM,BASP1,BMP1,CALR,CCDC80,CLEC11A,CLU,COL1A1,COL4A1,COL4A2,CSF1,CSPG4,DCN,DKK3,EFEMP1,FBN1,FLNA,FN1,FST,FSTL1,GLRX,HGF,HSP90B1,HSPA5,HSPB1,HTRA1,IGFBP3,IGFBP5,IGFBP7,IL6,LAMA2,LAMA4,LGALS1,LOXL2,LRP1,LUM,MAP1B,MFGE8,MMP2,MMP3,P4HB,PEA15,PLAU,PRDX4,SERPINH1,SPARC,SPOCK1,TGFBI,THBS1,THBS2,TIMP1,TIMP2,TNFRSF11B,TPM1,TXNRD1,VCAN,VCL,VIM	59
	Organismal Survival	organismal death	organismal death	7.77E-16	Decreased	-6.934	A2M,ADAM9,ADM,BMP1,CALR,COL12A1,COL1A1,COL3A1,COL4A1,COL4A2,COL5A1,COL5A2,COL6A2,CSF1,DCN,ECM1,EFEMP1,EFEMP2,EXT1,EXT2,FBN1,FBN2,FLNA,FLNC,FN1,FST,FSTL1,HGF,HSP90B1,HSPA5,IGFBP3,IGFBP5,IL6,LAMA2,LAMA4,LAMC1,LOX,LRP1,LTBP2,MAP1B,MMP2,PEA15,PLAU,PLEC,PLOD1,SERPINH1,TGFBI,THBS1,THBS2,TIMP1,TIMP2,TNFRSF11B,TXNRD1,VCAN,VCL,VIM	56
	Connective Tissue Disorders, Metabolic Disease, Skeletal and Muscular Disorders	metabolic bone disease	metabolic bone disease	1.05E-15			BMP1,COL1A1,COL1A2,COL3A1,COL5A1,COL5A2,CRTAP,FKBP10,FLNA,PLOD1,SERPINH1,TNFRSF11B	12
	Cell Morphology, Cellular Assembly and Organization	morphology	morphology of filaments	1.11E-15			COL3A1,COL5A1,COL5A2,DCN,LOX,LUM,PCOLCE,PLOD1,THBS2,TPM1	10
	Cellular Growth and Proliferation, Tissue Development	proliferation	proliferation of connective tissue cells	2.00E-15		1.228	ADM,COL1A1,CSF1,CTHRC1,DCN,DKK3,FN1,FST,HGF,HSPB1,IGFBP3,IGFBP5,IGFBP7,IL6,LGALS1,LOX,LUM,MMP2,PLAU,PRDX4,SERPINH1,SPARC,TIMP1,TIMP2,TNFRSF11B,TPM1,VCAN,VCL	28
	Cancer, Tumor Morphology	invasion	invasion of tumor	2.92E-15	Increased	2.664	ADAM9,CLU,CSF1,FLNA,FN1,GPC1,HGF,HSPA5,IGFBP5,IL6,LGALS1,LOXL2,MMP2,MMP3,PLAU,THBS1,TIMP2,VCAN,VIM	19
	Cell Morphology	abnormal morphology	abnormal morphology of cells	4.18E-15			A2M,ADM,CALR,CLU,COL12A1,COL3A1,COL5A1,COL5A2,CSF1,CTHRC1,DCN,FLNC,FST,FSTL1,GLRX,HGF,HSP90B1,IGFBP3,IGFBP5,IL6,LAMA2,LAMA4,LAMB1,LAMC1,LGALS1,LOX,LUM,MAP1B,MMP3,PEA15,PLEC,PLOD1,SPARC,TGFBI,THBS1,THBS2,TNFRSF11B,VCAN,VCL,VIM	40
	Organismal Injury and Abnormalities	fibrosis	Fibrosis	4.35E-15		-1.438	BMP1,CALR,CLU,COL1A1,COL1A2,COL3A1,CSF1,DCN,FN1,HGF,HSPB1,IL6,LAMA4,LOX,MMP2,PLAU,PLOD2,SPARC,THBS1,THBS2,TIMP1,TIMP2,TNFRSF11B,TPM1,TPM2,VIM	26
	Cell Morphology, Cellular Assembly and Organization	morphology	morphology of collagen fibrils	6.00E-15			COL3A1,COL5A1,COL5A2,DCN,LOX,PCOLCE,PLOD1,THBS2	8
	Connective Tissue Disorders, Inflammatory Disease, Skeletal and Muscular Disorders	rheumatic disease	Rheumatic Disease	7.17E-15		0.047	ADM,BMP1,C1R,C1S,CALD1,CALR,CLU,COL1A1,COL3A1,COL4A2,CSF1,EFEMP2,ERAP1,FBN1,FN1,FSTL1,HSP90B1,HSPA5,HTRA1,IGFBP5,IGFBP7,IL6,LGALS1,LRP1,LUM,MMP2,MMP3,PLAU,SPARC,SPOCK1,THBS1,THBS2,TIMP1,TNFRSF11B,TPM2,VIM	36
	Cardiovascular System Development and Function	morphology	morphology of cardiovascular system	1.02E-14			A2M,ADAM9,ADM,BMP1,CALR,CLU,COL3A1,COL5A1,EFEMP2,FBLN5,FBN1,FLNA,FN1,HGF,HSP90B1,IGFBP7,IL6,LAMA4,LOX,LUM,MMP2,PLAU,PLEC,PLOD1,SERPINH1,THBS1,THBS2,TNFRSF11B,VCL	29
	Cancer	abdominal cancer	abdominal cancer	1.24E-14		1.010	ACTN1,ADAM9,ADM,AHNAK,ANGPTL2,BASP1,C1R,C1S,CALD1,CALR,CCDC80,CDH6,CLU,COL12A1,COL1A1,COL1A2,COL3A1,COL4A1,COL4A2,COL5A1,COL5A2,COL6A1,COL6A2,COL6A3,COTL1,CRTAP,CSF1,CSPG4,CTHRC1,DCN,ECM1,EFEMP1,EFEMP2,EMILIN1,ERAP1,EXT1,EXT2,FBLN5,FBN1,FBN2,FKBP10,FKBP9,FLNA,FLNC,FN1,FST,FSTL1,GLRX,GPC1,HGF,HSP90B1,HSPA5,HSPB1,HTRA1,IGFBP3,IGFBP5,IGFBP7,IL6,LAMA2,LAMA4,LAMB1,LAMC1,LGALS1,LOXL2,LRP1,LTBP2,LUM,MAP…	107
	Connective Tissue Disorders, Skeletal and Muscular Disorders	arthropathy	arthropathy	1.70E-14		0.603	ADM,BMP1,C1R,CALD1,CALR,CLU,COL3A1,COL4A2,CSF1,EFEMP2,ERAP1,FBN2,FN1,FSTL1,HSP90B1,HSPA5,HTRA1,IGFBP5,IGFBP7,IL6,LGALS1,LRP1,LUM,MMP2,MMP3,PLAU,SPARC,SPOCK1,THBS1,THBS2,TIMP1,TNFRSF11B,TPM2,VIM	34
	Tissue Morphology	morphology	morphology of connective tissue	2.30E-14			COL12A1,COL1A1,COL5A2,CSF1,CSPG4,DCN,EFEMP2,EXT2,FBN1,FN1,FSTL1,HGF,IGFBP3,IGFBP5,LOX,LTBP2,LUM,MMP2,PCOLCE,SPARC,THBS1,THBS2,TNFRSF11B,TPM1	24
	Developmental Disorder, Skeletal and Muscular Disorders	congenital anomaly of musculoskeletal system	congenital anomaly of musculoskeletal system	3.64E-14		-1.941	AHNAK,CALR,COL1A1,COL1A2,COL3A1,COL5A1,COL5A2,COL6A1,COL6A2,CRTAP,EXT1,EXT2,FBN1,FBN2,FLNA,FLNC,GPC1,HSP90B1,HSPA5,LAMA2,LAMC1,LTBP2,MASP1,MMP2,PLEC,PLOD1,TNFRSF11B,TPM2	28
	Cellular Movement	cell movement	cell movement of muscle cells	3.68E-14	Increased	2.338	ADM,CLU,CSF1,FBLN5,FN1,HGF,IGFBP5,IL6,LOX,LRP1,MMP2,MMP3,PLAU,THBS1,TIMP1,VCAN	16
	Cell Death and Survival	cell death	cell death	4.13E-14	Decreased	-2.482	A2M,ADM,BASP1,BMP1,CALR,CCDC80,CDH6,CLEC11A,CLU,COL1A1,COL4A1,COL4A2,COL6A1,CSF1,CSPG4,DCN,DKK3,EFEMP1,FBN1,FBN2,FLNA,FN1,FST,FSTL1,GLRX,GPC1,HGF,HSP90B1,HSPA5,HSPB1,HTRA1,IGFBP3,IGFBP5,IGFBP7,IL6,LAMA2,LAMA4,LGALS1,LOXL2,LRP1,LUM,MAP1B,MFGE8,MMP2,MMP3,P4HB,PEA15,PLAU,PLEC,PRDX4,SERPINH1,SPARC,SPOCK1,TGFBI,THBS1,THBS2,TIMP1,TIMP2,TNFRSF11B,TPM1,TXNRD1,VCAN,VCL,VIM	64
	Cancer	head and neck neoplasia	head and neck neoplasia	4.56E-14		0.594	ACTN1,ADAM9,CALR,CLU,COL1A1,COL1A2,COL3A1,COL4A1,COL4A2,CSPG4,CTHRC1,DCN,DKK3,ECM1,EFEMP1,FBN2,FKBP10,FKBP9,FLNA,FLNC,FN1,GPC1,HGF,HSP90B1,HSPA5,IGFBP3,IGFBP5,IGFBP7,IL6,LAMA4,LAMC1,LGALS1,LOXL2,LUM,MAP1B,MFGE8,MMP2,MMP3,PLAU,PLEC,PLOD1,PLOD2,PODN,SERPINH1,SPON2,SVEP1,TGFBI,THBS1,THBS2,TIMP1,TPM1,VIM	52
	Connective Tissue Disorders, Inflammatory Disease, Skeletal and Muscular Disorders	arthritis	arthritis	6.49E-14		0.603	ADM,BMP1,C1R,CALD1,CALR,CLU,COL3A1,COL4A2,CSF1,EFEMP2,ERAP1,FN1,FSTL1,HSP90B1,HSPA5,HTRA1,IGFBP5,IGFBP7,IL6,LGALS1,LRP1,LUM,MMP2,MMP3,PLAU,SPARC,SPOCK1,THBS1,THBS2,TIMP1,TNFRSF11B,TPM2,VIM	33
	Cardiovascular System Development and Function, Organismal Development, Tissue Morphology	morphology	morphology of blood vessel	6.64E-14			ADM,BMP1,CLU,COL3A1,COL5A1,EFEMP2,FBLN5,FBN1,FLNA,FN1,IL6,LAMA4,LOX,LUM,MMP2,PLOD1,SERPINH1,THBS2,TNFRSF11B	19
	Cell Death and Survival	necrosis	necrosis	6.86E-14	Decreased	-2.281	A2M,ADM,CALR,CCDC80,CDH6,CLEC11A,CLU,COL1A1,COL4A1,COL4A2,COL6A1,CSF1,CSPG4,DCN,DKK3,EFEMP1,FLNA,FN1,FST,FSTL1,GLRX,GPC1,HGF,HSP90B1,HSPA5,HSPB1,HTRA1,IGFBP3,IGFBP5,IGFBP7,IL6,LAMA2,LGALS1,LRP1,LUM,MAP1B,MFGE8,MMP2,MMP3,P4HB,PEA15,PLAU,PLEC,SERPINH1,SPARC,SPOCK1,THBS1,THBS2,TIMP1,TIMP2,TNFRSF11B,TPM1,TXNRD1,VCAN,VIM	55
	Cellular Movement, Skeletal and Muscular System Development and Function	cell movement	cell movement of smooth muscle cells	8.79E-14	Increased	2.334	ADM,CLU,CSF1,FBLN5,FN1,HGF,IGFBP5,IL6,LOX,MMP2,MMP3,PLAU,THBS1,TIMP1,VCAN	15
	Cardiovascular Disease	vascular lesion	vascular lesion	9.25E-14		-0.915	ADM,COL1A1,EFEMP2,FBN1,IGFBP7,IL6,LAMC1,LOX,LRP1,MMP2,MMP3,PLAU,SPARC,THBS1,TIMP1,TIMP2,TNFRSF11B	17
	Cancer	breast or colorectal cancer	breast or colorectal cancer	9.39E-14		0.785	ACTN1,ADAM9,AHNAK,ANGPTL2,C1R,C1S,CALD1,CDH6,CLU,COL12A1,COL1A1,COL1A2,COL3A1,COL4A1,COL4A2,COL5A1,COL6A1,COL6A2,COL6A3,CRTAP,CSPG4,DCN,ECM1,EFEMP1,EXT1,FBLN5,FBN1,FBN2,FKBP9,FLNA,FLNC,FN1,FST,FSTL1,GLRX,HGF,HSP90B1,HTRA1,IGFBP3,IGFBP5,IGFBP7,IL6,LAMA4,LAMB1,LAMC1,LGALS1,LOXL2,LRP1,LTBP2,LUM,MAP1B,MMP2,MMP3,MRC2,OLFML3,P4HB,PCOLCE,PLAU,PLEC,PLOD2,PODN,PXDN,QSOX1,RCN3,SERPINH1,SPARC,SPON2,SPTAN1,T…	80
	Dermatological Diseases and Conditions	burn	burn	1.01E-13			COL12A1,COL1A1,COL1A2,COL3A1,COL4A1,COL4A2,COL5A1,COL5A2,COL6A1,COL6A2,COL6A3	11
	Cellular Assembly and Organization, Cellular Function and Maintenance	organization	organization of fibrils	1.20E-13			COL1A1,COL1A2,COL3A1,COL5A1,COL5A2,DCN,LOX,LOXL2,MFAP4,SERPINH1	10
	Organismal Injury and Abnormalities	ulcer	ulcer	1.88E-13			COL12A1,COL1A1,COL1A2,COL3A1,COL4A1,COL4A2,COL5A1,COL5A2,COL6A1,COL6A2,COL6A3,MMP2	12
	Cancer	neuroepithelial tumor	neuroepithelial tumor	1.95E-13		1.000	ACTN1,CLU,COL1A1,COL1A2,COL3A1,COL4A1,COL4A2,CSPG4,DKK3,EFEMP1,FKBP9,FLNA,FLNC,FN1,HGF,HSPA5,IGFBP5,IL6,LAMA4,LAMB1,LOXL2,LUM,PLAU,PLEC,SPARC,TGFBI,THBS1,TIMP1	28
	Cellular Development, Cellular Growth and Proliferation	proliferation	proliferation of tumor cell lines	2.45E-13		0.420	A2M,ADAM9,ADM,ANXA6,CALR,CLEC11A,CLU,COL1A1,COL4A2,COL6A3,CSF1,CSPG4,DCN,DKK3,EFEMP1,EMILIN1,FBLN5,FLNA,FN1,FST,GPC1,HGF,HSPA5,IGFBP3,IGFBP5,IGFBP7,IL6,LGALS1,LOX,LRP1,MAP1B,MMP2,PLAU,SPARC,SPTAN1,THBS1,THBS2,TIMP2,TPM1,VCAN	40
	Cell Morphology	cell spreading	cell spreading	3.32E-13	Increased	4.134	A2M,CSPG4,FBN1,FLNA,FLNC,FN1,HGF,IGFBP5,LAMA2,LGALS1,PLAU,SPARC,TGFBI,THBS1,THBS2,TPM1,VCL,VIM	18
	Cardiovascular Disease	aortic disorder	aortic disorder	4.66E-13		-1.783	ADM,CLU,COL1A1,COL3A1,EFEMP2,FBN1,IL6,LOX,MMP2,MMP3,PLAU,PLOD1,TIMP1,TIMP2,TNFRSF11B	15
	Developmental Disorder	dysplasia	dysplasia	4.83E-13			CLU,COL1A1,COL1A2,COL3A1,COL5A1,COL5A2,CRTAP,CSF1,EXT1,EXT2,FBN1,FLNA,LAMC1,LTBP2,PLOD1,TNFRSF11B	16
	Cell-To-Cell Signaling and Interaction	binding	binding of cells	5.41E-13	Increased	2.232	A2M,CALR,CSF1,DCN,FN1,GPC1,HGF,HSPA5,IGFBP3,IGFBP5,IL6,LAMA2,LAMA4,LOX,LRP1,MFGE8,MMP2,MRC2,PLAU,SPARC,THBS1,THBS2,VCL	23
	Cell Morphology, Cellular Assembly and Organization	abnormal morphology	abnormal morphology of collagen fibrils	5.90E-13			COL3A1,COL5A1,COL5A2,DCN,LOX,PLOD1,THBS2	7
	Cardiovascular Disease	disorder of artery	disorder of artery	7.37E-13		-1.606	ADM,CLU,COL1A1,COL1A2,COL3A1,COL5A2,COL6A1,EFEMP2,ERAP1,FBN1,FLNA,FN1,GLRX,IGFBP5,IGFBP7,IL6,LOX,LRP1,MFGE8,MMP2,MMP3,PLAU,PLOD1,SPARC,THBS1,TIMP1,TIMP2,TNFRSF11B	28
	Cellular Assembly and Organization, Cellular Function and Maintenance	organization	organization of collagen fibrils	9.52E-13			COL1A1,COL1A2,COL3A1,COL5A1,COL5A2,DCN,LOX,LOXL2,SERPINH1	9
	Cancer, Neurological Disease	central nervous system tumor	central nervous system tumor	9.99E-13		1.567	ACTN1,ADAM9,CLU,COL1A1,COL1A2,COL3A1,COL4A1,COL4A2,CSPG4,DKK3,EFEMP1,FKBP9,FLNA,FLNC,FN1,HGF,HSPA5,IGFBP5,IL6,LAMA4,LAMB1,LUM,MMP2,PLAU,PLEC,SPARC,TGFBI,THBS1,TIMP1	29
	Cancer, Neurological Disease	glioma	glioma	1.04E-12		1.000	ACTN1,CLU,COL1A1,COL1A2,COL3A1,COL4A1,COL4A2,CSPG4,DKK3,EFEMP1,FKBP9,FLNA,FLNC,FN1,HGF,HSPA5,IGFBP5,IL6,LAMA4,LAMB1,LUM,PLAU,PLEC,SPARC,TGFBI,THBS1,TIMP1	27
	Cardiovascular System Development and Function, Tissue Development	development	development of cardiovascular tissue	1.48E-12		0.830	ADM,CALR,COL1A1,COL4A1,COL4A2,CSF1,ECM1,ERAP1,FN1,GPC1,HGF,IL6,LGALS1,LOXL2,MMP2,PLEC,SPARC,THBS1,TIMP2,TPM1,VCL	21
	Cancer, Cardiovascular System Development and Function	angiogenesis	angiogenesis of tumor	1.50E-12		0.845	ANGPTL2,COL4A1,FLNA,GPC1,HGF,LGALS1,LRP1,MMP2,MMP3,THBS1,THBS2,TIMP1	12
	Cardiovascular System Development and Function	neovascularization	neovascularization	1.73E-12		0.434	ADAM9,CSF1,HGF,HTRA1,IGFBP3,IGFBP5,LGALS1,MFGE8,MMP2,PLAU,THBS1,THBS2,TIMP1,TIMP2	14
	Cancer, Neurological Disease	glioblastoma cancer	glioblastoma cancer	1.78E-12			ACTN1,CLU,COL1A1,COL1A2,COL3A1,COL4A1,COL4A2,CSPG4,EFEMP1,FLNA,FN1,HSPA5,IGFBP5,PLAU,TGFBI,TIMP1	16
	Tissue Development	development	development of epithelial tissue	1.84E-12		1.027	ADM,CALR,COL1A1,COL4A1,COL4A2,CSF1,ECM1,ERAP1,FN1,GPC1,HGF,IL6,LAMA4,LAMB1,LAMC1,LGALS1,LOXL2,MMP2,SPARC,THBS1,TIMP1,TIMP2,VCL	23
	Cardiovascular Disease	vascular disease	vascular disease	1.85E-12	Decreased	-2.257	ADM,CLU,COL1A1,COL1A2,COL3A1,COL4A1,COL5A2,COL6A1,EFEMP2,ERAP1,FBN1,FLNA,FN1,GLRX,HTRA1,IGFBP5,IGFBP7,IL6,LOX,LRP1,MFGE8,MMP2,MMP3,PLAU,PLOD1,SPARC,THBS1,TIMP1,TIMP2,TNFRSF11B,VIM	31
	Cell Morphology, Organ Morphology, Skeletal and Muscular System Development and Function, Tissue Morphology	morphology	morphology of muscle cells	2.54E-12			CALR,CLU,COL12A1,FLNC,FST,HGF,HSP90B1,IL6,LAMA2,LAMA4,LUM,PLEC,THBS1,VCL	14
	Cancer, Gastrointestinal Disease	digestive organ tumor	digestive organ tumor	2.70E-12		0.879	ACTN1,ADAM9,AHNAK,ANGPTL2,C1R,C1S,CALD1,CCDC80,CDH6,CLU,COL12A1,COL1A1,COL1A2,COL3A1,COL4A1,COL4A2,COL5A1,COL5A2,COL6A1,COL6A2,COL6A3,COTL1,CRTAP,CSF1,CSPG4,CTHRC1,DCN,ECM1,EFEMP1,EFEMP2,ERAP1,EXT1,EXT2,FBN1,FBN2,FKBP10,FKBP9,FLNA,FLNC,FN1,FST,FSTL1,GLRX,GPC1,HGF,HSP90B1,HSPA5,HTRA1,IGFBP3,IGFBP5,IGFBP7,IL6,LAMA2,LAMA4,LAMB1,LAMC1,LGALS1,LOXL2,LRP1,LTBP2,LUM,MAP1B,MASP1,MMP2,MMP3,MRC2,NID2,OLFML3…	96
	Connective Tissue Disorders, Developmental Disorder, Skeletal and Muscular Disorders	dysplasia	dysplasia of skeleton	2.90E-12			COL1A1,COL1A2,COL3A1,COL5A1,COL5A2,CRTAP,EXT1,EXT2,FBN1,FLNA,LTBP2,PLOD1,TNFRSF11B	13
	Cardiovascular System Development and Function, Organismal Development, Tissue Morphology	abnormal morphology	abnormal morphology of blood vessel	2.93E-12			ADM,BMP1,CLU,COL3A1,COL5A1,EFEMP2,FBN1,FLNA,FN1,IL6,LAMA4,LOX,LUM,MMP2,PLOD1,THBS2,TNFRSF11B	17
	Cell-To-Cell Signaling and Interaction, Connective Tissue Development and Function, Tissue Development	attachment	attachment of fibroblasts	3.30E-12		1.910	FN1,LRP1,MMP2,SPARC,TGFBI,THBS2,TIMP2	7
	Cardiovascular System Development and Function	abnormal morphology	abnormal morphology of cardiovascular system	3.70E-12			A2M,ADAM9,ADM,BMP1,CALR,CLU,COL3A1,COL5A1,EFEMP2,FBN1,FLNA,FN1,HGF,HSP90B1,IL6,LAMA4,LOX,LUM,MMP2,PLEC,PLOD1,THBS1,THBS2,TNFRSF11B,VCL	25
	Cellular Assembly and Organization, Cellular Function and Maintenance	organization	organization of filaments	3.93E-12	Increased	2.213	COL1A1,COL1A2,COL3A1,COL5A1,COL5A2,DCN,FLNA,FN1,HGF,LOX,LOXL2,MFAP4,PLAU,SERPINH1,VIM	15
	Tissue Morphology	quantity	quantity of cells	6.05E-12		1.880	ADAM9,ADM,BST1,CALR,CLEC11A,CLU,COL1A1,CSF1,CSPG4,DCN,DKK3,FLNA,FLNC,FN1,FST,FSTL1,HGF,HSP90B1,HSPB1,IGFBP3,IGFBP5,IGFBP7,IL6,LAMA2,LAMA4,LAMC1,LGALS1,LUM,MMP2,MMP3,PLAU,SPARC,SPON2,TGFBI,THBS1,THBS2,TIMP1,TIMP2,TNFRSF11B,TXNRD1,VCL	41
	Cell Death and Survival	apoptosis	apoptosis of prostate cancer cell lines	6.99E-12		-1.167	CALR,CLU,DKK3,FN1,FST,HGF,HSPA5,IGFBP3,IGFBP5,IGFBP7,IL6,LGALS1,PLAU,TNFRSF11B	14
	Cancer, Gastrointestinal Disease	digestive tract cancer	digestive tract cancer	7.12E-12		0.995	ACTN1,ADAM9,AHNAK,ANGPTL2,C1R,C1S,CALD1,CCDC80,CDH6,CLU,COL12A1,COL1A1,COL1A2,COL3A1,COL4A1,COL4A2,COL5A1,COL5A2,COL6A1,COL6A2,COL6A3,COTL1,CRTAP,CSF1,CSPG4,CTHRC1,DCN,ECM1,EFEMP1,EFEMP2,ERAP1,EXT1,EXT2,FBN1,FBN2,FKBP10,FKBP9,FLNA,FLNC,FN1,FST,FSTL1,GLRX,HGF,HSP90B1,HSPA5,HTRA1,IGFBP3,IGFBP5,IGFBP7,IL6,LAMA2,LAMA4,LAMB1,LAMC1,LGALS1,LOXL2,LRP1,LTBP2,LUM,MAP1B,MASP1,MMP2,MMP3,MRC2,NID2,OLFML3,P4HB…	95
	Cancer, Gastrointestinal Disease	malignant neoplasm of digestive system	malignant neoplasm of digestive system	7.12E-12		0.995	ACTN1,ADAM9,AHNAK,ANGPTL2,C1R,C1S,CALD1,CCDC80,CDH6,CLU,COL12A1,COL1A1,COL1A2,COL3A1,COL4A1,COL4A2,COL5A1,COL5A2,COL6A1,COL6A2,COL6A3,COTL1,CRTAP,CSF1,CSPG4,CTHRC1,DCN,ECM1,EFEMP1,EFEMP2,ERAP1,EXT1,EXT2,FBN1,FBN2,FKBP10,FKBP9,FLNA,FLNC,FN1,FST,FSTL1,GLRX,HGF,HSP90B1,HSPA5,HTRA1,IGFBP3,IGFBP5,IGFBP7,IL6,LAMA2,LAMA4,LAMB1,LAMC1,LGALS1,LOXL2,LRP1,LTBP2,LUM,MAP1B,MASP1,MMP2,MMP3,MRC2,NID2,OLFML3,P4HB…	95
	Cellular Movement	invasion	invasion of tumor cell lines	7.73E-12	Increased	2.310	A2M,ADAM9,ADM,CALR,CSPG4,DCN,DKK3,EFEMP1,FBLN5,FN1,HGF,LGALS1,LOX,LOXL2,LRP1,MMP2,MMP3,PLAU,SPARC,TGFBI,TIMP1,TIMP2,VCAN,VIM	24
	Cellular Movement	migration	migration of tumor cell lines	8.01E-12		1.816	A2M,ADAM9,CLU,DCN,FBLN5,FLNA,FLNC,FN1,HGF,IGFBP3,IL6,LGALS1,LOX,LRP1,LTBP2,MMP2,MMP3,PLAU,TGFBI,THBS1,THBS2,TIMP1,TIMP2,TNFRSF11B,VIM	25
	Cellular Movement, Immune Cell Trafficking	migration	leukocyte migration	8.24E-12	Increased	2.593	ADM,ANGPTL2,CALR,CLEC11A,CLU,COL1A1,COL4A1,CSF1,DCN,FLNA,FN1,GLRX,HGF,HSPB1,IL6,LGALS1,LRP1,LUM,MMP2,PLAU,PLEC,SPARC,SPON2,THBS1,THBS2,TIMP1,TIMP2,TNFRSF11B,VCAN	29
	Hair and Skin Development and Function	tensile strength	tensile strength of skin	8.46E-12	Increased	2.401	COL5A1,COL5A2,DCN,FBN1,LOX,LUM,THBS2	7
	Cancer	neoplasia	Breast Cancer and Tumors	9.16E-12		0.412	ADAM9,CALD1,CLU,COL12A1,COL1A1,COL1A2,CRTAP,CSPG4,DCN,ECM1,FBLN5,FBN1,FBN2,FLNA,FN1,HGF,HSP90B1,IGFBP3,IGFBP5,IL6,LAMB1,LGALS1,MMP2,MMP3,P4HB,PLAU,PLEC,PXDN,QSOX1,SPARC,TGFBI,THBS1,TIMP1,TIMP2,TPM1,TXNRD1,VCAN,VCL	38
	Cellular Movement, Hematological System Development and Function, Immune Cell Trafficking	cell movement	cell movement of leukocytes	9.49E-12	Increased	2.318	ADM,ANGPTL2,CALR,CLEC11A,COL1A1,COL4A1,CSF1,DCN,FLNA,FN1,HGF,HSPB1,IL6,LGALS1,LRP1,LUM,MMP2,PLAU,PLEC,SPARC,SPON2,THBS1,THBS2,TIMP1,TIMP2,TNFRSF11B,VCAN	27
	Cancer, Endocrine System Disorders, Gastrointestinal Disease	pancreatic tumor	pancreatic tumor	1.08E-11		0.894	ADAM9,CALD1,CLU,COL12A1,COL1A1,COL1A2,COL6A3,CTHRC1,EFEMP2,FBN2,FKBP10,FLNC,FN1,GPC1,HGF,IGFBP3,IL6,LAMA4,LAMB1,LGALS1,LOXL2,LRP1,MASP1,NID2,PLAU,PLOD2,PXDN,SERPINH1,THBS1,TIMP1,TPM2,VCAN,VCL,VIM	34
	Cancer	breast or ovarian cancer	breast or ovarian cancer	1.14E-11		0.106	ADAM9,CALD1,CLU,COL12A1,COL1A1,COL1A2,COL4A1,CRTAP,CSPG4,DCN,ECM1,FBLN5,FBN1,FBN2,FLNA,FN1,HGF,HSP90B1,IGFBP3,IGFBP5,IL6,LAMB1,LGALS1,MMP2,MMP3,P4HB,PEA15,PLAU,PLEC,PXDN,QSOX1,SPARC,TGFBI,THBS1,TIMP1,TIMP2,TPM1,TXNRD1,VCAN,VCL,VIM	41
	Connective Tissue Disorders, Dermatological Diseases and Conditions, Developmental Disorder, Hereditary Disorder, Metabolic Disease, Organismal Injury and Abnormalities, Skeletal and Muscular Disorders	Ehlers-Danlos syndrome	Ehlers-Danlos syndrome	1.30E-11			COL1A1,COL1A2,COL3A1,COL5A1,COL5A2,FLNA,PLOD1	7
	Cancer	cancer	Cancer	1.31E-11		1.918	A2M,ACTN1,ADAM9,ADM,AHNAK,ANGPTL2,ANXA6,BASP1,BMP1,BST1,C1R,C1S,CALD1,CALR,CCDC80,CDH6,CLEC11A,CLU,COL12A1,COL1A1,COL1A2,COL3A1,COL4A1,COL4A2,COL5A1,COL5A2,COL6A1,COL6A2,COL6A3,COTL1,CRTAP,CSF1,CSPG4,CTHRC1,DCN,ECM1,EFEMP1,EFEMP2,EMILIN1,ERAP1,EXT1,EXT2,FBLN5,FBN1,FBN2,FKBP10,FKBP9,FLNA,FLNC,FN1,FST,FSTL1,GLRX,GPC1,HGF,HSP90B1,HSPA5,HSPB1,HTRA1,IGFBP3,IGFBP5,IGFBP7,IL6,LAMA2,LAMA4,LAMB1,LAMC1,LGA…	114
	Cancer, Cellular Movement, Tumor Morphology	invasion	invasion of tumor cells	1.37E-11	Increased	2.408	ADAM9,CLU,CSF1,FLNA,FN1,HGF,IL6,LGALS1,LOXL2,MMP2,MMP3,PLAU,THBS1,VCAN	14
	Organismal Development	morphology	morphology of body cavity	1.45E-11			A2M,ADAM9,ADM,CALR,CLU,COL1A1,COL3A1,CSF1,CTHRC1,DCN,EFEMP1,FBN1,FLNA,FN1,FSTL1,HGF,HSP90B1,IGFBP3,IGFBP5,IL6,LAMA4,LAMB1,LAMC1,LOX,LUM,MFGE8,MMP2,PLAU,PLEC,SPARC,TGFBI,THBS1,TIMP1,VCL	34
	Cancer, Organismal Injury and Abnormalities, Reproductive System Disease	mammary tumor	mammary tumor	1.49E-11		0.526	ADAM9,CALD1,CLU,COL12A1,COL1A1,COL1A2,CRTAP,CSF1,CSPG4,DCN,ECM1,FBLN5,FBN1,FBN2,FLNA,FN1,HSP90B1,HSPA5,IGFBP3,IGFBP5,IL6,LAMB1,LGALS1,MMP2,MMP3,P4HB,PLAU,PLEC,PXDN,QSOX1,SPARC,TGFBI,THBS1,TIMP1,TIMP2,TPM1,TXNRD1,VCAN,VCL	39
	Cancer, Gastrointestinal Disease	oral cancer	oral cancer	1.66E-11			ADAM9,COL1A1,COL4A1,CTHRC1,DCN,FN1,HSP90B1,IGFBP3,IGFBP5,IL6,LAMA4,LGALS1,PLOD2,TIMP1,TPM1	15
	Organismal Injury and Abnormalities	bleeding	Bleeding	1.84E-11	Decreased	-4.042	ADM,COL1A1,COL4A1,COL4A2,EFEMP2,FBN1,FLNA,FN1,HGF,IL6,LAMA4,LAMC1,LOX,LRP1,PLEC,PLOD1,THBS1,THBS2,TIMP1,TIMP2	20
	Cancer, Gastrointestinal Disease	gastrointestinal tract cancer	gastrointestinal tract cancer	1.94E-11			ACTN1,ADAM9,AHNAK,ANGPTL2,C1R,C1S,CALD1,CDH6,CLU,COL12A1,COL1A1,COL1A2,COL3A1,COL4A1,COL4A2,COL5A1,COL6A1,COL6A2,COL6A3,CRTAP,CSPG4,CTHRC1,DCN,EFEMP1,EXT1,FBN2,FKBP9,FLNA,FLNC,FN1,FST,FSTL1,GLRX,HGF,HSP90B1,HTRA1,IGFBP3,IGFBP5,IGFBP7,IL6,LAMA4,LAMC1,LGALS1,LOXL2,LRP1,LTBP2,LUM,MAP1B,MMP2,MMP3,MRC2,OLFML3,P4HB,PCOLCE,PLAU,PLEC,PLOD2,PODN,PXDN,RCN3,SERPINH1,SPARC,SPON2,SPTAN1,THBS1,THBS2,TIMP1,TIMP…	72
	Organismal Development	abnormal morphology	abnormal morphology of body cavity	1.97E-11			A2M,ADAM9,ADM,CALR,CLU,COL1A1,COL3A1,CSF1,CTHRC1,DCN,EFEMP1,FBN1,FLNA,FN1,FSTL1,HGF,HSP90B1,IGFBP3,IGFBP5,IL6,LAMA4,LAMB1,LAMC1,LOX,LUM,MFGE8,MMP2,PLAU,PLEC,TGFBI,THBS1,TIMP1,VCL	33
	Tissue Development	growth	growth of epithelial tissue	2.00E-11		0.531	ADM,CALR,CLU,COL4A1,COL4A2,CSF1,ECM1,ERAP1,FBLN5,FN1,FST,GPC1,HGF,HTRA1,IGFBP7,IL6,LAMB1,LAMC1,LGALS1,LOXL2,MFGE8,SPARC,THBS1,TIMP1,TIMP2	25
	Cancer, Cellular Development, Cellular Growth and Proliferation, Tumor Morphology	proliferation	proliferation of tumor cells	2.03E-11		0.747	CSF1,DCN,EFEMP2,FN1,FST,GPC1,HGF,HSPA5,IGFBP3,IGFBP5,IGFBP7,IL6,LGALS1,LOX,LUM,MMP3,PLAU,THBS1,TIMP1,TIMP2,VCAN	21
	Cancer, Organismal Injury and Abnormalities, Reproductive System Disease	genital tract cancer	genital tract cancer	2.40E-11			ACTN1,ADAM9,ADM,AHNAK,C1R,C1S,CLU,COL12A1,COL3A1,COL4A1,COL4A2,COL5A1,COL6A3,CSF1,CSPG4,DCN,EMILIN1,ERAP1,FBLN5,FBN1,FBN2,FKBP10,FKBP9,FLNA,FLNC,FN1,GPC1,HGF,HSP90B1,HSPB1,IGFBP3,IGFBP5,IL6,LAMA2,LAMA4,LAMB1,LAMC1,LGALS1,LOXL2,LRP1,LUM,MAP1B,MASP1,MFAP4,MFGE8,MMP2,MMP3,PEA15,PLAU,QSOX1,SPARC,SPOCK1,SPTAN1,SVEP1,THBS1,THBS2,TIMP1,TIMP2,TNFRSF11B,TPM1,TPM2,VCAN,VIM	63
	Cardiovascular Disease, Organismal Injury and Abnormalities	formation	formation of aneurysm	2.55E-11		-1.000	COL1A1,EFEMP2,FBN1,LAMC1,LOX,LRP1,MMP2,TIMP1	8
	Cellular Development, Tissue Development	differentiation	differentiation of connective tissue cells	2.64E-11		0.890	A2M,ADM,ANXA6,COL6A1,CSF1,CTHRC1,EFEMP1,FBN2,FN1,HGF,HTRA1,IGFBP5,IL6,LAMA4,LAMC1,LOXL2,MMP3,MRC2,PLAU,TIMP1,TNFRSF11B,TPM4,VCAN,VIM	24
	Cellular Development, Cellular Growth and Proliferation, Connective Tissue Development and Function, Tissue Development	proliferation	proliferation of fibroblasts	2.74E-11		0.468	CSF1,DCN,DKK3,FN1,HSPB1,IGFBP3,IGFBP7,IL6,LUM,MMP2,PLAU,PRDX4,SPARC,TIMP1,TNFRSF11B,TPM1,VCAN,VCL	18
	Cell Death and Survival	apoptosis	apoptosis of tumor cell lines	2.93E-11		-1.872	ADM,CALR,CCDC80,CLU,COL1A1,COL4A1,COL4A2,CSPG4,DKK3,EFEMP1,FN1,FST,GLRX,HGF,HSPA5,HSPB1,HTRA1,IGFBP3,IGFBP5,IGFBP7,IL6,LGALS1,LRP1,P4HB,PEA15,PLAU,SPARC,SPOCK1,THBS1,TIMP1,TNFRSF11B,TXNRD1,VCAN	33
	Lymphoid Tissue Structure and Development, Organismal Development	morphology	morphology of vessel component	3.14E-11			COL1A1,COL3A1,EFEMP2,FBN1,FBN2,FN1,LOX,MMP2,PLOD1	9
	Cardiovascular System Development and Function, Organismal Development	vascularization	vascularization of body region	3.27E-11		0.345	ADAM9,HGF,HTRA1,IGFBP3,LGALS1,MFGE8,MMP2,PLAU,THBS1,THBS2,TIMP1,TIMP2	12
	Cancer, Neurological Disease	central nervous system cancer	central nervous system cancer	3.34E-11			ACTN1,ADAM9,CLU,COL1A1,COL1A2,COL3A1,COL4A1,COL4A2,CSPG4,EFEMP1,FLNA,FN1,HSPA5,IGFBP5,MMP2,PLAU,TGFBI,TIMP1	18
	Cardiovascular System Development and Function, Cellular Development, Organismal Development, Tissue Development	development	endothelial cell development	3.47E-11		0.830	ADM,CALR,COL1A1,COL4A1,COL4A2,CSF1,ECM1,ERAP1,FN1,GPC1,HGF,IL6,LGALS1,LOXL2,MMP2,SPARC,THBS1,TIMP2	18
	Cancer, Organismal Injury and Abnormalities, Reproductive System Disease	female genital tract cancer	female genital tract cancer	3.55E-11			ACTN1,ADAM9,ADM,AHNAK,C1S,CLU,COL12A1,COL3A1,COL4A1,COL4A2,COL5A1,COL6A3,CSF1,CSPG4,DCN,EMILIN1,ERAP1,FBLN5,FBN1,FBN2,FKBP10,FKBP9,FLNA,FLNC,FN1,HGF,HSP90B1,HSPB1,IGFBP3,IGFBP5,IL6,LAMA2,LAMA4,LAMB1,LAMC1,LOXL2,LRP1,LUM,MAP1B,MASP1,MFAP4,MFGE8,MMP2,MMP3,PEA15,PLAU,QSOX1,SPOCK1,SPTAN1,SVEP1,THBS1,THBS2,TIMP1,TIMP2,TNFRSF11B,TPM1,TPM2,VCAN,VIM	59
	Cellular Assembly and Organization	quantity	quantity of filaments	3.56E-11		1.310	CLU,COL5A1,COL6A3,FN1,IL6,LTBP2,MAP1B,PLAU,PLEC,SERPINH1,SPTAN1,VIM	12
	Cardiovascular System Development and Function	vascularization	vascularization	3.58E-11		0.456	ADAM9,CSF1,HGF,HTRA1,IGFBP3,IGFBP5,LGALS1,MFGE8,MMP2,MMP3,PLAU,THBS1,THBS2,TIMP1,TIMP2	15
	Cancer, Organismal Injury and Abnormalities, Reproductive System Disease	breast cancer	breast cancer	3.64E-11		0.106	ADAM9,CALD1,CLU,COL12A1,COL1A1,COL1A2,CRTAP,CSPG4,DCN,ECM1,FBLN5,FBN1,FBN2,FLNA,FN1,HSP90B1,IGFBP3,IGFBP5,IL6,LAMB1,LGALS1,MMP2,MMP3,P4HB,PLAU,PLEC,PXDN,QSOX1,SPARC,TGFBI,THBS1,TIMP1,TIMP2,TPM1,TXNRD1,VCAN,VCL	37
	Cell Death and Survival	necrosis	necrosis of epithelial tissue	3.64E-11		-0.316	ADM,CALR,CLU,COL4A2,DCN,HGF,HSPA5,HSPB1,IGFBP3,IGFBP5,IL6,LGALS1,LRP1,LUM,MFGE8,MMP2,MMP3,PEA15,PLAU,SPARC,THBS1,TIMP1,TNFRSF11B	23
	Cellular Movement, Hematological System Development and Function, Immune Cell Trafficking	cell movement	cell movement of myeloid cells	3.74E-11		1.201	ADM,ANGPTL2,CLEC11A,COL1A1,COL4A1,CSF1,FLNA,FN1,HGF,HSPB1,IL6,LGALS1,LRP1,LUM,PLAU,PLEC,SPON2,THBS1,THBS2,TIMP1,TIMP2,VCAN	22
	Skeletal and Muscular Disorders	myopathy	myopathy	3.85E-11	Decreased	-2.207	AHNAK,CALR,CLU,COL3A1,COL6A1,COL6A2,COL6A3,FLNC,FN1,HGF,HSP90B1,HSPA5,HSPB1,IL6,LAMA2,MMP2,PLAU,PLEC,TIMP1,TPM1,TPM2,VCL	22
	Cardiovascular Disease	arterial aneurysm	arterial aneurysm	4.36E-11			ADM,COL1A1,FBN1,IGFBP7,MMP2,MMP3,PLAU,TIMP1,TIMP2	9
	Embryonic Development, Organ Development, Organismal Development, Skeletal and Muscular System Development and Function, Tissue Development	formation	formation of muscle	4.88E-11	Increased	2.739	CALR,COL6A3,FLNC,FN1,FST,GPC1,HGF,HSP90B1,IGFBP5,IL6,LAMA2,LOX,MMP2,PLAU,PLEC,THBS1,TPM1,VCL,VIM	19
	Cardiovascular System Development and Function	neovascularization	neovascularization of organ	5.72E-11		0.841	ADAM9,HGF,HTRA1,IGFBP3,LGALS1,MFGE8,MMP2,PLAU,THBS1,TIMP1,TIMP2	11
	Cellular Development, Tissue Development	differentiation	differentiation of connective tissue	6.76E-11		1.085	A2M,ADM,ANXA6,COL6A1,CSF1,CTHRC1,EFEMP1,EXT2,FBN2,FN1,HGF,HTRA1,IGFBP5,IL6,LAMA4,LAMC1,LOXL2,MMP3,MRC2,PLAU,TIMP1,TNFRSF11B,TPM4,VCAN,VIM	25
	Cancer, Endocrine System Disorders, Gastrointestinal Disease	pancreatic cancer	pancreatic cancer	8.28E-11			ADAM9,CALD1,CLU,COL12A1,COL1A1,COL1A2,COL6A3,CTHRC1,EFEMP2,FBN2,FKBP10,FLNC,FN1,HGF,IGFBP3,IL6,LAMA4,LAMB1,LGALS1,LOXL2,LRP1,MASP1,NID2,PLAU,PLOD2,PXDN,SERPINH1,TIMP1,TPM2,VCAN,VCL,VIM	32
	Cellular Movement, Skeletal and Muscular System Development and Function	cell movement	cell movement of vascular smooth muscle cells	8.34E-11		1.204	ADM,FBLN5,FN1,HGF,IGFBP5,IL6,MMP2,MMP3,PLAU,THBS1,TIMP1	11
	Cancer, Neurological Disease	astrocytoma	astrocytoma	9.08E-11			ACTN1,CLU,COL1A1,COL1A2,COL3A1,COL4A1,COL4A2,CSPG4,DKK3,EFEMP1,FKBP9,FLNA,FLNC,FN1,HGF,HSPA5,IGFBP5,LUM,PLAU,PLEC,TGFBI,THBS1,TIMP1	23
	Hereditary Disorder	autosomal dominant disease	autosomal dominant disease	9.22E-11			AHNAK,CALD1,CLU,COL1A1,COL1A2,COL4A1,COL6A1,COL6A2,COL6A3,EXT1,EXT2,FBLN5,FBN1,FBN2,FLNC,FN1,HSPB1,IGFBP5,LAMA4,TGFBI,TPM2	21
	Cellular Assembly and Organization, Tissue Development	fibrogenesis	fibrogenesis	1.07E-10		1.273	A2M,CALD1,CLU,COL5A1,COL6A3,FBN1,FN1,HGF,HSPA5,HSPB1,IL6,MAP1B,MMP2,SERPINH1,SPARC,TGFBI,TPM1,TPM2,VIM	19
	Cellular Movement	migration	migration of connective tissue cells	1.18E-10	Increased	2.355	COL1A1,CSF1,FN1,HGF,IL6,LGALS1,LRP1,MRC2,PLAU,PLEC,THBS1,TIMP2,VCL	13
	Cellular Movement, Skeletal and Muscular System Development and Function	migration	migration of smooth muscle cells	1.34E-10		1.866	ADM,CLU,FBLN5,FN1,HGF,IGFBP5,IL6,MMP3,PLAU,THBS1,TIMP1,VCAN	12
	Cancer, Neurological Disease	brain cancer	brain cancer	1.58E-10			ACTN1,ADAM9,CLU,COL1A1,COL1A2,COL3A1,COL4A1,COL4A2,CSPG4,EFEMP1,FLNA,FN1,HSPA5,IGFBP5,PLAU,TGFBI,TIMP1	17
	Cancer	development	development of tumor	1.70E-10		1.447	ADM,ANGPTL2,COL4A1,CSF1,CSPG4,EFEMP1,FLNA,GPC1,HGF,IL6,LGALS1,LRP1,MMP2,MMP3,THBS1,THBS2,TIMP1	17
	Cancer, Organismal Injury and Abnormalities, Reproductive System Disease	genital tumor	genital tumor	2.15E-10			ACTN1,ADAM9,ADM,AHNAK,C1R,C1S,CLU,COL12A1,COL3A1,COL4A1,COL4A2,COL5A1,COL6A3,CSF1,CSPG4,DCN,EMILIN1,ERAP1,FBLN5,FBN1,FBN2,FKBP10,FKBP9,FLNA,FLNC,FN1,GPC1,HGF,HSP90B1,HSPB1,IGFBP3,IGFBP5,IL6,LAMA2,LAMA4,LAMB1,LAMC1,LGALS1,LOXL2,LRP1,LUM,MAP1B,MASP1,MFAP4,MFGE8,MMP2,MMP3,PEA15,PLAU,QSOX1,SPARC,SPOCK1,SPTAN1,SVEP1,THBS1,THBS2,TIMP1,TIMP2,TNFRSF11B,TPM1,TPM2,VCAN,VIM	63
	Cancer, Organismal Injury and Abnormalities	urogenital cancer	urogenital cancer	2.68E-10			ACTN1,ADAM9,ADM,AHNAK,BASP1,C1R,C1S,CALR,CDH6,CLU,COL12A1,COL3A1,COL4A1,COL4A2,COL5A1,COL6A3,CSF1,CSPG4,DCN,ECM1,EMILIN1,ERAP1,FBLN5,FBN1,FBN2,FKBP10,FKBP9,FLNA,FLNC,FN1,GPC1,HGF,HSP90B1,HSPB1,IGFBP3,IGFBP5,IL6,LAMA2,LAMA4,LAMB1,LAMC1,LGALS1,LOXL2,LRP1,LUM,MAP1B,MASP1,MFAP4,MFGE8,MMP2,MMP3,PEA15,PLAU,QSOX1,SPARC,SPOCK1,SPTAN1,SVEP1,THBS1,THBS2,TIMP1,TIMP2,TNFRSF11B,TPM1,TPM2,VCAN,VIM	67
	Cancer, Tumor Morphology	invasion	invasion of malignant tumor	2.73E-10		1.706	CLU,CSF1,HGF,HSPA5,IGFBP5,IL6,LGALS1,MMP2,PLAU,TIMP2,VCAN,VIM	12
	Cardiovascular System Development and Function, Cellular Development, Cellular Growth and Proliferation, Organismal Development, Tissue Development	proliferation	proliferation of endothelial cells	3.00E-10		0.515	ADM,CALR,COL4A1,COL4A2,CSF1,ECM1,ERAP1,FN1,GPC1,HGF,IL6,LGALS1,LOXL2,SPARC,THBS1,TIMP2	16
	Cancer, Gastrointestinal Disease	upper gastrointestinal tract cancer	upper gastrointestinal tract cancer	3.01E-10			ADAM9,CALD1,CLU,COL1A1,COL1A2,COL4A1,CTHRC1,DCN,FBN2,FN1,HSP90B1,IGFBP3,IGFBP5,IL6,LAMA4,LGALS1,P4HB,PLAU,PLOD2,PXDN,SPON2,TIMP1,TPM1	23
	Cancer, Gastrointestinal Disease	oral cavity carcinoma	oral cavity carcinoma	3.30E-10			ADAM9,CTHRC1,DCN,FN1,HSP90B1,IGFBP3,IGFBP5,IL6,LAMA4,LGALS1,PLOD2,TIMP1,TPM1	13
	Organismal Injury and Abnormalities, Reproductive System Disease	endometriosis	endometriosis	3.36E-10			C1S,COL6A1,COL6A2,DCN,FBN1,FN1,FST,HGF,HSPB1,IL6,LAMA4,MMP2,MMP3,QSOX1,TGFBI,THBS2,TIMP2,VIM	18
	Connective Tissue Disorders, Developmental Disorder, Hereditary Disorder, Metabolic Disease, Skeletal and Muscular Disorders	osteogenesis imperfecta	osteogenesis imperfecta	3.82E-10			BMP1,COL1A1,COL1A2,CRTAP,FKBP10,SERPINH1	6
	Cellular Movement, Hematological System Development and Function, Immune Cell Trafficking, Inflammatory Response	cell movement	cell movement of phagocytes	3.96E-10		1.271	ADM,ANGPTL2,CLEC11A,COL1A1,COL4A1,CSF1,FLNA,FN1,HGF,HSPB1,IL6,LGALS1,LRP1,LUM,PLAU,PLEC,THBS1,THBS2,TIMP1,TIMP2,VCAN	21
	Cellular Movement, Hematological System Development and Function, Immune Cell Trafficking, Inflammatory Response	migration	migration of phagocytes	4.40E-10		1.822	CLEC11A,COL1A1,COL4A1,CSF1,FLNA,FN1,HGF,IL6,LGALS1,LRP1,LUM,PLAU,TIMP1,TIMP2,VCAN	15
	Cardiovascular System Development and Function, Organismal Development, Visual System Development and Function	neovascularization	neovascularization of eye	4.59E-10		0.550	ADAM9,HGF,HTRA1,IGFBP3,LGALS1,MMP2,PLAU,THBS1,TIMP1,TIMP2	10
	Cellular Assembly and Organization, Tissue Development	formation	formation of filaments	4.97E-10		1.567	A2M,CALD1,CLU,COL5A1,COL6A3,FBN1,FN1,HGF,HSPA5,HSPB1,MAP1B,MMP2,SERPINH1,SPARC,TGFBI,TPM1,TPM2,VIM	18
	Cellular Development, Cellular Growth and Proliferation	proliferation	proliferation of breast cancer cell lines	4.97E-10		1.115	CLU,COL6A3,CSF1,CSPG4,DCN,FBLN5,FN1,GPC1,HGF,HSPA5,IGFBP3,IGFBP5,IGFBP7,IL6,LGALS1,PLAU,TIMP2,TPM1	18
	Cancer, Gastrointestinal Disease	intestinal cancer	intestinal cancer	5.39E-10			ACTN1,AHNAK,ANGPTL2,C1R,C1S,CALD1,CDH6,CLU,COL12A1,COL1A2,COL3A1,COL4A1,COL4A2,COL5A1,COL6A1,COL6A2,COL6A3,CRTAP,CSPG4,DCN,EFEMP1,EXT1,FBN2,FKBP9,FLNA,FLNC,FN1,FST,FSTL1,GLRX,HGF,HSP90B1,HTRA1,IGFBP3,IGFBP5,IGFBP7,IL6,LAMA4,LAMC1,LOXL2,LRP1,LTBP2,LUM,MAP1B,MMP2,MMP3,MRC2,OLFML3,P4HB,PCOLCE,PLAU,PLEC,PLOD2,PODN,PXDN,RCN3,SERPINH1,SPARC,SPON2,SPTAN1,THBS1,THBS2,TIMP1,TIMP2,TNFRSF11B,TPM4,VIM	67
	Cell-To-Cell Signaling and Interaction, Connective Tissue Development and Function	binding	binding of fibroblasts	5.70E-10		0.922	IGFBP3,LRP1,MRC2,SPARC,THBS2,VCL	6
	Cellular Movement, Skeletal and Muscular System Development and Function	migration	migration of vascular smooth muscle cells	6.09E-10		0.901	ADM,FBLN5,FN1,HGF,IGFBP5,IL6,MMP3,PLAU,THBS1,TIMP1	10
	Cell-To-Cell Signaling and Interaction	binding	binding of connective tissue cells	6.71E-10		1.206	DCN,IGFBP3,LRP1,MRC2,SPARC,THBS2,VCL	7
	Cell Death and Survival	cell death	cell death of endothelial cells	7.20E-10		0.922	ADM,COL4A2,HGF,HSPA5,IGFBP3,IL6,LGALS1,LRP1,LUM,MFGE8,MMP2,THBS1,TNFRSF11B	13
	Organismal Injury and Abnormalities	formation	Lesion Formation	7.29E-10		-1.061	COL1A1,COL3A1,CSF1,EFEMP2,EXT2,FBN1,HGF,HSP90B1,IL6,LAMC1,LOX,LRP1,LUM,MMP2,MMP3,PLAU,TIMP1,TNFRSF11B	18
	Cardiovascular System Development and Function, Cellular Growth and Proliferation, Connective Tissue Development and Function, Organismal Development, Tissue Development	proliferation	proliferation of pericytes	8.05E-10		1.134	COL1A1,FN1,HGF,IL6,LGALS1,SERPINH1,TIMP1,TIMP2	8
	Tissue Development	organization	organization of extracellular matrix	9.57E-10			CCDC80,DCN,EMILIN1,FBLN5,FN1,LAMC1,PRDX4,PXDN,TGFBI,TNFRSF11B	10
	Cancer	benign neoplasia	benign neoplasia	9.83E-10		0.073	ANGPTL2,CALR,CLU,COL6A3,DCN,EXT1,FBN1,FKBP10,GLRX,HGF,IGFBP3,IGFBP5,IGFBP7,IL6,LGALS1,MMP2,MMP3,PEA15,PLAU,SPON2,THBS1,THBS2,VCAN	23
	Cancer	pelvic cancer	pelvic cancer	1.02E-09			ACTN1,ADAM9,ADM,AHNAK,BASP1,C1S,CALR,CDH6,CLU,COL12A1,COL3A1,COL4A1,COL4A2,COL5A1,COL6A3,CSF1,CSPG4,DCN,ECM1,EMILIN1,ERAP1,FBLN5,FBN1,FBN2,FKBP10,FKBP9,FLNA,FLNC,FN1,HGF,HSP90B1,HSPB1,IGFBP3,IGFBP5,IL6,LAMA2,LAMA4,LAMB1,LAMC1,LOXL2,LRP1,LUM,MAP1B,MASP1,MFAP4,MFGE8,MMP2,MMP3,PEA15,PLAU,QSOX1,SPOCK1,SPTAN1,SVEP1,THBS1,THBS2,TIMP1,TIMP2,TNFRSF11B,TPM1,TPM2,VCAN,VIM	63
	Cardiovascular Disease	aortic aneurysm	aortic aneurysm	1.26E-09			ADM,COL1A1,FBN1,MMP2,MMP3,PLAU,TIMP1,TIMP2	8
	Hereditary Disorder	autosomal recessive disease	autosomal recessive disease	1.49E-09			AHNAK,CALR,CLU,COL1A2,COL3A1,COL6A1,COL6A2,COL6A3,CRTAP,EFEMP2,FBLN5,FBN1,FLNA,FN1,HGF,HSP90B1,HSPA5,HSPB1,HTRA1,LAMB1,LTBP2,MASP1,MMP2,PLEC,TNFRSF11B	25
	Cancer	malignant neoplasm of aerodigestive tract	malignant neoplasm of aerodigestive tract	1.56E-09			ADAM9,CLU,COL1A1,COL4A1,CTHRC1,DCN,FBN2,FN1,HSP90B1,IGFBP3,IGFBP5,IL6,LAMA4,LGALS1,MMP2,PLOD2,PXDN,TIMP1,TPM1	19
	Cancer, Gastrointestinal Disease	colorectal cancer	colorectal cancer	1.58E-09			ACTN1,AHNAK,ANGPTL2,C1R,C1S,CALD1,CDH6,CLU,COL12A1,COL1A2,COL3A1,COL4A1,COL4A2,COL5A1,COL6A1,COL6A2,COL6A3,CRTAP,CSPG4,DCN,EFEMP1,EXT1,FBN2,FKBP9,FLNA,FLNC,FN1,FST,FSTL1,GLRX,HGF,HSP90B1,HTRA1,IGFBP3,IGFBP5,IGFBP7,IL6,LAMA4,LAMC1,LOXL2,LRP1,LTBP2,LUM,MAP1B,MMP2,MMP3,MRC2,OLFML3,P4HB,PCOLCE,PLAU,PLEC,PLOD2,PODN,PXDN,RCN3,SERPINH1,SPARC,SPON2,SPTAN1,THBS2,TIMP1,TIMP2,TNFRSF11B,TPM4,VIM	66
	Cardiovascular Disease, Organismal Injury and Abnormalities	formation	formation of vascular lesion	1.74E-09		-0.130	COL1A1,EFEMP2,FBN1,IL6,LAMC1,LOX,LRP1,MMP2,TIMP1,TNFRSF11B	10
	Protein Synthesis	metabolism	metabolism of protein	1.75E-09		0.792	ADAM9,ADM,BMP1,C1S,CALR,CLU,CRTAP,CSF1,CSPG4,ERAP1,FLNA,FN1,FST,GPC1,HSP90B1,HSPA5,HSPB1,HTRA1,IGFBP3,IGFBP5,IL6,MMP2,MMP3,PCOLCE,PLAU,THBS1,TIMP2	27
	Cancer	squamous-cell carcinoma	squamous-cell carcinoma	1.79E-09			ADAM9,ANGPTL2,CLU,COL12A1,COL1A2,COTL1,CSPG4,CTHRC1,DCN,ECM1,FN1,HGF,HSP90B1,HSPA5,IGFBP3,IGFBP5,IL6,LGALS1,LUM,MMP3,PLOD2,THBS1,TIMP1,TPM1	24
	Inflammatory Disease	chronic inflammatory disorder	chronic inflammatory disorder	1.81E-09			ADM,BMP1,C1R,CALD1,CALR,CLU,COL1A1,COL1A2,COL3A1,COL4A2,COTL1,CSF1,HGF,HSP90B1,IGFBP5,IGFBP7,IL6,LGALS1,MMP2,MMP3,P4HB,SPOCK1,THBS1,TIMP1,TNFRSF11B,TPM2,VIM	27
	Cellular Movement	cell movement	cell movement of cancer cells	2.07E-09	Increased	2.431	CSF1,FN1,HGF,IL6,LUM,MMP2,PLAU,SPARC,THBS1,VCAN,VIM	11
	Cancer, Neurological Disease	brain tumor	brain tumor	2.16E-09			ACTN1,ADAM9,CLU,COL1A1,COL1A2,COL3A1,COL4A1,COL4A2,CSPG4,DKK3,EFEMP1,FKBP9,FLNA,FLNC,FN1,HSPA5,IGFBP5,LUM,PLAU,PLEC,TGFBI,THBS1,TIMP1	23
	Tissue Development	formation	formation of elastic fibers	2.64E-09			EFEMP2,EMILIN1,FBLN5,LOX,MFAP4	5
	Embryonic Development, Organismal Development	development	development of head	2.83E-09	Increased	2.276	COL1A1,COL3A1,COL4A1,COL5A1,COL5A2,CSF1,CSPG4,EFEMP1,EXT1,FN1,FST,GPC1,HGF,IL6,LAMB1,LAMC1,LUM,MAP1B,MMP2,PLAU,SPARC,THBS1,THBS2,TIMP2,TNFRSF11B,VIM	26
	Cancer, Gastrointestinal Disease	upper gastrointestinal tract tumor	upper gastrointestinal tract tumor	3.07E-09			ADAM9,CALD1,CLU,COL1A1,COL1A2,COL4A1,CTHRC1,DCN,FBN2,FN1,HSP90B1,IGFBP3,IGFBP5,IL6,LAMA4,LGALS1,P4HB,PLAU,PLOD2,PXDN,SPON2,TIMP1,TPM1	23
	Cancer	neoplasia	neoplasia of epithelial tissue	3.21E-09		0.393	ACTN1,ADAM9,ADM,AHNAK,ANGPTL2,BASP1,C1R,C1S,CALD1,CALR,CCDC80,CDH6,CLU,COL12A1,COL1A1,COL1A2,COL3A1,COL4A1,COL4A2,COL5A1,COL5A2,COL6A1,COL6A2,COL6A3,COTL1,CRTAP,CSF1,CSPG4,CTHRC1,DCN,DKK3,ECM1,EFEMP1,EFEMP2,EMILIN1,ERAP1,EXT1,EXT2,FBLN5,FBN1,FBN2,FKBP10,FKBP9,FLNA,FLNC,FN1,FSTL1,GLRX,GPC1,HGF,HSP90B1,HSPA5,IGFBP3,IGFBP5,IL6,LAMA2,LAMA4,LAMB1,LAMC1,LGALS1,LOX,LOXL2,LRP1,LTBP2,LUM,MAP1B,MASP1,MFGE8…	101
	Cancer, Hematological Disease	blood tumor	blood tumor	3.22E-09			ADAM9,ANXA6,BMP1,CALD1,CALR,COL12A1,COL1A1,COL1A2,COL3A1,COL4A1,COL4A2,DCN,FLNA,FN1,HGF,IGFBP3,IL6,LGALS1,MMP2,PDIA6,PLOD2,PXDN,SVEP1,TGFBI,THBS1,TIMP1,TIMP2,TNFRSF11B,TXNRD1,VCAN,VIM	31
	Gastrointestinal Disease, Hepatic System Disease, Organismal Injury and Abnormalities	fibrosis	fibrosis of liver	3.29E-09		-0.548	COL1A1,COL1A2,COL3A1,HGF,HSPB1,IL6,PLAU,SPARC,TIMP1,TIMP2	10
	Cell-To-Cell Signaling and Interaction, Tissue Development	adhesion	adhesion of tumor cell lines	3.32E-09		1.737	ADAM9,DCN,DKK3,EFEMP1,EMILIN1,FLNA,FN1,HGF,IL6,MMP2,PLAU,THBS1,VCAN,VCL	14
	Cellular Development	branching	branching of cells	3.48E-09		1.659	A2M,ADM,ANGPTL2,BASP1,CALD1,DCN,FN1,HGF,IL6,LAMA2,LAMA4,LOXL2,MAP1B,MFGE8,TIMP1,TIMP2	16
	Hereditary Disorder, Skeletal and Muscular Disorders	myopathy	autosomal recessive myopathy	3.67E-09			AHNAK,CALR,COL6A1,COL6A2,COL6A3,FN1,HSP90B1,HSPA5,PLEC	9
	Organ Morphology, Skeletal and Muscular System Development and Function	abnormal morphology	abnormal morphology of skeletal muscle	3.83E-09			COL12A1,COL6A1,FBN1,FLNC,FST,IL6,LAMA2,LOX,MMP2,PLEC	10
	Embryonic Development, Organismal Development	development	development of body axis	4.14E-09	Increased	2.276	COL1A1,COL3A1,COL4A1,COL5A1,COL5A2,CSF1,CSPG4,EFEMP1,EXT1,FN1,FST,GPC1,HGF,HSP90B1,IL6,LAMB1,LAMC1,LUM,MAP1B,MMP2,PLAU,SPARC,THBS1,THBS2,TIMP2,TNFRSF11B,VIM	27
	Cell Death and Survival	cell death	cell death of tumor cell lines	4.80E-09		-1.935	ADM,CALR,CCDC80,CLU,COL1A1,COL4A1,COL4A2,CSPG4,DKK3,EFEMP1,FN1,FST,GLRX,GPC1,HGF,HSPA5,HSPB1,HTRA1,IGFBP3,IGFBP5,IGFBP7,IL6,LGALS1,LRP1,P4HB,PEA15,PLAU,SPARC,SPOCK1,THBS1,TIMP1,TNFRSF11B,TXNRD1,VCAN	34
	Hereditary Disorder	fibrillinopathy	fibrillinopathy	5.26E-09			FBN1,FBN2,FLNA,LTBP2,MFAP4,VCL	6
	Cancer	invasion	invasion of tissue	5.28E-09		0.582	FN1,FST,HGF,IGFBP5,LAMC1,LOXL2,LRP1,MMP2,MMP3,PLAU,THBS2,TIMP2	12
	Cancer	upper aerodigestive tract carcinoma	upper aerodigestive tract carcinoma	5.65E-09			ADAM9,CLU,CTHRC1,DCN,FBN2,FN1,HSP90B1,IGFBP3,IGFBP5,IL6,LAMA4,LGALS1,MMP2,PLOD2,PXDN,TIMP1,TPM1	17
	Connective Tissue Development and Function, Embryonic Development, Organ Development, Organ Morphology, Organismal Development, Skeletal and Muscular System Development and Function, Tissue Development	morphology	morphology of bone	5.73E-09			BMP1,COL12A1,CRTAP,CSF1,DCN,EFEMP1,FBN1,FBN2,FST,FSTL1,HGF,IL6,LUM,MMP2,PCOLCE,SPARC,THBS1,TNFRSF11B	18
	Inflammatory Response	inflammation	inflammation of organ	5.78E-09	Decreased	-2.655	A2M,AHNAK,CALR,CLU,COL1A1,COL1A2,COL3A1,CSF1,DCN,FLNA,HGF,HSP90B1,HSPA5,IL6,LAMA2,LGALS1,MFGE8,MMP2,MMP3,P4HB,PLAU,SPARC,THBS1,THBS2,TIMP1,TNFRSF11B,TPM1,VCL,VIM	29
	Organismal Injury and Abnormalities	degeneration	Organ Degeneration	6.56E-09	Decreased	-2.728	ADAM9,CLU,EFEMP1,EFEMP2,FBLN5,FST,HTRA1,IL6,LAMA2,LAMA4,LAMC1,LOX,MFGE8,PLAU,PLEC,PLOD1,SPARC,VCAN,VIM	19
	Tissue Development	development	development of connective tissue	6.86E-09		0.947	ADM,BMP1,CALD1,COL12A1,CSF1,CSPG4,EFEMP2,FLNA,FST,HGF,IL6,LOX,MMP2,THBS2,TNFRSF11B,VCAN	16
	Connective Tissue Disorders, Immunological Disease, Inflammatory Disease, Skeletal and Muscular Disorders	rheumatoid arthritis	rheumatoid arthritis	7.84E-09			ADM,BMP1,C1R,CALD1,CALR,CLU,COL3A1,COL4A2,CSF1,HSP90B1,IGFBP5,IGFBP7,IL6,LGALS1,MMP2,MMP3,SPOCK1,THBS1,TIMP1,TNFRSF11B,TPM2,VIM	22
	Cancer, Organismal Injury and Abnormalities, Reproductive System Disease	uterine cancer	uterine cancer	8.12E-09			ACTN1,ADAM9,ADM,AHNAK,C1S,CLU,COL12A1,COL3A1,COL4A2,COL5A1,COL6A3,CSF1,CSPG4,DCN,EMILIN1,ERAP1,FBLN5,FBN1,FBN2,FKBP10,FKBP9,FLNA,FLNC,FN1,HSP90B1,HSPB1,IGFBP5,IL6,LAMA2,LAMA4,LAMB1,LAMC1,LOXL2,LRP1,LUM,MAP1B,MASP1,MFAP4,MFGE8,MMP2,QSOX1,SPOCK1,SPTAN1,SVEP1,THBS1,THBS2,TIMP1,TIMP2,TNFRSF11B,TPM1,TPM2,VCAN	52
	Cancer	metastasis	metastasis of cells	1.11E-08		1.062	COL4A1,COL4A2,CTHRC1,FN1,HGF,LOX,MMP2,MMP3,NID2,PLAU,THBS1,TIMP1	12
	Cell Morphology	cell spreading	cell spreading of muscle cells	1.13E-08			A2M,FBN1,FN1,LAMA2,PLAU	5
	Cell Morphology	shape change	shape change of smooth muscle cells	1.13E-08			A2M,FBN1,FN1,LAMA2,PLAU	5
	Cancer	solid tumor	solid tumor	1.16E-08		0.507	A2M,ACTN1,ADAM9,ADM,AHNAK,ANGPTL2,BASP1,BMP1,BST1,C1R,C1S,CALD1,CALR,CCDC80,CDH6,CLEC11A,CLU,COL12A1,COL1A1,COL1A2,COL3A1,COL4A1,COL4A2,COL5A1,COL5A2,COL6A1,COL6A2,COL6A3,COTL1,CRTAP,CSF1,CSPG4,CTHRC1,DCN,DKK3,ECM1,EFEMP1,EFEMP2,EMILIN1,ERAP1,EXT1,EXT2,FBLN5,FBN1,FBN2,FKBP10,FKBP9,FLNA,FLNC,FN1,FSTL1,GLRX,GPC1,HGF,HSP90B1,HSPA5,HTRA1,IGFBP3,IGFBP5,IL6,LAMA2,LAMA4,LAMB1,LAMC1,LGALS1,LOX,LOXL2,LRP1…	109
	Cell-mediated Immune Response, Cellular Movement, Hematological System Development and Function, Immune Cell Trafficking	migration	T cell migration	1.21E-08		1.205	CALR,COL1A1,COL4A1,FN1,HGF,IL6,LGALS1,PLAU,PLEC,SPARC,THBS1,THBS2,TIMP2	13
	Organismal Development	abnormal morphology	abnormal morphology of thoracic cavity	1.32E-08			ADAM9,ADM,CALR,CLU,COL3A1,DCN,FBN1,FLNA,FN1,FSTL1,HSP90B1,IL6,LAMA4,LAMC1,LOX,LUM,MMP2,PLEC,THBS1,VCL	20
	Dermatological Diseases and Conditions, Developmental Disorder, Organismal Injury and Abnormalities	congenital anomaly of skin	congenital anomaly of skin	1.34E-08			ADM,COL1A1,COL1A2,COL3A1,COL5A1,COL5A2,EFEMP2,FBLN5,FLNA,PLEC,PLOD1	11
	Cardiovascular System Development and Function, Cellular Movement	movement	movement of vascular endothelial cells	1.34E-08		1.285	ADM,FN1,HGF,HSPA5,LGALS1,LOX,TGFBI,THBS1,THBS2,TIMP1,TIMP2	11
	Cell-To-Cell Signaling and Interaction	binding	binding of tumor cell lines	1.41E-08		1.547	CSF1,DCN,FN1,HGF,HSPA5,IGFBP3,IL6,LRP1,MMP2,PLAU,THBS1	11
	Cardiovascular System Development and Function, Cellular Development, Cellular Growth and Proliferation, Connective Tissue Development and Function, Hepatic System Development and Function, Organismal Development, Tissue Development	proliferation	proliferation of hepatic stellate cells	1.45E-08		0.816	COL1A1,HGF,IL6,LGALS1,SERPINH1,TIMP1,TIMP2	7
	Cell Death and Survival	anoikis	anoikis	1.48E-08		-1.703	COL4A1,COL4A2,FN1,HGF,HTRA1,PLAU,TIMP1,TNFRSF11B,TPM1	9
	Embryonic Development, Organismal Development	development	development of body trunk	1.84E-08		1.198	ADM,CDH6,CLU,COL3A1,COL5A1,CSF1,EFEMP1,FBN1,FLNA,FN1,FST,FSTL1,HGF,HSPB1,IL6,LAMC1,LOX,MMP2,PLAU,PLEC,SPARC,THBS1,TIMP1,TIMP2,TPM1,VCAN,VCL	27
	Cell-To-Cell Signaling and Interaction, Hematological System Development and Function, Immune Cell Trafficking, Tissue Development	adhesion	adhesion of immune cells	1.87E-08	Increased	2.542	A2M,ADAM9,CLU,CSF1,DCN,FN1,GLRX,HGF,IL6,LRP1,PLAU,SPON2,THBS1,THBS2,TNFRSF11B	15
	Cellular Development, Cellular Growth and Proliferation, Embryonic Development, Organ Development, Organismal Development, Skeletal and Muscular System Development and Function, Tissue Development	formation	formation of muscle cells	2.05E-08	Increased	2.449	CALR,FLNC,FN1,GPC1,HGF,HSP90B1,LAMA2,LOX,PLAU,PLEC,TPM1	11
	Dermatological Diseases and Conditions, Organismal Injury and Abnormalities	skin abnormality	skin abnormality	2.31E-08			ADM,COL1A1,COL1A2,COL3A1,COL5A1,COL5A2,EFEMP2,FBLN5,FLNA,IL6,PLEC,PLOD1	12
	Cell Death and Survival	necrosis	necrosis of vascular endothelial cells	2.36E-08		1.346	ADM,COL4A2,HGF,HSPA5,IGFBP3,LGALS1,LRP1,MMP2,THBS1	9
	Organismal Development	size	size of body	2.38E-08	Increased	4.728	A2M,AHNAK,ANGPTL2,COL12A1,COL3A1,COL5A2,CSF1,DCN,EFEMP1,FST,IGFBP3,IGFBP5,IL6,LAMA2,LAMA4,LAMC1,LUM,MAP1B,MMP2,PEA15,PLAU,PLEC,TGFBI,TNFRSF11B	24
	Hematological Disease	blood protein disorder	blood protein disorder	2.40E-08			A2M,ADAM9,ANXA6,CALD1,FLNA,FN1,HGF,IGFBP3,IL6,MMP2,PDIA6,TIMP1,TIMP2,TNFRSF11B,VIM	15
	Ophthalmic Disease	exfoliative glaucoma	exfoliative glaucoma	2.44E-08			CLU,FBN1,LTBP2,TIMP1,TIMP2	5
	Organismal Development	growth	growth of vessel	2.55E-08	Increased	2.121	ADM,COL1A1,FN1,HGF,IL6,LGALS1,SERPINH1,TIMP1,TIMP2	9
	Cell-mediated Immune Response, Cellular Movement, Hematological System Development and Function, Immune Cell Trafficking	cell movement	cell movement of T lymphocytes	2.64E-08		1.244	CALR,COL1A1,COL4A1,FN1,HGF,IL6,LGALS1,PLEC,SPARC,THBS1,THBS2,TIMP2	12
	Cardiovascular System Development and Function, Cell Morphology, Cellular Development, Organismal Development, Tissue Development	tubulation	tubulation of endothelial cells	2.75E-08		1.775	COL1A1,FLNA,HGF,IGFBP3,IL6,MMP2,PLAU,TGFBI,VIM	9
	Cancer, Hematological Disease, Immunological Disease	plasma cell dyscrasia	plasma cell dyscrasia	2.79E-08			ADAM9,ANXA6,CALD1,FLNA,FN1,HGF,IGFBP3,IL6,MMP2,PDIA6,TIMP1,TIMP2,TNFRSF11B,VIM	14
	Cellular Movement	cell movement	cell movement of epithelial cells	2.88E-08		1.505	ADAM9,CSPG4,FBLN5,FSTL1,HGF,IL6,MMP2,PLEC,SPARC,TIMP1	10
	Cell Death and Survival	apoptosis	apoptosis of endothelial cells	3.09E-08		1.412	ADM,COL4A2,HGF,HSPA5,LGALS1,LRP1,LUM,MFGE8,MMP2,THBS1,TNFRSF11B	11
	Cancer	malignant neoplasm of pelvis	malignant neoplasm of pelvis	3.18E-08			ACTN1,ADAM9,ADM,AHNAK,C1S,CLU,COL12A1,COL3A1,COL4A2,COL5A1,COL6A3,CSF1,CSPG4,DCN,EMILIN1,ERAP1,FBLN5,FBN1,FBN2,FKBP10,FKBP9,FLNA,FLNC,FN1,HSP90B1,HSPB1,IGFBP5,IL6,LAMA2,LAMA4,LAMB1,LAMC1,LOXL2,LRP1,LUM,MAP1B,MASP1,MFAP4,MFGE8,MMP2,PLEC,PLOD2,QSOX1,SPARC,SPOCK1,SPTAN1,SVEP1,THBS1,THBS2,TIMP1,TIMP2,TNFRSF11B,TPM1,TPM2,VCAN	55
	Cardiovascular System Development and Function, Organismal Development, Tissue Morphology	abnormal morphology	abnormal morphology of artery	3.24E-08			ADM,BMP1,COL5A1,EFEMP2,FBN1,FLNA,FN1,LOX,MMP2,TNFRSF11B	10
	Cellular Movement	migration	migration of tumor cells	3.42E-08	Increased	2.169	CSF1,FN1,HGF,IL6,LUM,MMP2,PLAU,SPARC,THBS1,TIMP1,VCAN,VIM	12
	Cellular Movement, Hematological System Development and Function, Immune Cell Trafficking, Inflammatory Response	migration	migration of bone marrow-derived macrophages	3.44E-08		1.117	CSF1,FLNA,HGF,LRP1,PLAU	5
	Cellular Movement	infiltration	infiltration	3.54E-08		-0.033	ADM,CSF1,DCN,FN1,FST,HGF,HSPB1,IL6,LGALS1,MMP2,PLAU,PLEC,SPARC,THBS1,THBS2,TIMP1	16
	DNA Replication, Recombination, and Repair	synthesis	synthesis of DNA	3.63E-08		1.106	A2M,ADM,CLU,CSF1,EFEMP1,FBLN5,FN1,HGF,IGFBP3,IGFBP5,IL6,LGALS1,MMP2,SPARC,THBS2,TIMP2	16
	Cellular Development, Cellular Growth and Proliferation, Skeletal and Muscular System Development and Function, Tissue Development	proliferation	proliferation of muscle cells	3.68E-08	Increased	2.182	ADM,CLU,FBLN5,FN1,FST,HGF,IGFBP3,IGFBP5,IL6,LRP1,PLAU,SPARC,THBS1,TIMP1,VCAN	15
	Cancer, Hematological Disease	hematologic cancer	hematologic cancer	3.71E-08			ADAM9,ANXA6,CALD1,CALR,COL12A1,COL1A1,COL1A2,COL3A1,COL4A1,COL4A2,DCN,FLNA,FN1,HGF,IGFBP3,IL6,LGALS1,MMP2,PDIA6,PXDN,SVEP1,TGFBI,THBS1,TIMP1,TIMP2,TNFRSF11B,TXNRD1,VCAN,VIM	29
	Cardiovascular System Development and Function, Organismal Development, Tissue Morphology	abnormal morphology	abnormal morphology of aorta	4.19E-08			BMP1,COL5A1,EFEMP2,FBN1,FLNA,LOX,TNFRSF11B	7
	Cellular Development, Cellular Growth and Proliferation, Nervous System Development and Function, Tissue Development	proliferation	proliferation of neuronal cells	4.32E-08	Increased	2.873	A2M,BASP1,CLU,CSF1,EXT1,FBLN5,FN1,HGF,IGFBP3,IGFBP5,IL6,LAMA2,LGALS1,MAP1B,MMP2,THBS1,VCAN,VCL,VIM	19
	Cell Morphology	sprouting	sprouting	4.79E-08	Increased	2.035	A2M,ADM,ANGPTL2,BASP1,CALD1,DCN,FN1,HGF,HTRA1,IL6,LAMA2,LAMA4,MAP1B,MMP2,THBS1	15
	Cellular Development, Skeletal and Muscular System Development and Function, Tissue Development	differentiation	differentiation of osteoblasts	4.86E-08		1.463	COL6A1,CSF1,CTHRC1,FBN2,FN1,HGF,HTRA1,IGFBP5,IL6,MRC2,TPM4,VCAN,VIM	13
	Tissue Development	aggregation	aggregation of cells	5.05E-08		1.326	CLU,FLNA,FN1,HGF,HSPB1,IL6,LGALS1,MMP3,P4HB,THBS1,THBS2,TIMP1,TIMP2,VCL	14
	Cancer	head and neck squamous cell cancer	head and neck squamous cell cancer	5.22E-08			ADAM9,CLU,CSPG4,CTHRC1,DCN,FN1,HGF,HSP90B1,IGFBP3,IGFBP5,LGALS1,PLOD2,TPM1	13
	Cardiovascular Disease	damage	damage of blood vessel	5.49E-08		-1.342	CLU,COL3A1,CSF1,EFEMP2,PLAU,PLOD1	6
	Post-Translational Modification, Protein Folding	folding	folding of protein	6.01E-08			CALR,FKBP9,HSPA5,HSPB1,P4HB,PDIA6,PRDX4,QSOX1	8
	Cancer	hyperplasia	hyperplasia	6.29E-08		-1.414	AHNAK,CALR,CCDC80,CLU,CSF1,DCN,EFEMP2,EMILIN1,FST,FSTL1,HGF,IL6,MFGE8,MMP3,PLAU,THBS1,TIMP1,TIMP2	18
	Cancer, Cell Death and Survival	cell death	cell death of tumor	6.39E-08		0.292	CLU,CSF1,HGF,IGFBP3,IL6,LGALS1,LOXL2,MFGE8,PLAU,SPARC,THBS2,TIMP1,TIMP2,TNFRSF11B,TPM1	15
	Cardiovascular System Development and Function, Cellular Movement	migration	migration of vascular endothelial cells	6.40E-08		0.958	ADM,FN1,HGF,HSPA5,LGALS1,LOX,TGFBI,THBS1,TIMP1,TIMP2	10
	Cardiovascular Disease	abdominal aortic aneurysm	abdominal aortic aneurysm	6.52E-08			COL1A1,MMP2,MMP3,PLAU,TIMP1,TIMP2	6
	Organismal Injury and Abnormalities	fibrosis	fibrosis of tissue	7.11E-08		-0.277	BMP1,CALR,HGF,IL6,PLAU,PLOD2,TIMP1,TNFRSF11B	8
	Cellular Movement	migration	migration of fibrosarcoma cell lines	7.71E-08		1.222	FBLN5,FLNA,FLNC,FN1,PLAU,TIMP2	6
	Cellular Movement, Hematological System Development and Function, Immune Cell Trafficking	migration	Lymphocyte migration	9.71E-08		1.120	CALR,COL1A1,COL4A1,FN1,HGF,IL6,LGALS1,PLAU,PLEC,SPARC,THBS1,THBS2,TIMP1,TIMP2	14
	Cellular Movement	homing	homing of cells	1.04E-07	Increased	3.395	ANGPTL2,CALR,CLU,CSF1,FBN1,FN1,GLRX,HGF,IGFBP3,IL6,LGALS1,LOX,MMP2,PLAU,PLEC,SERPINH1,THBS1,THBS2	18
	Cardiovascular Disease, Hematological Disease	Budd-Chiari syndrome	Budd-Chiari syndrome	1.11E-07			COL4A1,IL6,MMP2,PLAU,THBS1	5
	Cancer	neoplasia	neoplasia of cells	1.11E-07		1.903	COL4A1,COL4A2,CTHRC1,FBLN5,FN1,HGF,IL6,LOX,MFGE8,MMP2,MMP3,NID2,PLAU,THBS1,TIMP1	15
	Cancer	epithelial cancer	epithelial cancer	1.22E-07		0.630	ACTN1,ADAM9,ADM,AHNAK,ANGPTL2,BASP1,C1R,C1S,CALD1,CCDC80,CDH6,CLU,COL12A1,COL1A1,COL1A2,COL3A1,COL4A1,COL4A2,COL5A1,COL5A2,COL6A1,COL6A2,COL6A3,COTL1,CRTAP,CSF1,CSPG4,CTHRC1,DCN,ECM1,EFEMP1,EFEMP2,EMILIN1,ERAP1,EXT1,EXT2,FBLN5,FBN1,FBN2,FKBP10,FKBP9,FLNA,FLNC,FN1,FSTL1,HGF,HSP90B1,HSPA5,IGFBP3,IGFBP5,IL6,LAMA2,LAMA4,LAMB1,LAMC1,LGALS1,LOX,LOXL2,LRP1,LTBP2,LUM,MAP1B,MASP1,MFGE8,MMP2,MMP3,MRC2,NID2…	97
	Tissue Development	formation	formation of basal lamina	1.30E-07			CSPG4,HGF,LAMA4,MMP2	4
	Cardiovascular Disease	occlusion	occlusion of artery	1.30E-07		0.816	CLU,COL1A1,COL1A2,COL5A2,COL6A1,ERAP1,FN1,GLRX,IGFBP5,IL6,LRP1,MFGE8,MMP2,MMP3,PLAU,THBS1,TIMP1,TIMP2,TNFRSF11B	19
	Metabolic Disease	amyloidosis	amyloidosis	1.31E-07			A2M,C1R,CLU,DCN,GLRX,HSPA5,HTRA1,IGFBP3,IGFBP5,IL6,LGALS1,LRP1,MFGE8,PLAU,SPARC,TGFBI,TIMP1,VIM	18
	Tissue Development	adhesion	adhesion of extracellular matrix	1.35E-07			ADAM9,COL3A1,FBLN5,FN1,NID2,THBS1,VCAN,VCL	8
	Connective Tissue Development and Function, Embryonic Development, Organ Development, Organ Morphology, Organismal Development, Skeletal and Muscular System Development and Function, Tissue Development	abnormal morphology	abnormal morphology of bone	1.38E-07			BMP1,COL12A1,CRTAP,CSF1,DCN,EFEMP1,FBN1,FBN2,FST,FSTL1,IL6,LUM,MMP2,PCOLCE,SPARC,TNFRSF11B	16
	Cancer, Gastrointestinal Disease	oral squamous cell carcinoma	oral squamous cell carcinoma	1.47E-07			ADAM9,CTHRC1,DCN,FN1,HSP90B1,IGFBP3,IGFBP5,LGALS1,PLOD2,TPM1	10
	Dermatological Diseases and Conditions	psoriasis	psoriasis	1.48E-07			A2M,ADM,CALR,COL1A2,CSPG4,FN1,HGF,HSPA5,IGFBP3,IGFBP7,IL6,LAMA2,LGALS1,MMP2,P4HB,PLAU,SPTAN1,TIMP2	18
	Cellular Assembly and Organization	organization	organization of organelle	1.54E-07	Increased	2.425	COL1A1,COL1A2,COL3A1,COL5A1,COL5A2,DCN,FLNA,FN1,HGF,LOX,LOXL2,MFAP4,PLAU,SERPINH1,TPM1,VCL,VIM	17
	Connective Tissue Disorders, Skeletal and Muscular Disorders	abnormal bone density	abnormal bone density	1.54E-07	Decreased	-2.421	COL1A1,COL1A2,COL3A1,CRTAP,CSF1,CTHRC1,EFEMP1,MMP2,SPARC,TNFRSF11B	10
	Tissue Development	formation	formation of epithelial tissue	1.69E-07		0.640	ADM,COL4A1,COL4A2,FN1,LAMA4,LAMB1,LAMC1,PLAU	8
	Cell Morphology, Renal and Urological System Development and Function	cell spreading	cell spreading of kidney cell lines	1.82E-07		1.914	FLNA,FLNC,FN1,THBS1,VIM	5
	Hereditary Disorder, Skeletal and Muscular Disorders	Bethlem myopathy	Bethlem myopathy	1.87E-07			COL6A1,COL6A2,COL6A3	3
	Connective Tissue Disorders, Dermatological Diseases and Conditions, Developmental Disorder, Hereditary Disorder, Metabolic Disease, Organismal Injury and Abnormalities, Skeletal and Muscular Disorders	Ehlers-Danlos syndrome, type I	Ehlers-Danlos syndrome, type I	1.87E-07			COL1A1,COL5A1,COL5A2	3
	Hereditary Disorder, Skeletal and Muscular Disorders	autosomal dominant Ullrich congenital muscular dystrophy	autosomal dominant Ullrich congenital muscular dystrophy	1.87E-07			COL6A1,COL6A2,COL6A3	3
	Hereditary Disorder, Skeletal and Muscular Disorders	autosomal recessive Ullrich congenital muscular dystrophy	autosomal recessive Ullrich congenital muscular dystrophy	1.87E-07			COL6A1,COL6A2,COL6A3	3
	Connective Tissue Disorders, Developmental Disorder, Hereditary Disorder, Metabolic Disease, Skeletal and Muscular Disorders	osteogenesis imperfecta type II	osteogenesis imperfecta type II	1.87E-07			COL1A1,COL1A2,CRTAP	3
	Cellular Assembly and Organization, Tissue Development	formation	formation of fibrils	1.92E-07		-1.172	A2M,CLU,COL5A1,HSPA5,MMP2,SERPINH1	6
	Cellular Movement	infiltration	infiltration of cells	1.93E-07		-0.033	ADM,CSF1,DCN,FN1,FST,HGF,HSPB1,IL6,LGALS1,MMP2,PLAU,PLEC,SPARC,THBS1,TIMP1	15
	Cellular Movement	chemotaxis	chemotaxis of cells	2.09E-07	Increased	3.245	ANGPTL2,CALR,CLU,CSF1,FBN1,FN1,GLRX,HGF,IL6,LGALS1,LOX,MMP2,PLAU,PLEC,SERPINH1,THBS1,THBS2	17
	Cellular Movement	cell movement	cell movement of breast cancer cell lines	2.10E-07		1.649	ADAM9,FLNA,FN1,HGF,IGFBP3,IL6,MMP2,PLAU,SPARC,TIMP1,TIMP2,VIM	12
	Organ Morphology, Skeletal and Muscular System Development and Function, Tissue Morphology	abnormal morphology	abnormal morphology of tendon	2.16E-07			DCN,LUM,PCOLCE,THBS2	4
	Cardiovascular Disease	aortic dissection	aortic dissection	2.16E-07			COL1A1,FBN1,PLOD1,TNFRSF11B	4
	Skeletal and Muscular System Development and Function	metabolism	metabolism of bone	2.16E-07			IL6,MMP3,TIMP1,TNFRSF11B	4
	Cellular Movement, Connective Tissue Development and Function	migration	migration of fibroblasts	2.19E-07		1.502	COL1A1,FN1,HGF,LRP1,MRC2,PLEC,THBS1,TIMP2,VCL	9
	Immunological Disease	systemic autoimmune syndrome	systemic autoimmune syndrome	2.20E-07			ADM,BMP1,C1R,C1S,CALD1,CALR,CLU,COL1A2,COL3A1,COL4A2,CSF1,HSP90B1,IGFBP5,IGFBP7,IL6,LGALS1,MMP2,MMP3,SPOCK1,TGFBI,THBS1,TIMP1,TNFRSF11B,TPM2,VIM	25
	Connective Tissue Disorders, Developmental Disorder, Hereditary Disorder	Marfan's syndrome	Marfan's syndrome	2.29E-07			FBN1,FLNA,LTBP2,MFAP4,VCL	5
	Organismal Injury and Abnormalities	scar tissue	scar tissue	2.29E-07			CSF1,FST,PLAU,SPARC,VIM	5
	Cellular Movement, Connective Tissue Development and Function	cell movement	cell movement of fibroblasts	2.37E-07		1.773	COL1A1,FN1,HGF,LRP1,MRC2,PLAU,PLEC,THBS1,TIMP2,VCL	10
	Cancer	mucoepidermoid carcinoma	mucoepidermoid carcinoma	2.52E-07			COL6A3,FN1,IGFBP5,IL6,LAMA4,TIMP1	6
	Cancer, Endocrine System Disorders, Gastrointestinal Disease	carcinoma	carcinoma in pancreas	2.60E-07			ADAM9,CALD1,COL12A1,COL1A1,COL1A2,COL6A3,CTHRC1,EFEMP2,FKBP10,FLNC,HGF,IGFBP3,LAMA4,LAMB1,LGALS1,LRP1,MASP1,NID2,PLAU,PLOD2,PXDN,SERPINH1,TIMP1,VCAN,VCL	25
	Cellular Assembly and Organization	growth	growth of plasma membrane projections	2.61E-07	Increased	3.114	A2M,BASP1,CSF1,EXT1,FN1,HGF,IL6,LAMA2,LGALS1,MAP1B,MMP2,THBS1,TIMP1,VCAN,VCL,VIM	16
	Protein Degradation, Protein Synthesis	catabolism	catabolism of protein	2.72E-07		0.487	ADAM9,BMP1,C1S,CALR,CLU,CRTAP,CSF1,CSPG4,ERAP1,FLNA,HSP90B1,HSPA5,HTRA1,MMP2,MMP3,PCOLCE,PLAU,TIMP2	18
	Cancer, Cell Death and Survival, Tumor Morphology	cell death	cell death of tumor cells	2.88E-07		0.292	CLU,CSF1,HGF,IGFBP3,IL6,LGALS1,MFGE8,PLAU,SPARC,THBS2,TIMP1,TIMP2,TNFRSF11B,TPM1	14
	Cellular Movement	migration	migration of breast cancer cell lines	3.14E-07		1.255	ADAM9,FLNA,FN1,HGF,IGFBP3,IL6,MMP2,PLAU,TIMP1,TIMP2,VIM	11
	Cellular Movement	scattering	scattering of cells	3.35E-07	Increased	2.142	CSF1,CSPG4,EFEMP1,FN1,HGF,MMP2,TIMP1	7
	Cardiovascular System Development and Function, Lymphoid Tissue Structure and Development, Organismal Development, Tissue Morphology	abnormal morphology	abnormal morphology of aorta wall	3.37E-07			COL3A1,LOX,MMP2,PLOD1	4
	Cell Signaling, Small Molecule Biochemistry	synthesis	synthesis of nitric oxide	3.51E-07	Increased	2.469	ADM,CALR,CLU,CSF1,FN1,HSP90B1,IGFBP3,IL6,LRP1,PLAU,TNFRSF11B,TXNRD1	12
	Cell Morphology, Connective Tissue Development and Function	cell spreading	cell spreading of fibroblasts	3.51E-07	Increased	2.200	FBN1,FN1,SPARC,THBS2,VCL	5
	Cancer, Organismal Injury and Abnormalities, Reproductive System Disease	endometrial cancer	endometrial cancer	3.52E-07			ACTN1,ADAM9,ADM,AHNAK,C1S,CLU,COL12A1,COL3A1,COL4A2,COL5A1,COL6A3,CSF1,CSPG4,DCN,EMILIN1,ERAP1,FBLN5,FBN1,FBN2,FKBP10,FKBP9,FLNA,FLNC,FN1,HSP90B1,IGFBP5,IL6,LAMA2,LAMA4,LAMB1,LAMC1,LOXL2,LRP1,LUM,MAP1B,MASP1,MFAP4,MFGE8,MMP2,QSOX1,SPOCK1,SPTAN1,SVEP1,THBS1,TIMP2,TNFRSF11B,VCAN	47
	Inflammatory Response	inflammation	inflammation of body region	3.53E-07	Decreased	-2.761	A2M,CALR,CLU,COL1A1,COL1A2,COL3A1,CSF1,DCN,HGF,HSP90B1,HSPA5,IL6,LGALS1,MFGE8,MMP2,P4HB,PLAU,SPARC,THBS1,THBS2,TIMP1,TNFRSF11B,VIM	23
	Cardiovascular System Development and Function, Organismal Development, Tissue Morphology	morphology	morphology of cardiovascular tissue	3.66E-07			ADM,CALR,CLU,FN1,HSP90B1,IGFBP7,LAMA4,LUM,PLEC,THBS1,VCL	11
	Cancer, Gastrointestinal Disease, Hepatic System Disease	cancer	liver cancer	3.69E-07		0.411	ADAM9,AHNAK,C1R,C1S,CCDC80,CDH6,CLU,COL12A1,COL1A1,COL1A2,COL4A1,COL4A2,COL5A1,COL5A2,COL6A1,COL6A2,COL6A3,COTL1,CSF1,CTHRC1,ECM1,EFEMP1,ERAP1,EXT1,EXT2,FBN1,FBN2,FKBP10,FLNA,FLNC,FN1,HGF,HSPA5,IGFBP3,IL6,LAMA2,LAMB1,LAMC1,LRP1,LTBP2,MAP1B,MASP1,MMP2,MRC2,NID2,P4HB,PAMR1,PLAU,PLEC,PLOD1,PXDN,SPARC,SVEP1,TGFBI,THBS1,THBS2,TIMP1,TIMP2,TXNRD1,VCAN,VCL,VIM	62
	Cell Morphology	shape change	shape change of tumor cell lines	3.78E-07	Increased	2.958	CSF1,FLNA,FN1,HGF,IL6,PLAU,SPARC,THBS1,TPM1	9
	Cancer	upper aero-digestive squamous cell carcinoma	upper aero-digestive squamous cell carcinoma	3.80E-07			ADAM9,CLU,CTHRC1,DCN,FN1,HSP90B1,IGFBP3,IGFBP5,LGALS1,PLOD2,TPM1	11
	Cell Death and Survival	survival	cell survival	3.86E-07	Increased	3.279	CALR,CLEC11A,CLU,COL1A1,CSF1,FLNA,FN1,GLRX,GPC1,HGF,HSP90B1,HSPA5,HSPB1,IGFBP3,IGFBP5,IGFBP7,IL6,LRP1,P4HB,PEA15,PLAU,SPARC,THBS1,THBS2,TIMP1,TIMP2,TNFRSF11B,VCL,VIM	29
	Cellular Movement	invasion	invasion of breast cancer cell lines	3.95E-07	Increased	2.495	CALR,FN1,HGF,LOX,LOXL2,LRP1,MMP2,MMP3,PLAU,SPARC,TIMP1	11
	Hematological System Development and Function, Tissue Development	aggregation	aggregation of blood cells	4.10E-07		1.485	CLU,FLNA,HSPB1,IL6,LGALS1,P4HB,THBS1,THBS2,TIMP1,TIMP2,VCL	11
	Cardiovascular System Development and Function, Embryonic Development, Organismal Development, Tissue Development	angiogenesis	angiogenesis of chorioallantoic membrane	4.29E-07		0.651	ECM1,FN1,HGF,MMP2,THBS1	5
	Cancer, Gastrointestinal Disease	salivary duct carcinoma	high grade salivary duct carcinoma	4.29E-07			FN1,IGFBP5,IL6,LAMA4,TIMP1	5
	Embryonic Development, Organ Development, Organismal Development, Tissue Development, Visual System Development and Function	formation	formation of eye	4.47E-07		1.941	COL1A1,COL5A1,COL5A2,CSPG4,EFEMP1,FST,HGF,LAMC1,LUM,MAP1B,MMP2,SPARC,THBS1,THBS2,TIMP2	15
	Cancer, Cell Death and Survival, Tumor Morphology	apoptosis	apoptosis of tumor cells	4.71E-07		-0.600	CLU,HGF,IGFBP3,IL6,LGALS1,MFGE8,PLAU,SPARC,THBS2,TIMP1,TIMP2,TPM1	12
	Cellular Development, Cellular Growth and Proliferation, Skeletal and Muscular System Development and Function, Tissue Development	proliferation	proliferation of smooth muscle cells	4.71E-07		1.527	ADM,CLU,FBLN5,HGF,IGFBP3,IGFBP5,IL6,LRP1,PLAU,SPARC,THBS1,VCAN	12
	Cell Morphology, Connective Tissue Development and Function	cell spreading	cell spreading of fibroblast cell lines	4.73E-07	Increased	2.160	FLNA,FLNC,FN1,THBS1,VCL,VIM	6
	Cell Death and Survival	apoptosis	apoptosis of connective tissue cells	4.86E-07		-1.715	ADM,CLU,CSF1,DCN,FN1,HGF,HSPA5,IGFBP3,SERPINH1,TIMP1,TNFRSF11B,VIM	12
	Cell Death and Survival	cell death	cell death of epithelial cells	4.87E-07	Decreased	-2.047	CALR,CLU,DCN,HGF,HSPA5,HSPB1,IGFBP3,IGFBP5,IL6,MMP2,MMP3,PEA15,PLAU,SPARC,TIMP1,TNFRSF11B	16
	Cell Morphology, Skeletal and Muscular System Development and Function	cell spreading	cell spreading of smooth muscle cells	5.04E-07			A2M,FBN1,FN1,LAMA2	4
	Cellular Development, Hematological System Development and Function, Hematopoiesis, Lymphoid Tissue Structure and Development, Skeletal and Muscular System Development and Function	osteoclastogenesis	osteoclastogenesis of mononuclear leukocytes	5.04E-07		-0.903	ADM,CSF1,IL6,TNFRSF11B	4
	Cellular Growth and Proliferation	outgrowth	outgrowth of cells	5.39E-07	Increased	3.184	A2M,BASP1,CLU,CSF1,EXT1,FN1,HGF,IL6,LAMA2,LGALS1,MAP1B,MMP2,THBS1,VCAN,VIM	15
	Skeletal and Muscular System Development and Function	morphology	morphology of skeleton	5.52E-07			COL12A1,CSF1,EXT2,FBN1,FST,FSTL1,LUM,MMP2,PCOLCE,SPARC,THBS1,TNFRSF11B	12
	Cell-To-Cell Signaling and Interaction, Renal and Urological System Development and Function, Tissue Development	adhesion	adhesion of kidney cells	5.58E-07		1.751	FN1,HGF,LOX,LRP1,PLAU,SPARC,TIMP1	7
	Cellular Movement, Hematological System Development and Function, Immune Cell Trafficking	infiltration	infiltration of leukocytes	5.69E-07		-0.078	ADM,CSF1,DCN,FN1,HGF,HSPB1,IL6,LGALS1,MMP2,PLAU,PLEC,SPARC,THBS1,TIMP1	14
	Cardiovascular System Development and Function, Organ Morphology, Organismal Development	abnormal morphology	abnormal morphology of heart	5.99E-07			ADAM9,ADM,CALR,CLU,FLNA,FN1,HSP90B1,IL6,LAMA4,LUM,MMP2,PLEC,THBS1,VCL	14
	Connective Tissue Development and Function, Embryonic Development, Organ Development, Organ Morphology, Organismal Development, Skeletal and Muscular System Development and Function, Tissue Development	abnormal morphology	abnormal morphology of compact bone	6.25E-07			COL12A1,CSF1,MMP2,PCOLCE,TNFRSF11B	5
	Embryonic Development, Organ Development, Organismal Development, Tissue Development	development	development of sensory organ	6.47E-07		1.941	COL1A1,COL5A1,COL5A2,CSPG4,CTHRC1,EFEMP1,FST,HGF,IGFBP7,LAMC1,LUM,MAP1B,MMP2,SPARC,THBS1,THBS2,TIMP2	17
	Cardiovascular System Development and Function, Cell Morphology, Organ Morphology, Organismal Development, Skeletal and Muscular System Development and Function, Tissue Morphology	abnormal morphology	abnormal morphology of cardiomyocytes	6.56E-07			CALR,CLU,HSP90B1,LAMA4,LUM,PLEC,VCL	7
	Cell Morphology, Cellular Assembly and Organization, Cellular Function and Maintenance	formation	formation of cellular protrusions	6.69E-07	Increased	3.347	A2M,BASP1,CALD1,CLU,CSF1,DKK3,FLNA,FN1,HGF,HSPB1,IL6,LAMB1,LAMC1,LOX,LRP1,MAP1B,PLAU,PLEC,SPARC,THBS1,VCL,VIM	22
	Cell-To-Cell Signaling and Interaction, Hepatic System Development and Function	activation	activation of liver cells	6.69E-07		1.133	CSF1,FN1,HGF,IL6,PLAU,TIMP1	6
	Connective Tissue Development and Function, Tissue Morphology	abnormal morphology	abnormal morphology of elastic tissue	7.24E-07			COL1A1,EFEMP2,FBN1,LOX	4
	Cell Morphology, Connective Tissue Development and Function, Embryonic Development, Organ Development, Organ Morphology, Organismal Development, Skeletal and Muscular System Development and Function, Tissue Development, Tissue Morphology	abnormal morphology	abnormal morphology of osteoblasts	7.24E-07			COL12A1,CSF1,SPARC,TNFRSF11B	4
	Cancer, Hematological Disease, Immunological Disease	multiple myeloma	multiple myeloma	7.30E-07			FLNA,HGF,IL6,MMP2,PDIA6,TIMP1,TIMP2,TNFRSF11B,VIM	9
	Cellular Movement	migration	migration of epithelial cells	7.32E-07		0.978	ADAM9,FBLN5,FSTL1,HGF,IL6,MMP2,PLEC,TIMP1	8
	Cancer, Organismal Injury and Abnormalities, Renal and Urological Disease	renal-cell carcinoma	grade 4 renal-cell carcinoma	7.47E-07			MMP2,TIMP1,TIMP2	3
	Carbohydrate Metabolism, Small Molecule Biochemistry	polymerization	polymerization of heparan sulfate	7.47E-07			EXT1,EXT2,GPC1	3
	Cell Morphology	shape change	shape change of connective tissue cells	7.48E-07	Increased	2.418	FBN1,FN1,IL6,SPARC,THBS2,VCL	6
	Cancer	melanoma	melanoma	7.88E-07		1.067	A2M,ACTN1,ADAM9,ADM,AHNAK,BASP1,BMP1,BST1,C1R,C1S,CALD1,CDH6,CLEC11A,CLU,COL12A1,COL1A1,COL1A2,COL3A1,COL4A1,COL4A2,COL5A1,COL5A2,COL6A1,COL6A3,CSF1,CSPG4,EFEMP1,EMILIN1,EXT1,EXT2,FBLN5,FBN1,FBN2,FKBP10,FLNA,FLNC,FN1,FSTL1,HGF,HSP90B1,HSPA5,HTRA1,IL6,LAMA2,LAMA4,LAMB1,LOX,LOXL2,LRP1,LTBP2,LUM,MAP1B,MASP1,MMP2,MMP3,MRC2,NID2,OLFML3,PCOLCE,PLEC,PLOD2,PODN,PXDN,QSOX1,SERPINH1,SPOCK1,SPTAN1,SVEP1,TGF…	75
	Cellular Function and Maintenance	engulfment	engulfment of cells	8.07E-07	Increased	3.113	CALR,CSF1,ERAP1,FN1,GLRX,HGF,IL6,LRP1,LUM,MAP1B,MFGE8,PLAU,THBS1,VIM	14
	Cancer, Dermatological Diseases and Conditions	papilloma	papilloma	8.24E-07		-0.374	ANGPTL2,CLU,GLRX,HGF,IGFBP5,PEA15,THBS1,THBS2	8
	Cell Death and Survival	necrosis	necrosis of muscle	8.27E-07	Decreased	-2.676	ADM,CALR,COL6A1,FSTL1,HGF,HSPB1,IL6,LAMA2,MMP2,PLEC,THBS2,TIMP1,TIMP2	13
	Organ Morphology, Skeletal and Muscular System Development and Function	size	size of bone	8.68E-07		1.284	COL1A1,COL1A2,CRTAP,CSF1,CTHRC1,DCN,FBN2,IGFBP5,IL6,MMP2,TNFRSF11B	11
	Cell-To-Cell Signaling and Interaction, Cellular Movement	recruitment	recruitment of cells	8.73E-07		1.614	CLU,CSF1,FN1,GLRX,HGF,IL6,LGALS1,LRP1,MMP2,SPON2,THBS1,THBS2,VIM	13
	Tissue Development	branching	branching of epithelial tissue	8.74E-07		0.753	ADM,ANGPTL2,DCN,FN1,HGF,LAMA2,TIMP1,TIMP2	8
	Hereditary Disorder, Skeletal and Muscular Disorders	autosomal dominant myopathy	autosomal dominant myopathy	8.86E-07			AHNAK,COL6A1,COL6A2,COL6A3,HSPB1	5
	Cell-To-Cell Signaling and Interaction, Cellular Assembly and Organization, Tissue Development	adhesion	adhesion of cell-associated matrix	8.95E-07			ADAM9,COL3A1,FBLN5,FN1,NID2,THBS1,VCL	7
	Connective Tissue Disorders, Organismal Injury and Abnormalities	damage	damage of connective tissue	9.26E-07		0.174	CLU,FN1,HTRA1,IL6,MMP3,PLAU,SPARC,TNFRSF11B	8
	Cellular Growth and Proliferation, Tissue Development	proliferation	proliferation of bone cells	9.65E-07	Increased	2.408	ADM,CSF1,CTHRC1,FN1,HGF,IGFBP5,TNFRSF11B	7
	Cancer, Tumor Morphology	progression	progression of tumor	9.71E-07	Increased	2.000	CLU,COL1A1,COL1A2,CSF1,HGF,IL6,LOXL2,PLAU,TIMP1	9
	Cell Cycle	interphase	arrest in interphase	9.79E-07			CSF1,DCN,FLNA,FN1,GPC1,HGF,IGFBP3,IGFBP5,IGFBP7,IL6,LGALS1,PLAU,SPTAN1,TIMP2	14
	Cellular Development, Tissue Development	differentiation	differentiation of bone cells	1.00E-06		0.827	COL6A1,CSF1,CTHRC1,FBN2,FN1,HGF,HTRA1,IGFBP5,IL6,MRC2,TNFRSF11B,TPM4,VCAN,VIM	14
	Cellular Function and Maintenance	ingestion	ingestion of cells	1.01E-06			CALR,FN1,LRP1,MFGE8	4
	Cell Morphology	shape change	shape change of endothelial cell lines	1.01E-06			ADM,FN1,LAMA4,SPARC	4
	Organismal Injury and Abnormalities, Renal and Urological Disease	hydronephrosis	hydronephrosis	1.04E-06			CLU,DCN,FSTL1,HGF,LAMC1,MMP3,TNFRSF11B	7
	Cellular Development, Cellular Growth and Proliferation	proliferation	proliferation of skin cancer cell lines	1.04E-06		0.440	ANXA6,FN1,HGF,IL6,THBS1	5
	Cell-To-Cell Signaling and Interaction, Cellular Growth and Proliferation	stimulation	stimulation of tumor cell lines	1.04E-06		1.481	CSF1,HGF,IGFBP3,IL6,THBS1	5
	Skeletal and Muscular Disorders	skeletal myopathy	skeletal myopathy	1.09E-06			AHNAK,COL6A1,COL6A2,COL6A3,FLNC,FN1,HSPB1,LAMA2,MMP2,PLEC	10
	Tissue Morphology	degradation	degradation of connective tissue	1.12E-06		1.000	A2M,FN1,HTRA1,IL6,MMP3,SPARC,TNFRSF11B	7
	Tissue Development	growth	growth of bone tissue	1.12E-06	Increased	2.408	ADM,CSF1,CTHRC1,FN1,HGF,IGFBP5,TNFRSF11B	7
	Cell Cycle	mitogenesis	mitogenesis	1.17E-06		1.089	ADM,ANGPTL2,CSF1,HGF,IGFBP3,IGFBP5,IL6,SPARC,THBS1	9
	Cellular Movement, Hematological System Development and Function, Immune Cell Trafficking, Inflammatory Response	migration	migration of monocytes	1.20E-06		1.109	COL1A1,COL4A1,FN1,HGF,IL6,LGALS1,TIMP2	7
	Cell Signaling, Molecular Transport, Vitamin and Mineral Metabolism	quantity	quantity of Ca2+	1.21E-06		1.862	A2M,ADM,ANXA6,CALR,CSF1,DCN,FN1,HGF,HSPA5,IGFBP7,IL6,LGALS1,PLAU,TNFRSF11B	14
	Cellular Assembly and Organization, Cellular Function and Maintenance	organization	organization of cytoskeleton	1.22E-06	Increased	3.582	A2M,ADM,BASP1,CALD1,CALR,CLU,CSF1,DKK3,FLNA,FLNC,FN1,HGF,HSPB1,IL6,LAMA2,LAMB1,LAMC1,LOX,LRP1,MAP1B,PLAU,PLEC,SPARC,SPTAN1,THBS1,TPM1,VCL,VIM	28
	Cell-To-Cell Signaling and Interaction, Embryonic Development, Tissue Development	adhesion	adhesion of embryonic cell lines	1.23E-06		0.780	FN1,HGF,LRP1,PLAU,TIMP1	5
	Organ Morphology	abnormal morphology	abnormal morphology of dermis	1.26E-06			COL5A1,COL5A2,DCN,LUM,PLEC,THBS1	6
	Cellular Growth and Proliferation	formation	formation of cells	1.31E-06		1.620	CALD1,CALR,CLU,CSF1,FLNA,FLNC,FN1,FST,GPC1,HGF,HSP90B1,IL6,LAMA2,LAMC1,LGALS1,LOX,PLAU,PLEC,PRDX4,SPARC,THBS1,TNFRSF11B,TPM1	23
	Cellular Assembly and Organization, Cellular Development, Cellular Growth and Proliferation, Nervous System Development and Function, Tissue Development	growth	growth of neurites	1.31E-06	Increased	3.367	A2M,BASP1,CSF1,EXT1,FN1,HGF,IL6,LAMA2,LGALS1,MAP1B,MMP2,THBS1,VCAN,VCL,VIM	15
	Cell Morphology, Cellular Assembly and Organization	outgrowth	outgrowth of plasma membrane projections	1.36E-06	Increased	2.761	A2M,BASP1,CSF1,EXT1,FN1,HGF,IL6,LAMA2,LGALS1,MAP1B,THBS1,TIMP1,VCAN,VIM	14
	Digestive System Development and Function, Gastrointestinal Disease, Hepatic System Development and Function, Hepatic System Disease, Inflammatory Disease, Inflammatory Response, Organ Development	acute hepatitis	acute hepatitis	1.37E-06			COL3A1,CSF1,HGF,MMP2	4
	Cell Morphology, Hair and Skin Development and Function	cell spreading	cell spreading of epithelial cell lines	1.37E-06		1.964	FLNA,FN1,TGFBI,VIM	4
	Cardiovascular Disease	damage	damage of artery	1.37E-06		-1.000	CSF1,EFEMP2,PLAU,PLOD1	4
	Cell Morphology, Renal and Urological System Development and Function	shape change	shape change of kidney cell lines	1.39E-06	Increased	2.137	FLNA,FLNC,FN1,HGF,THBS1,VIM	6
	Organismal Development, Skeletal and Muscular System Development and Function	abnormal morphology	abnormal morphology of hindlimb	1.43E-06			COL12A1,FLNC,FST,MAP1B,THBS1	5
	Cancer	malignant neoplasm of thorax	malignant neoplasm of thorax	1.44E-06		0.061	ADAM9,ADM,AHNAK,CLU,COL12A1,CSF1,CSPG4,DCN,FN1,HGF,HSP90B1,IL6,LGALS1,LOX,LUM,MMP2,MMP3,NID2,PODN,TGFBI,THBS1,TIMP1,VIM	23
	Cellular Development, Cellular Growth and Proliferation, Nervous System Development and Function, Tissue Development	outgrowth	outgrowth of neurons	1.46E-06	Increased	3.046	A2M,BASP1,CLU,CSF1,EXT1,FN1,HGF,IL6,LAMA2,LGALS1,MAP1B,THBS1,VCAN,VIM	14
	Developmental Disorder, Hereditary Disorder, Organismal Injury and Abnormalities, Renal and Urological Disease	polycystic kidney disease	Polycystic Kidney Disease	1.46E-06			A2M,ACTN1,CALD1,CLU,COL3A1,EFEMP2,FSTL1,TIMP1,TIMP2	9
	Cardiovascular System Development and Function, Organ Morphology, Organismal Development, Tissue Morphology	morphology	morphology of heart tissue	1.46E-06			CALR,CLU,FN1,HSP90B1,LAMA4,LUM,PLEC,THBS1,VCL	9
	Cell Death and Survival	cell death	cell death of cardiomyocytes	1.48E-06	Decreased	-2.345	ADM,CALR,FSTL1,HGF,HSPB1,IL6,MMP2,THBS2,TIMP1,TIMP2	10
	Connective Tissue Development and Function, Embryonic Development, Organ Development, Organ Morphology, Organismal Development, Skeletal and Muscular System Development and Function, Tissue Development	abnormal morphology	abnormal morphology of trabecular bone	1.49E-06			CRTAP,CSF1,IL6,MMP2,PCOLCE,SPARC,TNFRSF11B	7
	Cell-To-Cell Signaling and Interaction, Cellular Function and Maintenance, Inflammatory Response	phagocytosis	phagocytosis of cells	1.52E-06	Increased	2.741	CALR,CSF1,ERAP1,GLRX,HGF,IL6,LUM,MFGE8,PLAU,THBS1,VIM	11
	Metabolic Disease, Neurological Disease, Psychological Disorders	Alzheimer's disease	Alzheimer's disease	1.59E-06			A2M,C1R,CLU,DCN,GLRX,HSPA5,HTRA1,IGFBP3,IL6,LGALS1,LRP1,MFGE8,PLAU,SPARC,TIMP1,VIM	16
	Cardiovascular Disease	infarction	Infarction	1.61E-06		-1.273	CLU,COL3A1,CSF1,FN1,FSTL1,HGF,HSPB1,HTRA1,IL6,LRP1,TIMP1,TNFRSF11B	12
	Respiratory System Development and Function	abnormal morphology	abnormal morphology of respiratory system	1.66E-06			COL3A1,COL6A1,FBN1,FLNC,FST,FSTL1,LAMC1,LGALS1,LOX,MMP2,PLAU,THBS1	12
	Developmental Disorder, Organismal Injury and Abnormalities, Renal and Urological Disease	congenital anomalies of kidney and urinary tract	congenital anomalies of kidney and urinary tract	1.77E-06			A2M,ACTN1,CALD1,CLU,COL3A1,EFEMP2,FSTL1,LAMC1,TIMP1,TIMP2	10
	Cellular Movement, Skeletal and Muscular System Development and Function	chemotaxis	chemotaxis of smooth muscle cells	1.82E-06		1.961	LOX,MMP2,PLAU,THBS1	4
	Cell Death and Survival	apoptosis	apoptosis of vascular endothelial cells	1.83E-06		1.416	ADM,HGF,HSPA5,LGALS1,LRP1,MMP2,THBS1	7
	Cellular Assembly and Organization, Organismal Development, Tissue Development	formation	formation of collagen fibrils	1.86E-06			COL5A1,MMP2,SERPINH1	3
	Cellular Function and Maintenance, Hematological System Development and Function, Inflammatory Response	regulation	regulation of dendritic cells	1.86E-06			CSF1,IL6,LGALS1	3
	Cellular Movement	invasion	invasion of pancreatic cancer cell lines	1.92E-06		0.222	ADM,HGF,PLAU,TIMP1,TIMP2	5
	Cellular Movement	cell movement	cell movement of dermal cells	1.96E-06		1.673	ADAM9,CSPG4,FSTL1,HGF,IL6,PLEC,TIMP1	7
	Cancer	malignant solid tumor	malignant solid tumor	2.04E-06		0.877	A2M,ACTN1,ADAM9,ADM,AHNAK,ANGPTL2,BASP1,BMP1,BST1,C1R,C1S,CALD1,CCDC80,CDH6,CLEC11A,CLU,COL12A1,COL1A1,COL1A2,COL3A1,COL4A1,COL4A2,COL5A1,COL5A2,COL6A1,COL6A2,COL6A3,COTL1,CRTAP,CSF1,CSPG4,CTHRC1,DCN,ECM1,EFEMP1,EFEMP2,EMILIN1,ERAP1,EXT1,EXT2,FBLN5,FBN1,FBN2,FKBP10,FKBP9,FLNA,FLNC,FN1,FSTL1,HGF,HSP90B1,HSPA5,HTRA1,IGFBP3,IGFBP5,IL6,LAMA2,LAMA4,LAMB1,LAMC1,LGALS1,LOX,LOXL2,LRP1,LTBP2,LUM,MAP1B,MAS…	105
	Skeletal and Muscular Disorders	caveolinopathy	caveolinopathy	2.09E-06			AHNAK,CALR,FLNC,HSP90B1,HSPA5,TPM1,VCL	7
	Connective Tissue Disorders, Skeletal and Muscular Disorders	osteoporosis	osteoporosis	2.09E-06		-1.220	COL1A1,COL1A2,CRTAP,CSF1,CTHRC1,EFEMP1,TNFRSF11B	7
	Cancer, Organismal Injury and Abnormalities	vascular tumor	vascular tumor	2.10E-06			CLU,HGF,IGFBP3,IGFBP5,IGFBP7,IL6,SPON2,THBS1	8
	Cancer	cancer	cancer of secretory structure	2.17E-06			ADAM9,C1R,CLU,CSF1,FLNA,FLNC,GPC1,IGFBP3,IL6,LGALS1,LRP1,MFGE8,MMP2,MMP3,SPARC,TIMP1,TNFRSF11B,VCAN	18
	Organismal Development	abnormal morphology	abnormal morphology of abdomen	2.19E-06			A2M,BMP1,CLU,COL1A1,COL3A1,CSF1,CTHRC1,DCN,EFEMP1,FSTL1,HGF,IGFBP3,IGFBP5,IL6,LAMB1,LAMC1,MFGE8,PLAU,TGFBI,THBS1,TIMP1	21
	Organismal Development, Skeletal and Muscular System Development and Function	morphology	morphology of limb	2.20E-06			COL12A1,COL1A2,FLNC,FST,FSTL1,LUM,MAP1B,PCOLCE,THBS1,TNFRSF11B	10
	Cell-To-Cell Signaling and Interaction	activation	activation of connective tissue cells	2.21E-06		0.540	CSF1,FN1,HGF,IL6,LOXL2,PLAU,TIMP1,TNFRSF11B	8
	Organ Morphology, Respiratory System Development and Function, Skeletal and Muscular System Development and Function	abnormal morphology	abnormal morphology of diaphragm	2.21E-06			COL6A1,FBN1,FLNC,LOX,MMP2	5
	Organ Morphology	branching	branching of exocrine gland	2.23E-06		0.393	CSF1,FN1,FST,IGFBP5,MFGE8,TIMP1	6
	Cancer	carcinoma	invasive carcinoma	2.24E-06			CALD1,CLU,COL1A2,CSF1,FN1,MFGE8,MMP2,TPM1,VIM	9
	Cellular Development	differentiation	differentiation of tumor cell lines	2.30E-06		1.966	CALR,CSF1,FN1,FST,HGF,IGFBP5,IL6,LGALS1,LOXL2,NID2,SPARC,TIMP1,VCAN	13
	Cancer, Respiratory Disease	lung tumor	lung tumor	2.33E-06		0.201	ADAM9,ADM,AHNAK,CLU,COL12A1,CSF1,CSPG4,FN1,HGF,HSP90B1,IGFBP3,IL6,LGALS1,LOX,LUM,MMP2,MMP3,NID2,PODN,TGFBI,THBS1,TIMP1,VIM	23
	Digestive System Development and Function	development	development of digestive system	2.41E-06		1.219	CLU,COL3A1,CSF1,FN1,FST,HGF,HSPB1,IL6,LAMB1,MMP2,PLAU,TNFRSF11B,VIM	13
	Organ Morphology	morphology	morphology of skin	2.58E-06			A2M,COL5A1,COL5A2,DCN,EFEMP1,FBLN5,FST,LOX,LUM,PLEC,THBS1	11
	Organismal Injury and Abnormalities	stenosis	stenosis of blood vessel	2.71E-06			IGFBP7,LOX,MMP2,MMP3,PLAU,TIMP1,TIMP2	7
	Cell Death and Survival	apoptosis	apoptosis of breast cancer cell lines	2.74E-06		-0.071	ADM,CCDC80,CLU,FN1,HGF,HSPA5,HSPB1,IGFBP3,IGFBP5,PEA15,THBS1	11
	Skeletal and Muscular System Development and Function	abnormal morphology	abnormal morphology of skeleton	2.82E-06			COL12A1,CSF1,EXT2,FBN1,FST,FSTL1,LUM,MMP2,PCOLCE,SPARC,TNFRSF11B	11
	Cancer, Endocrine System Disorders	endocrine gland tumor	endocrine gland tumor	2.83E-06			CALR,CLU,COL4A1,CSPG4,DCN,ECM1,FBN2,FKBP10,FN1,GPC1,HGF,HSP90B1,IGFBP3,IGFBP7,LAMC1,LOXL2,MAP1B,MFGE8,MMP2,MMP3,PLEC,PLOD1,PODN,SERPINH1,SPON2,SVEP1,THBS1,THBS2,TIMP1,VIM	30
	Cell Morphology, Organ Morphology, Skeletal and Muscular System Development and Function, Tissue Morphology	abnormal morphology	abnormal morphology of skeletal muscle cells	2.89E-06			FLNC,FST,IL6,LAMA2,PLEC	5
	Cell-To-Cell Signaling and Interaction, Hair and Skin Development and Function, Tissue Development	adhesion	adhesion of epithelial cell lines	2.89E-06		0.730	FN1,HGF,LRP1,PLAU,TIMP1	5
	Cardiovascular System Development and Function, Cellular Movement	cell movement	cell movement of microvascular endothelial cells	2.89E-06		-0.818	ADM,THBS1,THBS2,TIMP1,TIMP2	5
	Cellular Assembly and Organization	quantity	quantity of fibrils	2.89E-06	Increased	2.156	CLU,COL5A1,COL6A3,IL6,SERPINH1	5
	Inflammatory Response	immune response	immune response of cells	3.01E-06	Increased	2.560	CALR,CSF1,ERAP1,FN1,FSTL1,GLRX,HGF,HSPB1,IL6,LGALS1,LUM,MFGE8,PLAU,THBS1,TNFRSF11B,VIM	16
	Cardiovascular System Development and Function, Cell-To-Cell Signaling and Interaction, Tissue Development	attachment	attachment of endothelial cells	3.03E-06		1.000	DCN,FBLN5,FBN1,FN1	4
	Cellular Movement, Immune Cell Trafficking, Inflammatory Response	invasion	invasion of phagocytes	3.03E-06		0.000	CSF1,HGF,TIMP1,TIMP2	4
	Connective Tissue Disorders, Developmental Disorder, Skeletal and Muscular Disorders	lethal skeletal dysplasia	lethal skeletal dysplasia	3.03E-06			COL1A1,COL1A2,CRTAP,FLNA	4
	Cardiovascular System Development and Function, Cellular Development, Tissue Development	differentiation	differentiation of endothelial cells	3.15E-06		0.447	CALR,CSF1,DCN,FN1,IGFBP3,LRP1	6
	Cancer, Respiratory Disease	lung cancer	lung cancer	3.15E-06		0.493	ADAM9,ADM,AHNAK,CLU,COL12A1,CSF1,CSPG4,FN1,HGF,HSP90B1,IL6,LGALS1,LOX,LUM,MMP2,MMP3,NID2,PODN,TGFBI,THBS1,TIMP1,VIM	22
	Cancer	invasion	invasion of epithelial tissue	3.43E-06		-0.583	FN1,HGF,IGFBP5,LRP1,THBS2,TIMP2	6
	Cell Death and Survival	apoptosis	apoptosis of epithelial cells	3.77E-06		-1.991	CLU,DCN,HGF,IGFBP5,IL6,MMP2,MMP3,PEA15,PLAU,SPARC,TIMP1	11
	Hematological System Development and Function, Inflammatory Response, Tissue Development	aggregation	aggregation of blood platelets	3.78E-06		1.141	FLNA,HSPB1,LGALS1,P4HB,THBS1,THBS2,TIMP1,TIMP2,VCL	9
	Cellular Development, Cellular Growth and Proliferation, Hepatic System Development and Function	proliferation	proliferation of liver cells	3.78E-06		1.267	COL1A1,FST,HGF,IL6,LGALS1,SERPINH1,THBS1,TIMP1,TIMP2	9
	Developmental Disorder, Hereditary Disorder, Skeletal and Muscular Disorders	distal myopathy	distal myopathy	3.82E-06			CALR,FLNC,HSP90B1,HSPA5	4
	Cellular Assembly and Organization, Cellular Function and Maintenance	formation	formation of actin cytoskeleton	3.82E-06			FLNA,FN1,PLAU,THBS1	4
	Inflammatory Response	inflammatory response	inflammatory response	3.88E-06		1.759	A2M,ANGPTL2,CSF1,CSPG4,ECM1,FN1,HGF,HSPB1,IL6,LGALS1,LRP1,LUM,MFGE8,MMP2,PLAU,PLEC,SPON2,THBS1,THBS2	19
	Cell Death and Survival	regeneration	regeneration of cells	3.91E-06		1.455	A2M,ADM,HGF,IL6,LAMC1,PLAU,VIM	7
	Cell Death and Survival	cell death	cell death of muscle cells	3.98E-06	Decreased	-2.489	ADM,CALR,FSTL1,HGF,HSPB1,IL6,LAMA2,MMP2,PLEC,THBS2,TIMP1,TIMP2	12
	Hereditary Disorder, Skeletal and Muscular Disorders	muscular dystrophy	autosomal recessive muscular dystrophy	4.04E-06			AHNAK,COL6A1,COL6A2,COL6A3,FN1,PLEC	6
	Cellular Development, Embryonic Development, Organismal Development	differentiation	differentiation of embryonic cells	4.08E-06	Increased	2.764	CLEC11A,COL4A1,EXT1,FN1,HGF,HSP90B1,IL6,LAMA2,MMP2	9
	Cell-To-Cell Signaling and Interaction, Cellular Assembly and Organization, Cellular Function and Maintenance, Tissue Development	formation	formation of focal adhesions	4.16E-06	Increased	2.170	ACTN1,CALD1,FN1,HGF,MMP2,THBS1,VCL,VIM	8
	Cellular Movement	cell movement	cell movement of pancreatic cancer cell lines	4.22E-06		1.501	COL1A1,FN1,HGF,LOX,PLAU	5
	Cell-To-Cell Signaling and Interaction, Cellular Assembly and Organization, Tissue Development	quantity	quantity of focal adhesions	4.22E-06		0.000	FLNA,FN1,SPARC,SPTAN1,TIMP1	5
	Organismal Injury and Abnormalities	stenosis	stenosis	4.35E-06			FSTL1,IGFBP7,LOX,MMP2,MMP3,PLAU,TIMP1,TIMP2	8
	Cellular Movement	transmigration	transmigration of cells	4.35E-06		0.728	COL1A1,COL4A1,CSF1,DCN,FN1,IL6,LGALS1,TIMP2	8
	Cellular Growth and Proliferation	colony formation	colony formation	4.70E-06		0.764	CLEC11A,CLU,CSF1,DCN,HGF,IGFBP3,IGFBP7,IL6,LOX,LRP1,LUM,MMP2,PEA15,PLAU,SPARC	15
	Cardiovascular System Development and Function, Cell Morphology, Cellular Development, Organismal Development, Tissue Development	branching	branching of endothelial cells	4.73E-06		1.561	ADM,ANGPTL2,DCN,FN1,HGF,LAMA2	6
	Cellular Development, Cellular Growth and Proliferation, Connective Tissue Development and Function, Skeletal and Muscular System Development and Function, Tissue Development	proliferation	proliferation of osteoblasts	4.73E-06	Increased	2.415	ADM,CTHRC1,FN1,HGF,IGFBP5,TNFRSF11B	6
	Cell Morphology	morphology	morphology of tumor cell lines	4.75E-06			ADM,CLU,DKK3,HGF,IGFBP7,IL6,LRP1,VCL,VIM	9
	Cell Death and Survival	apoptosis	apoptosis of synovial cells	4.75E-06		-1.477	ADM,CLU,FN1,HSPA5,TNFRSF11B	5
	Cancer, Respiratory Disease	metastasis	metastasis of lung cancer cell lines	4.76E-06		1.000	COL4A1,COL4A2,FN1,HGF	4
	Skeletal and Muscular System Development and Function, Tissue Development	osteoclastogenesis	osteoclastogenesis of connective tissue	4.76E-06		-0.194	ADM,CSF1,IL6,TNFRSF11B	4
	Embryonic Development, Organismal Development	development	development of abdomen	4.76E-06		0.819	ADM,CDH6,CLU,CSF1,EFEMP1,FBN1,FLNA,FST,HGF,HSPB1,IL6,LAMC1,MMP2,PLAU,TIMP1,TIMP2	16
	Cell-To-Cell Signaling and Interaction, Tissue Development	adhesion	adhesion of epithelial cells	4.94E-06		1.283	CLU,FN1,HGF,IGFBP5,LRP1,PLAU,TIMP1	7
	Cancer, Cellular Movement, Tumor Morphology	invasion	invasion of cancer cells	4.94E-06		1.664	CLU,CSF1,HGF,IL6,LGALS1,MMP2,VCAN	7
	Skeletal and Muscular System Development and Function, Tissue Morphology	quantity	quantity of muscle cells	4.94E-06		1.580	CALR,CLU,FLNC,FST,HSP90B1,PLAU,VCL	7
	Tissue Development	accumulation	accumulation of cells	5.10E-06		0.236	CLU,CSF1,HGF,IL6,LAMA2,MMP3,P4HB,PLAU,THBS1,TIMP1,TIMP2,TXNRD1	12
	Cellular Development, Cellular Growth and Proliferation, Renal and Urological System Development and Function	proliferation	proliferation of kidney cells	5.11E-06		1.506	CSF1,DCN,HGF,IL6,PLAU,SPARC	6
	Cancer, Endocrine System Disorders, Organismal Injury and Abnormalities, Reproductive System Disease	ovarian cancer	ovarian cancer	5.29E-06			CLU,COL4A1,FN1,HGF,HSP90B1,IGFBP3,IL6,MMP2,MMP3,PEA15,PLAU,TIMP1,VCAN,VIM	14
	Cell-To-Cell Signaling and Interaction, Connective Tissue Development and Function, Tissue Development	adhesion	adhesion of fibroblasts	5.33E-06		1.980	FN1,PLAU,PLEC,THBS2,VCL	5
	Cancer, Tumor Morphology	invasion	invasion of carcinoma	5.52E-06			HGF,HSPA5,MMP2,PLAU,TIMP2,VIM	6
	Organ Morphology	abnormal morphology	abnormal morphology of skin	5.74E-06			A2M,COL5A1,COL5A2,DCN,EFEMP1,FST,LOX,LUM,PLEC,THBS1	10
	Cell Death and Survival	apoptosis	apoptosis of fibroblast-like synoviocytes	5.85E-06		-1.208	ADM,CLU,FN1,TNFRSF11B	4
	Cardiovascular System Development and Function, Tissue Morphology	diameter	diameter of blood vessel	5.85E-06			ADM,EFEMP2,FBN1,VIM	4
	Cancer	acinar-cell carcinoma	low grade acinar-cell carcinoma	5.85E-06			FN1,IGFBP5,LAMA4,TIMP1	4
	Cardiovascular Disease	arteriosclerosis	arteriosclerosis	6.08E-06		0.816	CLU,COL5A2,FN1,IL6,LRP1,MFGE8,MMP2,MMP3,PLAU,SPARC,THBS1,TIMP1,TIMP2,TNFRSF11B	14
	Cellular Assembly and Organization, Cellular Function and Maintenance	organization	microtubule dynamics	6.30E-06	Increased	3.742	A2M,ADM,BASP1,CALD1,CLU,CSF1,DKK3,FLNA,FN1,HGF,HSPB1,IL6,LAMA2,LAMB1,LAMC1,LOX,LRP1,MAP1B,PLAU,PLEC,SPARC,THBS1,VCL,VIM	24
	Cellular Movement	migration	migration of progenitor cells	6.45E-06			CLEC11A,HGF,IL6	3
	Tissue Morphology	quantity	quantity of prostate cancer cell lines	6.45E-06			ADAM9,IGFBP3,IGFBP5	3
	Developmental Disorder, Hereditary Disorder, Skeletal and Muscular Disorders	congenital myopathy	congenital myopathy	6.53E-06			AHNAK,COL6A1,COL6A2,FLNC,LAMA2,PLEC,TPM2	7
	Cellular Movement, Hematological System Development and Function, Immune Cell Trafficking	migration	migration of myeloid cells	6.79E-06		1.020	CLEC11A,FN1,IL6,LGALS1,LUM,PLAU,SPON2,TIMP2	8
	Cell-To-Cell Signaling and Interaction, Inflammatory Response	immune response	immune response of leukocytes	6.92E-06	Increased	2.568	FN1,FSTL1,GLRX,HGF,IL6,LGALS1,LUM,MFGE8,PLAU,THBS1,TNFRSF11B	11
	Developmental Disorder	hypertrophy	Hypertrophy	7.11E-06		-1.051	ADM,COL1A1,ECM1,EXT2,FN1,FST,HGF,IL6,LAMA4,MMP3,PLAU,TIMP1,TNFRSF11B,TPM1	14
	Cell Morphology, Cellular Assembly and Organization, Cellular Development, Cellular Growth and Proliferation, Nervous System Development and Function, Tissue Development	outgrowth	outgrowth of neurites	7.12E-06	Increased	3.047	A2M,BASP1,CSF1,EXT1,FN1,HGF,IL6,LAMA2,LGALS1,MAP1B,THBS1,VCAN,VIM	13
	Cell-To-Cell Signaling and Interaction, Hematological System Development and Function, Immune Cell Trafficking, Tissue Development	adhesion	adhesion of lymphocytes	7.28E-06		1.972	DCN,FN1,HGF,IL6,PLAU,THBS1,THBS2	7
	Cell-To-Cell Signaling and Interaction, Connective Tissue Development and Function, Hepatic System Development and Function	activation	activation of hepatic stellate cells	7.43E-06		0.831	FN1,HGF,IL6,PLAU,TIMP1	5
	Embryonic Development, Organ Development, Organismal Development, Tissue Development, Visual System Development and Function	development	development of cornea	7.43E-06			CSPG4,HGF,LUM,THBS1,TIMP2	5
	Cancer, Gastrointestinal Disease, Tumor Morphology	invasion	invasion of digestive organ tumor	7.43E-06			GPC1,HSPA5,MMP2,PLAU,TIMP2	5
	Cell-To-Cell Signaling and Interaction, Renal and Urological System Development and Function, Tissue Development	adhesion	adhesion of kidney cell lines	8.25E-06		1.177	FN1,HGF,LRP1,PLAU,TIMP1	5
	Cancer, Organismal Injury and Abnormalities, Reproductive System Disease	prostate cancer	prostate cancer	8.44E-06			ADAM9,C1R,CLU,CSF1,FLNA,FLNC,GPC1,IGFBP3,IL6,LGALS1,LRP1,MFGE8,MMP2,MMP3,SPARC,TNFRSF11B,VCAN	17
	Inflammatory Disease, Respiratory Disease	pulmonary emphysema	pulmonary emphysema	8.54E-06	Decreased	-2.425	CSF1,EFEMP2,FBLN5,FBN1,FLNA,LOX	6
	Cell-To-Cell Signaling and Interaction	binding	binding of breast cancer cell lines	8.58E-06		1.121	HGF,IGFBP3,MMP2,THBS1	4
	Cardiovascular System Development and Function, Cell Morphology	cell spreading	cell spreading of endothelial cells	8.58E-06			FLNA,FN1,HGF,VIM	4
	Skeletal and Muscular System Development and Function	density	density of bone	8.58E-06		-0.927	CSF1,IGFBP5,THBS2,TNFRSF11B	4
	Tissue Development	formation	formation of extracellular matrix	8.58E-06		0.980	ADM,FN1,HGF,VCAN	4
	Inflammatory Response	inflammation	inflammation of body cavity	8.71E-06	Decreased	-2.512	A2M,CLU,COL3A1,CSF1,DCN,HGF,HSPA5,IL6,LGALS1,MFGE8,MMP2,P4HB,PLAU,SPARC,THBS1,THBS2,TIMP1	17
	Connective Tissue Disorders, Inflammatory Disease, Skeletal and Muscular Disorders	osteoarthritis	osteoarthritis	8.75E-06			CLU,EFEMP2,IL6,LRP1,LUM,MMP2,MMP3,TIMP1	8
	Cellular Growth and Proliferation	colony formation	colony formation of cells	8.78E-06		0.653	CLEC11A,CLU,CSF1,DCN,HGF,IGFBP3,IGFBP7,IL6,LOX,LUM,MMP2,PEA15,PLAU,SPARC	14
	Cellular Movement, Hematological System Development and Function, Immune Cell Trafficking	transmigration	transmigration of leukocytes	8.99E-06		0.391	COL1A1,COL4A1,CSF1,DCN,FN1,LGALS1,TIMP2	7
	Connective Tissue Disorders, Organismal Injury and Abnormalities, Skeletal and Muscular Disorders, Tissue Morphology	damage	damage of cartilage tissue	9.15E-06		1.000	FN1,HTRA1,IL6,MMP3,SPARC,TNFRSF11B	6
	Organ Morphology, Skeletal and Muscular System Development and Function	mass	mass of skeletal muscle	9.15E-06	Increased	2.369	COL12A1,EFEMP1,FLNC,FST,IGFBP3,IGFBP5	6
	Embryonic Development, Hair and Skin Development and Function, Organ Development, Organismal Development, Tissue Development	formation	formation of skin	9.21E-06			COL1A1,COL1A2,COL3A1,COL5A1,COL5A2,FN1,FST,HGF,IGFBP5,IL6,PLOD1,VCAN	12
	Tissue Morphology	abnormal morphology	abnormal morphology of epithelial tissue	9.34E-06			ADM,CTHRC1,DCN,FST,FSTL1,GLRX,HGF,LAMA2,LAMC1,LOX,PLEC,SPARC,THBS1	13
	Hematological System Development and Function, Tissue Morphology	quantity	quantity of blood cells	9.41E-06		-0.084	BST1,CLEC11A,CSF1,DCN,DKK3,FLNA,HGF,HSP90B1,IL6,LAMA2,LAMA4,LGALS1,LUM,MMP3,PLAU,SPON2,TGFBI,THBS1,THBS2,TIMP1,TIMP2,TNFRSF11B	22
	Cellular Growth and Proliferation	colony formation	colony formation of tumor cell lines	9.57E-06		-0.269	CLU,HGF,IGFBP3,IGFBP7,IL6,LOX,LUM,PEA15,PLAU,SPARC	10
	Cell Death and Survival	cell viability	cell viability	9.66E-06	Increased	3.386	CALR,CLEC11A,CLU,COL1A1,CSF1,FLNA,FN1,GPC1,HGF,HSP90B1,HSPA5,HSPB1,IGFBP3,IGFBP5,IGFBP7,IL6,LRP1,P4HB,PLAU,SPARC,THBS1,THBS2,TIMP1,TIMP2,TNFRSF11B	25
	Cancer	primary neoplasm	primary neoplasm	9.86E-06			CLU,COL4A1,CSF1,EFEMP1,FN1,HGF,HSP90B1,IL6,LGALS1,VCAN	10
	Cell Death and Survival	anoikis	anoikis of tumor cell lines	1.01E-05		-1.195	COL4A1,COL4A2,FN1,HGF,HTRA1	5
	Cell Death and Survival	apoptosis	apoptosis of renal tubule	1.01E-05		-0.339	CLU,CSF1,DCN,HGF,THBS1	5
	Cancer, Hematological Disease, Immunological Disease, Organismal Injury and Abnormalities	peripheral T-cell lymphoma	peripheral T-cell lymphoma	1.01E-05			COL12A1,COL3A1,COL4A1,COL4A2,FN1	5
	Cellular Movement	migration	migration of melanoma cells	1.02E-05			FN1,LUM,SPARC,VIM	4
	Cardiovascular System Development and Function, Cellular Development, Cellular Growth and Proliferation, Organismal Development, Tissue Development	proliferation	proliferation of microvascular endothelial cells	1.02E-05		1.698	ADM,FN1,GPC1,IL6	4
	Cellular Development, Cellular Growth and Proliferation, Connective Tissue Development and Function, Skeletal and Muscular System Development and Function, Tissue Development	proliferation	proliferation of osteoclasts	1.03E-05			CSF1,HGF,TNFRSF11B	3
	Cardiovascular Disease	rupture	rupture of blood vessel	1.03E-05			COL3A1,EFEMP2,PLOD1	3
	Cellular Assembly and Organization	formation	formation of cytoskeleton	1.03E-05	Increased	2.574	CALD1,FLNA,FN1,HGF,MAP1B,MMP2,PLAU,SPARC,TGFBI,THBS1,TPM1,TPM2	12
	Cell-To-Cell Signaling and Interaction, Inflammatory Response	response	response of phagocytes	1.03E-05	Increased	2.574	FN1,GLRX,HGF,IL6,LUM,MFGE8,PLAU,SPON2,THBS1	9
	Cell Death and Survival	apoptosis	apoptosis of muscle cells	1.04E-05		-1.905	ADM,CALR,FSTL1,HGF,HSPB1,IL6,LAMA2,MMP2,TIMP1,TIMP2	10
	Cellular Development, Cellular Growth and Proliferation, Reproductive System Development and Function	proliferation	proliferation of breast cell lines	1.05E-05	Increased	2.630	FBLN5,HGF,IGFBP3,IL6,LOX,MFGE8,TIMP2	7
	Organismal Injury and Abnormalities, Skeletal and Muscular Disorders	damage	damage of muscle	1.05E-05	Decreased	-2.393	LAMA2,LAMA4,LOX,PLAU,PLEC,PLOD1	6
	Cellular Movement	migration	migration of dermal cells	1.05E-05		1.342	ADAM9,FSTL1,HGF,IL6,PLEC,TIMP1	6
	Cell-To-Cell Signaling and Interaction, Cellular Movement, Hematological System Development and Function, Immune Cell Trafficking	recruitment	recruitment of leukocytes	1.07E-05		1.873	CLU,CSF1,FN1,GLRX,IL6,LGALS1,LRP1,MMP2,SPON2,THBS1,THBS2	11
	Reproductive System Development and Function	fertility	fertility	1.10E-05	Increased	2.724	ADM,DCN,EFEMP1,FLNA,IGFBP5,IL6,LUM,MAP1B,MFGE8,PLAU,THBS1,TIMP1	12
	Cellular Movement, Hematological System Development and Function, Immune Cell Trafficking, Inflammatory Response	cell movement	cell movement of macrophages	1.11E-05		1.441	ANGPTL2,CSF1,FLNA,HGF,LRP1,PLAU,PLEC,THBS1,THBS2,VCAN	10
	Cardiovascular System Development and Function, Ophthalmic Disease, Organismal Development, Visual System Development and Function	neovascularization	neovascularization of choroid	1.12E-05		0.765	HTRA1,MMP2,PLAU,TIMP1,TIMP2	5
	Cellular Growth and Proliferation, Tissue Development	proliferation	proliferation of epithelial cells	1.12E-05		0.592	CLU,FBLN5,FN1,FST,HGF,HTRA1,IGFBP7,IL6,LAMB1,LAMC1,MFGE8,SPARC,THBS1,TIMP1	14
	Cellular Movement, Hematological System Development and Function, Immune Cell Trafficking	cell movement	cell movement of granulocytes	1.13E-05		0.288	ADM,CLEC11A,CSF1,FN1,HGF,HSPB1,IL6,LGALS1,LUM,PLAU,SPON2,TIMP1	12
	Metabolic Disease	abnormal activity	abnormal activity of enzyme	1.20E-05			A2M,CSPG4,IGFBP3,IGFBP5,LOX,TIMP2	6
	Cardiovascular System Development and Function, Organ Morphology, Organismal Development, Skeletal and Muscular System Development and Function, Tissue Morphology	morphology	morphology of cardiac muscle	1.21E-05			CALR,CLU,FN1,HSP90B1,LAMA4,LUM,PLEC,VCL	8
	Organismal Injury and Abnormalities, Renal and Urological Disease	urological disorder	urological disorder of kidney	1.23E-05			ADM,CLU,COL6A1,DKK3,MMP2	5
	Cancer	hyperplasia	hyperplasia of secretory structure	1.26E-05		-0.239	AHNAK,CCDC80,CSF1,IL6,MMP3,PLAU,THBS1,TIMP2	8
	Cell Death and Survival	cell death	neuronal cell death	1.26E-05		-0.454	A2M,CLU,CSF1,FN1,GLRX,HGF,HSPA5,HSPB1,IGFBP3,IL6,LGALS1,LRP1,MAP1B,P4HB,PEA15,PLAU,THBS1	17
	Cardiovascular Disease	disorder of vein	disorder of vein	1.28E-05			COL4A1,IL6,MMP2,MMP3,PLAU,THBS1	6
	Cellular Movement, Hematological System Development and Function, Immune Cell Trafficking, Inflammatory Response	migration	migration of macrophages	1.28E-05		1.424	CSF1,FLNA,HGF,LRP1,PLAU,VCAN	6
	Cell-To-Cell Signaling and Interaction	activation	activation of cells	1.32E-05	Increased	2.495	ADAM9,AHNAK,CALR,CLEC11A,CSF1,ERAP1,FN1,HGF,HSP90B1,IL6,LGALS1,LOXL2,LRP1,MMP2,PLAU,SPON2,THBS1,TIMP1,TNFRSF11B,VCAN,VIM	21
	Cellular Movement	cell movement	cell movement of brain cancer cell lines	1.34E-05		1.673	A2M,EFEMP1,FN1,HGF,LRP1,MMP2,PLAU	7
	Cardiovascular System Development and Function, Organ Morphology, Skeletal and Muscular System Development and Function	contractility	contractility of ventricular myocardium	1.35E-05		0.447	ADM,ANXA6,LAMA4,PLAU,VCL	5
	Ophthalmic Disease	glaucoma	glaucoma	1.36E-05			CLU,FBN1,LTBP2,THBS1,TIMP1,TIMP2	6
	Tissue Development	formation	formation of basement membrane	1.43E-05			ADM,LAMA4,LAMB1,LAMC1	4
	Cancer	metastasis	metastasis of carcinoma cell lines	1.43E-05		1.000	COL4A1,COL4A2,FN1,HGF	4
	Cancer	growth	growth of malignant tumor	1.45E-05		0.619	ADAM9,ADM,CSF1,DCN,HGF,IGFBP3,IGFBP5,IL6,LGALS1,LOX,LUM,MMP3,THBS1	13
	Connective Tissue Development and Function, Skeletal and Muscular System Development and Function	bone mineral density	bone mineral density	1.47E-05		1.670	CSF1,DCN,EFEMP1,IL6,MMP2,SPARC,THBS2,TNFRSF11B	8
	Hereditary Disorder, Ophthalmic Disease	hereditary eye disease	Hereditary Eye Disease	1.48E-05			ADAM9,CLU,COL4A1,DCN,EFEMP1,FBLN5,FBN1,IL6,LTBP2,TGFBI,VCAN	11
	Cellular Development, Cellular Growth and Proliferation	proliferation	proliferation of blood cells	1.48E-05	Increased	2.336	A2M,AHNAK,CALR,CLEC11A,CSF1,DCN,ERAP1,FN1,HGF,HSP90B1,HSPA5,IL6,LGALS1,LOX,MMP3,PEA15,PLAU,THBS1,TNFRSF11B	19
	Hematological System Development and Function, Tissue Morphology	quantity	quantity of leukocytes	1.49E-05		0.177	BST1,CLEC11A,CSF1,DCN,DKK3,FLNA,HGF,HSP90B1,IL6,LAMA2,LGALS1,LUM,MMP3,PLAU,SPON2,TGFBI,THBS1,TIMP1,TIMP2,TNFRSF11B	20
44 epithelial cancer cell-enriched proteins
	Cellular Growth and Proliferation	proliferation	proliferation of cells	1.15E-08		1.741	AK2,ANP32A,B3GNT3,CD46,CLIC1,DBI,DDR1,EFNB2,EZR,F11R,FASN,GPI,GSTP1,HDGF,HMGB1,HNRNPD,HSPA1A/HSPA1B,KRT19,MCM3,NME2,PCNA,PRDX2,RANBP1,RBBP4,SET,SF3B3,SFN,SLC3A2,TNFRSF12A	29
	Cellular Development, Cellular Growth and Proliferation	proliferation	proliferation of blood cells	2.56E-06		0.400	CD46,EFNB2,EZR,GPI,GSTP1,HMGB1,HSPA1A/HSPA1B,PRDX2,SET,SFN,SLC3A2,TNFRSF12A	12
	Hereditary Disorder, Neurological Disease, Psychological Disorders, Skeletal and Muscular Disorders	Huntington's disease	Huntington's Disease	3.61E-06			CKB,F11R,FAM3C,GPI,HSPA1A/HSPA1B,LDHB,PCNA,PRDX2,RANBP1,TPI1	10
	Gene Expression	binding	binding of plasmid DNA	4.69E-06			HMGB1,PCNA	2
	Cell Morphology, Cellular Function and Maintenance, Digestive System Development and Function	permeability	permeability of enterocytes	4.69E-06			F11R,HMGB1	2
	Neurological Disease	movement disorder	Movement Disorders	6.43E-06			APLP2,CKB,F11R,FAM3C,GPI,GSTP1,HEXA,HSPA1A/HSPA1B,LDHB,PCNA,PRDX2,RANBP1,TPI1	13
	Neurological Disease, Psychological Disorders	disorder of basal ganglia	disorder of basal ganglia	7.40E-06			CKB,F11R,FAM3C,GPI,GSTP1,HSPA1A/HSPA1B,LDHB,PCNA,PRDX2,RANBP1,TPI1	11
	Cellular Movement	migration	migration of cells	1.13E-05	Increased	2.378	APLP2,DDR1,EFNB2,EZR,F11R,FASN,GPI,HDGF,HMGB1,HSPA1A/HSPA1B,KRT19,MCM3,NME2,PRDX2,SFN,SLC3A2,TNFRSF12A	17
	Cancer, Organismal Injury and Abnormalities, Reproductive System Disease	breast cancer	TNM stage III breast cancer	1.56E-05			CBX3,KRT19,NME2,PCNA	4
	Dermatological Diseases and Conditions	psoriasis	psoriasis	2.04E-05			ANP32A,CBX3,DDR1,EFNB2,FASN,GSTP1,PCNA,RANBP1,SFN	9
	Neurological Disease, Skeletal and Muscular Disorders	neuromuscular disease	neuromuscular disease	2.45E-05			CKB,F11R,FAM3C,GPI,GSTP1,HSPA1A/HSPA1B,LDHB,PCNA,PRDX2,RANBP1,TPI1	11
	Cell-To-Cell Signaling and Interaction, Renal and Urological System Development and Function	fusion	fusion of kidney cell lines	2.80E-05			CD46,EFNB2	2
	Cellular Development, Cellular Growth and Proliferation, Hematological System Development and Function	proliferation	proliferation of mononuclear leukocytes	2.88E-05		1.117	CD46,EFNB2,EZR,GPI,GSTP1,HMGB1,HSPA1A/HSPA1B,PRDX2,SFN,SLC3A2	10
	Cancer, Respiratory Disease	respiratory system tumor	respiratory system tumor	2.98E-05			AK2,APLP2,CKB,EZR,FASN,GPI,GSTP1,KRT19,PCNA,PRDX2,SFN,TPI1	12
	Developmental Disorder	growth failure	Growth Failure	3.83E-05	Decreased	-2.985	APLP2,CKB,DBI,DDR1,EFNB2,HEXA,HNRNPD,PLOD3,RANBP1	9
	Cellular Movement, Embryonic Development	migration	migration of embryonic stem cells	4.67E-05			HMGB1,SLC3A2	2
	Cell Death and Survival	cell death	cell death	7.18E-05		-1.710	ANP32A,CD46,DDR1,EFNB2,EZR,FASN,GLO1,GPI,GSTP1,HDGF,HMGB1,HSPA1A/HSPA1B,KRT19,NME2,PCNA,PRDX2,RANBP1,RBBP4,SET,SFN,SLC3A2,TNFRSF12A	22
	Cell Death and Survival	apoptosis	apoptosis	8.37E-05		-1.622	ANP32A,DDR1,EFNB2,EZR,FASN,GLO1,GPI,GSTP1,HDGF,HMGB1,HSPA1A/HSPA1B,NME2,PCNA,PRDX2,RANBP1,RBBP4,SET,SFN,TNFRSF12A	19
	Cell Death and Survival	survival	cell survival	1.01E-04		1.793	BANF1,EFNB2,EZR,GSTP1,HDGF,HMGB1,HSPA1A/HSPA1B,KRT19,PCNA,PRDX2,RBBP4,SET,SFN	13
	Cancer, Respiratory Disease	lung tumor	lung tumor	1.17E-04			AK2,APLP2,CKB,EZR,FASN,GPI,GSTP1,KRT19,PCNA,PRDX2,TPI1	11
	DNA Replication, Recombination, and Repair	molecular cleavage	molecular cleavage of DNA	1.22E-04			HMGB1,NME2,PCNA	3
	Dermatological Diseases and Conditions	plaque psoriasis	plaque psoriasis	1.28E-04			EFNB2,GSTP1,PCNA,SFN	4
	DNA Replication, Recombination, and Repair	mismatch repair	mismatch repair of DNA	1.30E-04			HMGB1,PCNA	2
	Cellular Development, Cellular Growth and Proliferation, Hematological System Development and Function	proliferation	proliferation of lymphocytes	1.53E-04		0.905	CD46,EFNB2,EZR,GPI,HMGB1,HSPA1A/HSPA1B,PRDX2,SFN,SLC3A2	9
	Cellular Growth and Proliferation, Tissue Development	proliferation	proliferation of connective tissue cells	2.04E-04		0.324	EFNB2,GPI,GSTP1,HDGF,HSPA1A/HSPA1B,SFN,SLC3A2,TNFRSF12A	8
	Cellular Development, Cellular Growth and Proliferation, Skeletal and Muscular System Development and Function, Tissue Development	formation	formation of muscle cell lines	2.54E-04			DDR1,TNFRSF12A	2
	Cellular Growth and Proliferation	colony formation	colony formation of cells	2.88E-04		0.501	EZR,HDGF,HSPA1A/HSPA1B,KRT19,NME2,SFN,SLC3A2	7
	Cellular Function and Maintenance	engulfment	engulfment of tumor cell lines	3.13E-04		1.964	CKB,EZR,LMAN2,SF3B3	4
	Nucleic Acid Metabolism	metabolism	metabolism of nucleic acid component or derivative	3.18E-04		1.103	AK2,DBI,FASN,HMGB1,HSPA1A/HSPA1B,NME2,RBBP4,SET	8
	Cellular Development	differentiation	differentiation of cells	3.23E-04		1.754	CBX3,CD46,CLIC1,DDR1,EFNB2,EZR,F11R,FASN,GLO1,HMGB1,HSPA1A/HSPA1B,NME2,PRDX2,SFN,SLC3A2,TNFRSF12A	16
	Cancer, Respiratory Disease	lung cancer	lung cancer	3.39E-04			AK2,APLP2,CKB,EZR,FASN,GPI,GSTP1,PCNA,PRDX2,TPI1	10
	Neurological Disease	progressive motor neuropathy	progressive motor neuropathy	4.06E-04			DBI,EZR,FASN,GSTP1,LDHB,PCNA,PRDX2	7
	Cancer, Respiratory Disease	carcinoma	carcinoma in lung	4.60E-04			AK2,APLP2,CKB,EZR,FASN,GPI,GSTP1,PCNA,TPI1	9
	Cell Death and Survival	cell viability	cell viability of breast cancer cell lines	4.61E-04		-0.818	KRT19,PRDX2,RBBP4,SFN	4
	Organismal Injury and Abnormalities	nodule	nodule	4.64E-04			GSTP1,HMGB1,PRDX2	3
	Cell Cycle	G2 phase	arrest in G2 phase of colon cancer cell lines	4.83E-04			FASN,SFN	2
	Cellular Growth and Proliferation	colony formation	colony formation of tumor cell lines	4.84E-04		-0.266	HDGF,HSPA1A/HSPA1B,KRT19,NME2,SFN	5
	Nucleic Acid Metabolism, Small Molecule Biochemistry	metabolism	metabolism of nucleoside triphosphate	4.91E-04			AK2,HMGB1,HSPA1A/HSPA1B,NME2,RBBP4	5
	Cell Cycle, Cell-To-Cell Signaling and Interaction, Cellular Growth and Proliferation	contact growth inhibition	contact growth inhibition	5.04E-04			EZR,GPI,HMGB1,HSPA1A/HSPA1B	4
	Cellular Growth and Proliferation	colony formation	colony formation of breast cancer cell lines	5.05E-04			HDGF,KRT19,SFN	3
	Cellular Development, Skeletal and Muscular System Development and Function	differentiation	differentiation of muscle cell lines	5.27E-04		1.091	CBX3,DDR1,HMGB1,TNFRSF12A	4
	Infectious Disease	attachment	attachment of virus	5.51E-04			CD46,F11R	2
	Cancer, Endocrine System Disorders, Organismal Injury and Abnormalities	cold thyroid nodule	benign cold thyroid nodule	5.51E-04			GSTP1,PRDX2	2
	Cancer	formation	formation of secondary tumor	5.51E-04			EZR,HMGB1	2
	Cancer, Tumor Morphology	progression	progression of tumor	6.26E-04			EZR,FASN,GSTP1,HMGB1	4
	Cell-To-Cell Signaling and Interaction, Cellular Function and Maintenance, Inflammatory Response	phagocytosis	phagocytosis by macrophage cancer cell lines	7.01E-04			CKB,LMAN2	2
	Nucleic Acid Metabolism, Small Molecule Biochemistry	metabolism	metabolism of nucleotide	7.04E-04		1.103	AK2,FASN,HMGB1,HSPA1A/HSPA1B,NME2,RBBP4,SET	7
	Cell Morphology, Cellular Assembly and Organization, Cellular Development, Cellular Growth and Proliferation, Nervous System Development and Function, Tissue Development	outgrowth	outgrowth of neurites	7.67E-04		1.082	ANP32A,DDR1,EFNB2,EZR,HMGB1,TNFRSF12A	6
	Cancer	follicular adenoma	follicular adenoma	7.82E-04			GSTP1,PRDX2	2
	Nucleic Acid Metabolism, Small Molecule Biochemistry	synthesis	synthesis of purine nucleotide	8.29E-04			AK2,FASN,HMGB1,NME2	4
	RNA Damage and Repair	catabolism	catabolism of mRNA	8.68E-04			HNRNPD,HSPA1A/HSPA1B	2
	Cellular Development, Cellular Growth and Proliferation, Embryonic Development, Organ Development, Organismal Development, Skeletal and Muscular System Development and Function, Tissue Development	formation	formation of muscle cells	9.12E-04			DDR1,HMGB1,KRT19,TNFRSF12A	4
	Cellular Assembly and Organization, Cellular Function and Maintenance	organization	organization of cytoplasm	9.26E-04		0.585	ANP32A,DDR1,EFNB2,EZR,FASN,HDGF,HEXA,HMGB1,RANBP1,RBBP4,SLC3A2,TNFRSF12A	12
	Cancer	breast or ovarian cancer	breast or ovarian cancer	9.26E-04			CBX3,DDR1,EFNB2,F11R,FASN,GLO1,GSTP1,KRT19,NME2,PCNA,RANBP1,SF3B3,TPI1	13
	Cellular Function and Maintenance	homeostasis	cellular homeostasis	9.64E-04		1.103	APLP2,CD46,CKB,CLIC1,CLSTN1,EFNB2,F11R,GPI,HMGB1,NME2,PRDX2,SLC3A2	12
	Cell Death and Survival, Connective Tissue Disorders, Hematological Disease	hemolytic anemia	hemolytic anemia	9.75E-04			CD46,GPI,PRDX2	3
	Cancer	growth	growth of tumor	1.02E-03	Increased	2.771	EFNB2,EZR,FASN,HDGF,HMGB1,HSPA1A/HSPA1B,SET,SLC3A2	8
	Cell Morphology	morphology	morphology of cells	1.10E-03			APLP2,CD46,CKB,DDR1,EZR,F11R,FASN,GPI,HEXA,HMGB1,HSPA1A/HSPA1B,PLOD3,PRDX2,RBBP4	14
	Cellular Development, Cellular Growth and Proliferation, Hematological System Development and Function	proliferation	proliferation of T lymphocytes	1.20E-03		1.478	CD46,EFNB2,GPI,HMGB1,HSPA1A/HSPA1B,PRDX2,SLC3A2	7
	Small Molecule Biochemistry	metabolism	metabolism of aldehyde	1.25E-03			GPI,TPI1	2
	Cell Morphology	morphology	morphology of tumor cell lines	1.28E-03			EZR,F11R,FASN,RBBP4	4
	Connective Tissue Disorders, Inflammatory Disease, Skeletal and Muscular Disorders	arthritis	arthritis	1.31E-03			APLP2,DDR1,F11R,FASN,GPI,HMGB1,HSPA1A/HSPA1B,LDHB,PRDX2	9
	Cancer, Respiratory Disease	non-small cell lung cancer	non-small cell lung cancer	1.37E-03			AK2,APLP2,EZR,FASN,GPI,GSTP1,PCNA,TPI1	8
	Cellular Development, Hematological System Development and Function	differentiation	differentiation of blood cells	1.49E-03		0.524	CD46,EFNB2,EZR,HSPA1A/HSPA1B,PRDX2,SFN,SLC3A2,TNFRSF12A	8
	Cellular Assembly and Organization, Cellular Function and Maintenance	organization	microtubule dynamics	1.50E-03		0.894	ANP32A,DDR1,EFNB2,EZR,FASN,HDGF,HMGB1,RANBP1,RBBP4,TNFRSF12A	10
	Cellular Assembly and Organization, Cellular Function and Maintenance	organization	organization of cytoskeleton	1.55E-03		0.585	ANP32A,DDR1,EFNB2,EZR,FASN,HDGF,HMGB1,RANBP1,RBBP4,SLC3A2,TNFRSF12A	11
	Nucleic Acid Metabolism, Small Molecule Biochemistry	phosphorylation	phosphorylation of nucleotide	1.59E-03			AK2,NME2	2
	Cell Death and Survival	killing	killing of cells	1.61E-03		-1.969	FASN,GSTP1,HSPA1A/HSPA1B,SET	4
	Cancer, Cellular Development, Cellular Growth and Proliferation, Tumor Morphology	proliferation	proliferation of tumor cells	1.66E-03	Increased	2.412	EZR,FASN,HDGF,HMGB1,HSPA1A/HSPA1B,SLC3A2	6
	Cellular Movement, Embryonic Development	migration	migration of embryonic cells	1.70E-03			EFNB2,HMGB1,SLC3A2	3
	Behavior	locomotion	locomotion	1.77E-03			APLP2,FASN,HEXA,HMGB1,HSPA1A/HSPA1B	5
	Molecular Transport	nucleocytoplasmic shuttling	nucleocytoplasmic shuttling of molecule	1.96E-03			ANP32A,HNRNPD	2
	Cell Death and Survival	necrosis	necrosis	1.98E-03		-1.242	ANP32A,EFNB2,EZR,FASN,GLO1,GPI,GSTP1,HDGF,HMGB1,HSPA1A/HSPA1B,PCNA,PRDX2,RBBP4,SET,SFN,SLC3A2	16
	Cellular Development, Cellular Growth and Proliferation, Hematological System Development and Function	proliferation	proliferation of CD4+ T-lymphocytes	2.09E-03			EFNB2,HSPA1A/HSPA1B	2
	Cancer, Endocrine System Disorders	thyroid adenoma	thyroid adenoma	2.09E-03			GSTP1,PRDX2	2
	Cell-To-Cell Signaling and Interaction, Hematological System Development and Function, Immune Cell Trafficking, Tissue Development	adhesion	adhesion of immune cells	2.12E-03		1.000	CD46,EZR,F11R,HMGB1,PRDX2	5
	Cardiovascular System Development and Function, Cellular Development, Organismal Development, Tissue Development	development	endothelial cell development	2.16E-03		1.941	EFNB2,F11R,HMGB1,PLOD3,TNFRSF12A	5
	Connective Tissue Disorders, Dermatological Diseases and Conditions, Developmental Disorder, Hereditary Disorder, Metabolic Disease, Skeletal and Muscular Disorders	Nestor-Guillermo progeria syndrome	Nestor-Guillermo progeria syndrome	2.19E-03			BANF1	1
	Developmental Disorder, Hereditary Disorder, Metabolic Disease, Neurological Disease	Tay-Sachs disease variant B1	Tay-Sachs disease variant B1	2.19E-03			HEXA	1
	Cell Morphology, Organ Morphology, Organismal Development, Renal and Urological System Development and Function	abnormal morphology	abnormal morphology of podocyte slit diaphragm	2.19E-03			DDR1	1
	Molecular Transport	accumulation	accumulation of plasmid DNA	2.19E-03			HMGB1	1
	Infectious Disease	attachment	attachment of Reoviridae	2.19E-03			F11R	1
	Cell-To-Cell Signaling and Interaction, Cellular Movement	attraction	attraction of stem cells	2.19E-03			HMGB1	1
	Cell Cycle, DNA Replication, Recombination, and Repair	autointegration	autointegration of DNA	2.19E-03			BANF1	1
	Developmental Disorder, Hereditary Disorder, Metabolic Disease	beta-hexosaminidase A pseudodeficiency	beta-hexosaminidase A pseudodeficiency	2.19E-03			HEXA	1
	Infectious Disease	binding	binding of measles virus	2.19E-03			CD46	1
	Cellular Assembly and Organization	binding	binding of pili	2.19E-03			CD46	1
	Cellular Movement, Digestive System Development and Function	chemotaxis	chemotaxis of enterocytes	2.19E-03			HMGB1	1
	Developmental Disorder, Hereditary Disorder, Metabolic Disease, Neurological Disease	chronic GM2 gangliosidosis	chronic GM2 gangliosidosis	2.19E-03			HEXA	1
	Cell Morphology	collapse	collapse of cell membrane leading edge	2.19E-03			EZR	1
	Cell Cycle, Cell-To-Cell Signaling and Interaction, Cellular Development, Cellular Growth and Proliferation, Hematological System Development and Function, Inflammatory Response, Respiratory System Development and Function	contact growth inhibition	contact growth inhibition of alveolar macrophages	2.19E-03			HMGB1	1
	Cell Cycle, Cell-To-Cell Signaling and Interaction, Cellular Growth and Proliferation	contact growth inhibition	contact growth inhibition of fibrosarcoma cell lines	2.19E-03			GPI	1
	Cell Cycle, Cell-To-Cell Signaling and Interaction, Cellular Growth and Proliferation, Hematological System Development and Function, Inflammatory Response	contact growth inhibition	contact growth inhibition of peritoneal macrophages	2.19E-03			HMGB1	1
	Lipid Metabolism, Small Molecule Biochemistry	conversion	conversion of palmitic acid	2.19E-03			FASN	1
	Cellular Assembly and Organization, Cellular Compromise	disruption	disruption of sarcolemma	2.19E-03			KRT19	1
	Cellular Movement, Tissue Morphology	fragmentation	fragmentation of basement membrane	2.19E-03			PLOD3	1
	Cell-To-Cell Signaling and Interaction, Hematological System Development and Function, Immune Cell Trafficking, Infectious Disease, Tissue Development	fusion	fusion of PBMCs	2.19E-03			CD46	1
	Cardiovascular System Development and Function, Tissue Morphology	fusion	fusion of blood vessel	2.19E-03			EFNB2	1
	Cancer, Organismal Injury and Abnormalities, Reproductive System Disease	prostatic carcinoma	grade 4 prostatic carcinoma	2.19E-03			CKB	1
	Cellular Movement	homing	homing of lung cancer cells	2.19E-03			DDR1	1
	Amino Acid Metabolism, Post-Translational Modification, Small Molecule Biochemistry	hydroxylation	hydroxylation of L-lysine	2.19E-03			PLOD3	1
	Infectious Disease	infection	infection of endothelial cell lines	2.19E-03			EFNB2	1
	Cardiovascular Disease, Connective Tissue Disorders, Inflammatory Disease, Inflammatory Response, Organismal Injury and Abnormalities	inflation	inflation of pericardium	2.19E-03			EFNB2	1
	Cellular Growth and Proliferation, Hematological System Development and Function	inhibition	inhibition of Kupffer cells	2.19E-03			HMGB1	1
	Cellular Growth and Proliferation, Hematological System Development and Function	inhibition	inhibition of tumor-associated macrophages	2.19E-03			HMGB1	1
	Cellular Assembly and Organization	cohesion	initiation of cohesion of sister telomere	2.19E-03			CBX3	1
	Developmental Disorder, Hereditary Disorder, Metabolic Disease, Neurological Disease	juvenile onset Tay-Sachs disease	juvenile onset Tay-Sachs disease	2.19E-03			HEXA	1
	Developmental Disorder, Hereditary Disorder, Metabolic Disease	lactate dehydrogenase B deficiency	lactate dehydrogenase B deficiency	2.19E-03			LDHB	1
	Connective Tissue Disorders, Developmental Disorder, Hereditary Disorder, Metabolic Disease	lysyl hydroxylase 3 deficiency	lysyl hydroxylase 3 deficiency	2.19E-03			PLOD3	1
	Cell Morphology, Cellular Assembly and Organization, Cellular Compromise	micronucleation	micronucleation of nucleus	2.19E-03			SFN	1
	Cellular Movement	migration	migration of mesangioblast	2.19E-03			HMGB1	1
	Cardiovascular System Development and Function, Cellular Movement, Embryonic Development	migration	migration of mesoangioblast	2.19E-03			HMGB1	1
	Cell Cycle	mitogenesis	mitogenesis of testicular cancer cell lines	2.19E-03			DBI	1
	Cardiovascular System Development and Function, Organismal Development	morphogenesis	morphogenesis of cardinal vein	2.19E-03			EFNB2	1
	DNA Replication, Recombination, and Repair	mutagenesis	mutagenesis of gene	2.19E-03			PCNA	1
	Cell Death and Survival, Connective Tissue Disorders, Developmental Disorder, Hematological Disease, Hereditary Disorder, Neurological Disease	nonspherocytic hemolytic anemia and neurologic deficits due to glucose phosphate isomerase deficiency	nonspherocytic hemolytic anemia and neurologic deficits due to glucose phosphate isomerase deficiency	2.19E-03			GPI	1
	Cell Morphology, Cellular Function and Maintenance, Digestive System Development and Function	paracellular permeability	paracellular permeability of enterocytes	2.19E-03			F11R	1
	Cardiovascular Disease, Organismal Injury and Abnormalities	pathogenesis	pathogenesis of heart	2.19E-03			HMGB1	1
	Organismal Injury and Abnormalities, Renal and Urological Disease	pathogenesis	pathogenesis of kidney	2.19E-03			HMGB1	1
	Gastrointestinal Disease, Hepatic System Disease, Organismal Injury and Abnormalities	pathogenesis	pathogenesis of liver	2.19E-03			HMGB1	1
	Hair and Skin Development and Function	piloerection	piloerection	2.19E-03			HMGB1	1
	Cellular Development, Cellular Growth and Proliferation	proliferation	proliferation of mesangioblast	2.19E-03			HMGB1	1
	Cardiovascular System Development and Function, Cellular Development, Cellular Growth and Proliferation, Embryonic Development, Organismal Development, Tissue Development	proliferation	proliferation of mesoangioblast	2.19E-03			HMGB1	1
	Cell-To-Cell Signaling and Interaction, Tissue Development	reformation	reformation of focal adhesions	2.19E-03			HSPA1A/HSPA1B	1
	Infectious Disease	replication	replication of Nipah virus	2.19E-03			EFNB2	1
	Infectious Disease	replication	replication of simian-human immunodeficiency virus	2.19E-03			PRDX2	1
	Developmental Disorder, Hematological Disease, Hereditary Disorder, Immunological Disease	reticular dysgenesis	reticular dysgenesis	2.19E-03			AK2	1
	Cellular Response to Therapeutics	sensitivity	sensitivity of gonadal cell lines	2.19E-03			PCNA	1
	Cell Morphology	shape	shape of fibrosarcoma cell lines	2.19E-03			GPI	1
	Cancer, Organismal Injury and Abnormalities, Renal and Urological Disease	sporadic urothelial carcinoma	sporadic urothelial carcinoma	2.19E-03			GSTP1	1
	Cancer, Endocrine System Disorders, Gastrointestinal Disease	pancreatic cancer	stage 2b pancreatic cancer	2.19E-03			GPI	1
	Developmental Disorder, Hereditary Disorder, Metabolic Disease, Neurological Disease	subacute GM2-gangliosidosis	subacute GM2-gangliosidosis	2.19E-03			HEXA	1
	Cardiovascular System Development and Function, Skeletal and Muscular System Development and Function	trabeculation	trabeculation of myocardium	2.19E-03			EFNB2	1
	Hereditary Disorder, Metabolic Disease	triosephosphate isomerase deficiency	triosephosphate isomerase deficiency	2.19E-03			TPI1	1
	Cell Morphology, Tissue Morphology	volume	volume of prostate cancer cell lines	2.19E-03			FASN	1
	Cell Cycle, Cell-To-Cell Signaling and Interaction, Cellular Growth and Proliferation, Connective Tissue Development and Function	contact growth inhibition	contact growth inhibition of fibroblast cell lines	2.23E-03			EZR,HSPA1A/HSPA1B	2
	Cellular Development, Cellular Growth and Proliferation, Hematological System Development and Function	proliferation	proliferation of CD8+ T lymphocyte	2.23E-03			EFNB2,HSPA1A/HSPA1B	2
	Cellular Development, Hematological System Development and Function, Hematopoiesis	differentiation	differentiation of lymphocytes	2.26E-03		0.651	CD46,EFNB2,EZR,PRDX2,SFN,SLC3A2	6
	Cell Cycle	cell cycle progression	cell cycle progression	2.44E-03		0.449	DBI,EZR,FASN,GPI,HMGB1,HSPA1A/HSPA1B,KRT19,PCNA,SFN	9
	Cellular Development, Cellular Growth and Proliferation	proliferation	proliferation of tumor cell lines	2.54E-03		0.761	EZR,FASN,HDGF,HMGB1,KRT19,NME2,PCNA,PRDX2,SET,SFN,SLC3A2	11
	Cell Cycle	senescence	senescence of cells	2.55E-03		-0.803	FASN,GPI,HNRNPD,HSPA1A/HSPA1B	4
	Tissue Development	growth	growth of epithelial tissue	2.56E-03		1.736	EFNB2,EZR,F11R,HMGB1,NME2,SFN,TNFRSF12A	7
	Tissue Development	development	development of epithelial tissue	2.59E-03	Increased	2.166	EFNB2,F11R,HMGB1,PLOD3,SFN,TNFRSF12A	6
	Cancer, Cellular Development, Cellular Growth and Proliferation, Tumor Morphology	colony formation	colony formation of cancer cells	2.66E-03			EZR,HDGF	2
	Cancer	gastrointestinal stromal tumor	gastrointestinal stromal tumor	2.66E-03			DDR1,EZR	2
	Nucleic Acid Metabolism, Small Molecule Biochemistry	synthesis	synthesis of nucleotide	2.67E-03		1.103	AK2,FASN,HMGB1,NME2,SET	5
	Cancer, Organismal Injury and Abnormalities, Reproductive System Disease	breast cancer	breast cancer	2.75E-03			CBX3,F11R,FASN,GLO1,GSTP1,KRT19,NME2,PCNA,RANBP1,SF3B3,TPI1	11
	Cell Death and Survival	cell death	neuronal cell death	2.87E-03		0.371	ANP32A,EFNB2,GPI,HDGF,HMGB1,PRDX2,SET	7
	Endocrine System Development and Function, Lipid Metabolism, Small Molecule Biochemistry, Vitamin and Mineral Metabolism	steroidogenesis	steroidogenesis of hormone	2.89E-03			DBI,SET,TNFRSF12A	3
	Lipid Metabolism, Nucleic Acid Metabolism, Small Molecule Biochemistry	metabolism	metabolism of acyl-coenzyme A	2.97E-03			DBI,FASN	2
	Cell Death and Survival	cell viability	cell viability	3.00E-03		0.956	EZR,GSTP1,HDGF,HMGB1,HSPA1A/HSPA1B,KRT19,PCNA,PRDX2,RBBP4,SFN	10
	Connective Tissue Disorders, Immunological Disease, Inflammatory Disease, Skeletal and Muscular Disorders	rheumatoid arthritis	rheumatoid arthritis	3.12E-03			APLP2,DDR1,F11R,HMGB1,HSPA1A/HSPA1B,LDHB,PRDX2	7
	Cellular Function and Maintenance	internalization	internalization of cells	3.14E-03			EZR,HMGB1,LMAN2	3
	Cellular Development, Hematopoiesis	maturation	maturation of dendritic cells	3.14E-03			DDR1,HMGB1,HSPA1A/HSPA1B	3
	Metabolic Disease, Neurological Disease, Psychological Disorders	Alzheimer's disease	Alzheimer's disease	3.27E-03			ANP32A,APLP2,FAM3C,HSPA1A/HSPA1B,PCNA,SET	6
	Cell-To-Cell Signaling and Interaction	fusion	fusion of cells	3.42E-03			CD46,EFNB2,SLC3A2	3
	Neurological Disease, Psychological Disorders, Skeletal and Muscular Disorders	Parkinson's disease	Parkinson's disease	3.44E-03			GSTP1,LDHB,PCNA,PRDX2	4
	Lipid Metabolism, Molecular Transport, Small Molecule Biochemistry	deposition	deposition of lipid	3.47E-03			FASN,HMGB1	2
	Dermatological Diseases and Conditions, Inflammatory Disease, Inflammatory Response	eczema	eczema	3.47E-03			GSTP1,SFN	2
	Cell Morphology	morphology	morphology of breast cancer cell lines	3.47E-03			EZR,RBBP4	2
	Organismal Injury and Abnormalities, Tissue Morphology	size	size of lesion	3.80E-03		-0.343	DDR1,HMGB1,HSPA1A/HSPA1B,TNFRSF12A	4
	Cell Morphology	size	size of tumor cell lines	3.82E-03			FASN,RBBP4	2
	Cell-To-Cell Signaling and Interaction, Tissue Development	attachment	attachment of cells	3.85E-03			CD46,DDR1,F11R	3
	Cancer, Gastrointestinal Disease	upper gastrointestinal tract tumor	upper gastrointestinal tract tumor	3.88E-03			EZR,F11R,FASN,GSTP1,HDGF,PCNA,SFN	7
	Cell-To-Cell Signaling and Interaction, Tissue Development	cell-cell contact	cell-cell contact	4.00E-03			F11R,FASN	2
	Tissue Morphology	quantity	quantity of tumor cell lines	4.00E-03			HMGB1,RBBP4,SFN	3
	Cellular Function and Maintenance	engulfment	engulfment of cells	4.01E-03		1.213	CKB,EZR,HMGB1,LMAN2,SF3B3	5
	Cellular Response to Therapeutics	sensitivity	sensitivity of cells	4.32E-03			HSPA1A/HSPA1B,PCNA,PRDX2	3
	Cell Death and Survival	cell viability	cell viability of tumor cell lines	4.35E-03		0.000	GSTP1,HMGB1,KRT19,PCNA,PRDX2,RBBP4,SFN	7
	Cardiovascular System Development and Function, Cell Morphology, Cellular Development, Organismal Development, Tissue Development	morphogenesis	morphogenesis of endothelial cells	4.37E-03			EFNB2,PLOD3	2
	Cardiovascular Disease, Connective Tissue Disorders, Hematological Disease, Organismal Injury and Abnormalities, Reproductive System Disease	HELLP syndrome	HELLP syndrome	4.37E-03			GSTP1	1
	DNA Replication, Recombination, and Repair	aberration	aberration of chromosome ends	4.37E-03			HSPA1A/HSPA1B	1
	Connective Tissue Development and Function, Embryonic Development, Organ Development, Organ Morphology, Organismal Development, Skeletal and Muscular System Development and Function, Tissue Development	abnormal morphology	abnormal morphology of broad rib	4.37E-03			HEXA	1
	Cell Cycle, DNA Replication, Recombination, and Repair	acetylation	acetylation of chromatin	4.37E-03			PCNA	1
	Cell-To-Cell Signaling and Interaction, Hematological System Development and Function, Immune Cell Trafficking, Tissue Development	adhesion	adhesion of inflammatory leukocytes	4.37E-03			HMGB1	1
	Developmental Disorder, Hereditary Disorder, Metabolic Disease, Neurological Disease	adult GM2 gangliosidosis	adult GM2 gangliosidosis	4.37E-03			HEXA	1
	Cardiovascular System Development and Function, Organismal Development	angiogenesis	angiogenesis of vein	4.37E-03			EFNB2	1
	Cell Death and Survival	apoptosis	apoptosis of salivary gland cell lines	4.37E-03			RBBP4	1
	Cellular Assembly and Organization	association	association of nuclear matrix	4.37E-03			SFN	1
	Infectious Disease	attachment	attachment of Human adenovirus 3	4.37E-03			CD46	1
	Cell-To-Cell Signaling and Interaction, Tissue Development	attachment	attachment of lung cell lines	4.37E-03			CD46	1
	Cell-To-Cell Signaling and Interaction, Tissue Development	cell-cell contact	cell-cell contact of prostate cancer cell lines	4.37E-03			FASN	1
	DNA Replication, Recombination, and Repair	cleavage	cleavage of core promoter	4.37E-03			NME2	1
	Lipid Metabolism, Small Molecule Biochemistry	conjugation	conjugation of 2-hydroxyestradiol	4.37E-03			GSTP1	1
	Drug Metabolism, Protein Synthesis	conversion	conversion of glutathione	4.37E-03			GLO1	1
	Lipid Metabolism, Nucleic Acid Metabolism, Small Molecule Biochemistry	conversion	conversion of malonyl-coenzyme A	4.37E-03			FASN	1
	Cell Death and Survival, Embryonic Development	cytolysis	cytolysis of trophoblast giant cells	4.37E-03			KRT19	1
	Cell Death and Survival, Cellular Compromise	cytotoxicity	cytotoxicity of prostate cancer cell lines	4.37E-03			CD46	1
	Cellular Compromise	depletion	depletion of pro-B lymphocytes	4.37E-03			SET	1
	Embryonic Development, Hair and Skin Development and Function, Organ Development, Organismal Development, Tissue Development	development	development of fur	4.37E-03			DBI	1
	Cell Morphology, Cellular Function and Maintenance, DNA Replication, Recombination, and Repair	double-stranded DNA break repair	double-stranded DNA break repair of gonadal cell lines	4.37E-03			PCNA	1
	Cancer	entrance	entrance of lymphoma cell lines	4.37E-03			CD46	1
	Cellular Development, Cellular Growth and Proliferation, Hepatic System Development and Function, Tissue Development, Tissue Morphology	expansion	expansion of oval cells	4.37E-03			TNFRSF12A	1
	Tissue Development	formation	formation of edematous tissue	4.37E-03			HMGB1	1
	Cell Morphology, Cellular Assembly and Organization, Cellular Development, Cellular Function and Maintenance, Nervous System Development and Function, Tissue Development	formation	formation of ipsilateral projection of retinal ganglion cell	4.37E-03			EFNB2	1
	Cell-To-Cell Signaling and Interaction	fusion	fusion of endothelial cells	4.37E-03			EFNB2	1
	Cell-To-Cell Signaling and Interaction, Tissue Development	fusion	fusion of leukemia cell lines	4.37E-03			CD46	1
	Cell-To-Cell Signaling and Interaction, Tissue Development	fusion	fusion of lymphoblastoid cell lines	4.37E-03			CD46	1
	Lipid Metabolism, Small Molecule Biochemistry	hydrolysis	hydrolysis of gangliotriaosylceramide II3-sulfate	4.37E-03			HEXA	1
	Lipid Metabolism, Small Molecule Biochemistry	hydrolysis	hydrolysis of lactosylceramide II3-sulfate	4.37E-03			HEXA	1
	Cell-mediated Immune Response, Cellular Movement, Hematological System Development and Function, Immune Cell Trafficking	immobilization	immobilization of T lymphocytes	4.37E-03			F11R	1
	Infectious Disease	infection	infection of melanoma cell lines	4.37E-03			CD46	1
	Carbohydrate Metabolism, Small Molecule Biochemistry	metabolism	metabolism of glyceraldehyde-3-phosphate	4.37E-03			TPI1	1
	Cell Morphology, Cellular Development, Cellular Growth and Proliferation, Embryonic Development, Nervous System Development and Function, Organ Development, Organ Morphology, Organismal Development, Tissue Development	morphogenesis	morphogenesis of hippocampal neurons	4.37E-03			EZR	1
	Cell-To-Cell Signaling and Interaction, Cellular Function and Maintenance, Hematological System Development and Function, Inflammatory Response	phagocytosis	phagocytosis of bone marrow-derived neutrophils	4.37E-03			HMGB1	1
	Cell-To-Cell Signaling and Interaction, Cellular Assembly and Organization, Nervous System Development and Function, Tissue Development	quantity	quantity of neuromuscular synapse	4.37E-03			APLP2	1
	Lipid Metabolism, Molecular Transport, Small Molecule Biochemistry	quantity	quantity of very long chain fatty acid	4.37E-03			DBI	1
	Cardiovascular System Development and Function, Cell Death and Survival, Cellular Development, Organ Morphology, Tissue Development, Tissue Morphology	regeneration	regeneration of cardiomyocytes	4.37E-03			HMGB1	1
	Organ Morphology, Tissue Development, Tissue Morphology	regeneration	regeneration of myocardium	4.37E-03			HMGB1	1
	Molecular Transport, Small Molecule Biochemistry	release	release of H+	4.37E-03			GSTP1	1
	Nervous System Development and Function	shivering	shivering	4.37E-03			HMGB1	1
	Cellular Assembly and Organization	transport	transport of nucleus	4.37E-03			GPI	1
	Amino Acid Metabolism, Molecular Transport, Small Molecule Biochemistry	uptake	uptake of L-alanine	4.37E-03			SLC3A2	1
	Amino Acid Metabolism, Molecular Transport, Small Molecule Biochemistry	uptake	uptake of L-tyrosine	4.37E-03			SLC3A2	1
	Infectious Disease	viral entry	viral entry by measles virus	4.37E-03			CD46	1
	Cancer	mucoepidermoid carcinoma	mucoepidermoid carcinoma	4.56E-03			RBBP4,SFN	2
	Cancer	head and neck cancer	head and neck cancer	4.64E-03			EFNB2,EZR,F11R,FASN,GSTP1,SET,SFN	7
	Organismal Injury and Abnormalities	formation	Lesion Formation	4.84E-03		-0.762	DDR1,HMGB1,HSPA1A/HSPA1B,PRDX2,TNFRSF12A	5
	Cancer	head and neck neoplasia	head and neck neoplasia	4.94E-03			AK2,B3GNT3,EFNB2,EZR,F11R,FAM3C,FASN,GSTP1,HSPA1A/HSPA1B,KRT19,PCNA,PRDX2,SET,SFN	14
	Cell Cycle	cell cycle progression	cell cycle progression of breast cancer cell lines	4.96E-03			KRT19,SFN	2
	Drug Metabolism, Protein Synthesis	metabolism	metabolism of glutathione	4.96E-03			GLO1,GSTP1	2
	Drug Metabolism, Endocrine System Development and Function, Lipid Metabolism, Small Molecule Biochemistry, Vitamin and Mineral Metabolism	synthesis	synthesis of testosterone	4.96E-03			DBI,SET	2
	Cell Death and Survival	cytolysis	cytolysis	5.02E-03			CD46,GPI,KRT19,PRDX2	4
	Cell-To-Cell Signaling and Interaction, Hematological System Development and Function, Immune Cell Trafficking, Tissue Development	adhesion	adhesion of mononuclear leukocytes	5.08E-03			EZR,HMGB1,PRDX2	3
	Cellular Movement	cell movement	cell movement of cancer cells	5.08E-03			DDR1,EZR,HMGB1	3
	Cellular Movement, Skeletal and Muscular System Development and Function	migration	migration of smooth muscle cells	5.08E-03			DDR1,F11R,HMGB1	3
	Cell Death and Survival	cell viability	cell viability of melanoma cell lines	5.16E-03			PRDX2,RBBP4	2
	Inflammatory Disease	chronic inflammatory disorder	chronic inflammatory disorder	5.23E-03			APLP2,CKB,DDR1,F11R,HMGB1,HSPA1A/HSPA1B,LDHB,PRDX2	8
	Connective Tissue Disorders, Inflammatory Disease, Skeletal and Muscular Disorders	experimentally-induced arthritis	experimentally-induced arthritis	5.35E-03			FASN,GPI,HMGB1	3
	Cell-To-Cell Signaling and Interaction, Hematological System Development and Function, Immune Cell Trafficking, Inflammatory Response, Tissue Development	adhesion	adhesion of monocytes	5.37E-03			HMGB1,PRDX2	2
	Cellular Movement	invasion	invasion of tumor cell lines	5.84E-03		1.000	EZR,GPI,HDGF,HMGB1,KRT19,NME2	6
	Infectious Disease	infection	Viral Infection	5.98E-03		1.100	CD46,EFNB2,F11R,FASN,GPI,HMGB1,LMAN2,PLOD3,PRDX2,RANBP1,SFN	11
	Cancer, Tumor Morphology	invasion	invasion of malignant tumor	6.01E-03			EZR,FASN,HMGB1	3
	Auditory Disease	abnormality	abnormality of endolymph	6.55E-03			EFNB2	1
	Inflammatory Response, Respiratory Disease	acute inflammation	acute inflammation of lung	6.55E-03			HMGB1	1
	Cell Cycle	G2/M phase	arrest in G2/M phase of pancreatic cancer cell lines	6.55E-03			SFN	1
	Cell-To-Cell Signaling and Interaction, Tissue Development	attachment	attachment of carcinoma cell lines	6.55E-03			CD46	1
	Cell-To-Cell Signaling and Interaction, Tissue Development	attachment	attachment of lung cancer cell lines	6.55E-03			CD46	1
	Gene Expression	binding	binding of KlF5 binding site	6.55E-03			SET	1
	Cardiovascular System Development and Function, Cell Morphology, Cellular Development, Embryonic Development, Organismal Development, Tissue Development	branching morphogenesis	branching morphogenesis of HAEC cells	6.55E-03			EFNB2	1
	Respiratory Disease	chylothorax	chylothorax	6.55E-03			EFNB2	1
	Cell Cycle, Cell-To-Cell Signaling and Interaction, Cellular Growth and Proliferation	contact growth inhibition	contact growth inhibition of lymphoma cell lines	6.55E-03			HMGB1	1
	Lipid Metabolism, Small Molecule Biochemistry	conversion	conversion of 2-hydroxyestradiol	6.55E-03			GSTP1	1
	Cell-To-Cell Signaling and Interaction, Tissue Development	detachment	detachment of pericytes	6.55E-03			EFNB2	1
	Organismal Injury and Abnormalities	edema	edema of interstitial tissue	6.55E-03			HMGB1	1
	Nervous System Development and Function	fasciculation	fasciculation of spiral ganglion cells	6.55E-03			EFNB2	1
	DNA Replication, Recombination, and Repair	formation	formation of DNA fragment	6.55E-03			PCNA	1
	Nucleic Acid Metabolism, Small Molecule Biochemistry	incorporation	incorporation of adenine	6.55E-03			PCNA	1
	Cancer, Organismal Injury and Abnormalities, Renal and Urological Disease	bladder carcinoma	invasive bladder carcinoma	6.55E-03			HSPA1A/HSPA1B	1
	Cardiovascular Disease, Organismal Injury and Abnormalities	ischemia	ischemia of heart tissue	6.55E-03			HMGB1	1
	Cell Death and Survival	killing	killing of hepatoma cell lines	6.55E-03			GSTP1	1
	Cellular Assembly and Organization	linkage	linkage of actin cytoskeleton	6.55E-03			EZR	1
	Amino Acid Metabolism, Small Molecule Biochemistry	metabolism	metabolism of phosphocreatine	6.55E-03			CKB	1
	Cellular Movement	migration	migration of endometrial cells	6.55E-03			EZR	1
	Cell Death and Survival	mitotic catastrophe	mitotic catastrophe of colon cancer cell lines	6.55E-03			SFN	1
	Cancer	multiplicity	multiplicity of benign tumor	6.55E-03			GSTP1	1
	Neurological Disease, Organismal Injury and Abnormalities	pathogenesis	pathogenesis of brain	6.55E-03			HMGB1	1
	Cellular Development, Cellular Growth and Proliferation	proliferation	proliferation of mucosa cells	6.55E-03			SET	1
	Hematological System Development and Function, Hematopoiesis, Tissue Morphology	quantity	quantity of alpha-beta thymocytes	6.55E-03			EFNB2	1
	Cellular Development, Cellular Growth and Proliferation, Embryonic Development, Organismal Development, Tissue Morphology	quantity	quantity of labyrinthine trophoblast cells	6.55E-03			KRT19	1
	Free Radical Scavenging, Lipid Metabolism, Small Molecule Biochemistry	reduction	reduction of monohydroperoxy-linoleic acid	6.55E-03			PRDX2	1
	DNA Replication, Recombination, and Repair	replication	replication of DNA lesion	6.55E-03			PCNA	1
	Infectious Disease	replication	replication of Simian immunodeficiency virus	6.55E-03			PRDX2	1
	Cellular Movement, Embryonic Development	scattering	scattering of neural crest cells	6.55E-03			EFNB2	1
	Cell Cycle	senescence	senescence of liver cell lines	6.55E-03			FASN	1
	Gastrointestinal Disease, Hepatic System Disease	alcoholic liver disease	severe alcoholic liver disease	6.55E-03			GSTP1	1
	Neurological Disease, Psychological Disorders, Skeletal and Muscular Disorders	sporadic Parkinson's disease	sporadic Parkinson's disease	6.55E-03			GSTP1	1
	Immunological Disease	suppression	suppression of immune system	6.55E-03			HMGB1	1
	Nucleic Acid Metabolism, Small Molecule Biochemistry	synthesis	synthesis of CTP	6.55E-03			NME2	1
	Lipid Metabolism, Nucleic Acid Metabolism, Small Molecule Biochemistry	synthesis	synthesis of malonyl-coenzyme A	6.55E-03			FASN	1
	Lipid Metabolism, Small Molecule Biochemistry	synthesis	synthesis of myristic acid	6.55E-03			FASN	1
	Amino Acid Metabolism, Molecular Transport, Small Molecule Biochemistry	uptake	uptake of L-tryptophan	6.55E-03			SLC3A2	1
	Lipid Metabolism, Molecular Transport, Small Molecule Biochemistry	accumulation	accumulation of lipid	6.82E-03		0.594	DBI,FASN,HEXA,HMGB1	4
	Cellular Movement, Connective Tissue Development and Function	cell movement	cell movement of fibroblast cell lines	6.83E-03			DDR1,GPI,HMGB1	3
	Cancer, Gastrointestinal Disease	esophageal squamous cell cancer	esophageal squamous cell cancer	7.17E-03			EZR,GSTP1	2
	Cardiovascular System Development and Function, Cell Morphology, Organismal Development, Tissue Morphology	morphology	morphology of endothelial cells	7.17E-03			F11R,PLOD3	2
	Cancer	connective or soft tissue tumor	connective or soft tissue tumor	7.21E-03			DDR1,EZR,FASN,HMGB1,PCNA	5
	Cellular Movement	invasion	invasion of cells	7.45E-03		0.647	EZR,GPI,HDGF,HMGB1,KRT19,NME2,PLOD3	7
	Cancer, Respiratory Disease	non small cell lung adenocarcinoma	non small cell lung adenocarcinoma	7.48E-03			APLP2,EZR,GPI,PCNA,TPI1	5
	Infectious Disease	infection	infection of cells	7.49E-03	Increased	2.127	CD46,EFNB2,GPI,HMGB1,LMAN2,PLOD3,RANBP1	7
	Carbohydrate Metabolism	metabolism	metabolism of carbohydrate	7.63E-03			GLO1,GPI,HEXA,PRDX2,SFN,TPI1	6
	Tissue Morphology	quantity	quantity of cells	7.83E-03		1.260	APLP2,CLIC1,DDR1,EFNB2,GSTP1,HDGF,HMGB1,KRT19,PRDX2,RBBP4,SFN	11
	Cardiovascular System Development and Function, Cellular Development, Cellular Growth and Proliferation, Organismal Development, Tissue Development	proliferation	proliferation of endothelial cells	7.97E-03		1.944	EFNB2,F11R,HMGB1,TNFRSF12A	4
	Cardiovascular Disease, Organismal Injury and Abnormalities, Tissue Morphology	size	size of infarct	8.29E-03			HMGB1,HSPA1A/HSPA1B,TNFRSF12A	3
	Reproductive System Development and Function	birthweight	birthweight	8.41E-03			HNRNPD,HSPA1A/HSPA1B	2
	Carbohydrate Metabolism, Molecular Transport, Small Molecule Biochemistry	accumulation	accumulation of chondroitin sulfate B	8.73E-03			HEXA	1
	Cell Death and Survival	apoptosis	apoptosis of Purkinje cells	8.73E-03			ANP32A	1
	Cardiovascular System Development and Function, Lymphoid Tissue Structure and Development, Organismal Development	area	area of neointima	8.73E-03			DDR1	1
	Cellular Assembly and Organization	binding	binding of chromosomes	8.73E-03			HMGB1	1
	Developmental Disorder, Hereditary Disorder, Skeletal and Muscular Disorders	camptodactyly	camptodactyly	8.73E-03			HEXA	1
	Developmental Disorder, Neurological Disease	dysplasia	dysplasia of cerebral cortex	8.73E-03			APLP2	1
	Cellular Function and Maintenance, Digestive System Development and Function, Hepatic System Development and Function, Organ Development	function	function of oval cells	8.73E-03			TNFRSF12A	1
	Cell-To-Cell Signaling and Interaction, Tissue Development	fusion	fusion of cervical cancer cell lines	8.73E-03			CD46	1
	Cancer	hyperplasia	hyperplasia of mucosa cells	8.73E-03			SET	1
	Small Molecule Biochemistry	induction	induction of histamine	8.73E-03			HMGB1	1
	Connective Tissue Disorders, Hematological Disease, Immunological Disease, Infectious Disease	infection	infection of PBMCs	8.73E-03			CD46	1
	Nucleic Acid Metabolism, Small Molecule Biochemistry	metabolism	metabolism of adenine	8.73E-03			AK2	1
	Cellular Assembly and Organization	modification	modification of actin cytoskeleton	8.73E-03			EFNB2	1
	Carbohydrate Metabolism, Small Molecule Biochemistry	modification	modification of glucose-6-phosphate	8.73E-03			GPI	1
	Cellular Assembly and Organization	opening	opening of pore	8.73E-03			CKB	1
	Auditory Disease	ototoxicity	ototoxicity	8.73E-03			GSTP1	1
	Cell-To-Cell Signaling and Interaction, Inflammatory Response	proinflammatory response	proinflammatory response of vascular endothelial cells	8.73E-03			HMGB1	1
	Connective Tissue Disorders, Inflammatory Disease, Skeletal and Muscular Disorders	pseudogout	pseudogout	8.73E-03			HMGB1	1
	Cellular Assembly and Organization, DNA Replication, Recombination, and Repair	quantity	quantity of abnormal chromosome	8.73E-03			SFN	1
	Cell-To-Cell Signaling and Interaction, Cellular Movement	recruitment	recruitment of stem cells	8.73E-03			HMGB1	1
	Cancer, Hematological Disease, Immunological Disease, Organismal Injury and Abnormalities	BCR-ABL F317C-positive Philadelphia-positive acute lymphoblastic leukemia	refractory BCR-ABL F317C-positive Philadelphia-positive acute lymphoblastic leukemia	8.73E-03			DDR1	1
	Cancer, Hematological Disease, Immunological Disease, Organismal Injury and Abnormalities	BCR-ABL F317I-positive Philadelphia-positive acute lymphoblastic leukemia	refractory BCR-ABL F317I-positive Philadelphia-positive acute lymphoblastic leukemia	8.73E-03			DDR1	1
	Cancer, Hematological Disease, Immunological Disease, Organismal Injury and Abnormalities	BCR-ABL F317L-positive Philadelphia-positive acute lymphoblastic leukemia	refractory BCR-ABL F317L-positive Philadelphia-positive acute lymphoblastic leukemia	8.73E-03			DDR1	1
	Cancer, Hematological Disease, Immunological Disease, Organismal Injury and Abnormalities	BCR-ABL F317V-positive Philadelphia-positive acute lymphoblastic leukemia	refractory BCR-ABL F317V-positive Philadelphia-positive acute lymphoblastic leukemia	8.73E-03			DDR1	1
	Cancer, Hematological Disease, Immunological Disease, Organismal Injury and Abnormalities	BCR-ABL T315A-positive Philadelphia-positive acute lymphoblastic leukemia	refractory BCR-ABL T315A-positive Philadelphia-positive acute lymphoblastic leukemia	8.73E-03			DDR1	1
	Cancer, Hematological Disease, Immunological Disease, Organismal Injury and Abnormalities	BCR-ABL V299L-positive Philadelphia-positive acute lymphoblastic leukemia	refractory BCR-ABL V299L-positive Philadelphia-positive acute lymphoblastic leukemia	8.73E-03			DDR1	1
	Cancer, Hematological Disease, Immunological Disease, Organismal Injury and Abnormalities	BCR-ABL F317C-positive Philadelphia-positive acute lymphoblastic leukemia	relapsed BCR-ABL F317C-positive Philadelphia-positive acute lymphoblastic leukemia	8.73E-03			DDR1	1
	Cancer, Hematological Disease, Immunological Disease, Organismal Injury and Abnormalities	BCR-ABL F317I-positive Philadelphia-positive acute lymphoblastic leukemia	relapsed BCR-ABL F317I-positive Philadelphia-positive acute lymphoblastic leukemia	8.73E-03			DDR1	1
	Cancer, Hematological Disease, Immunological Disease, Organismal Injury and Abnormalities	BCR-ABL F317L-positive Philadelphia-positive acute lymphoblastic leukemia	relapsed BCR-ABL F317L-positive Philadelphia-positive acute lymphoblastic leukemia	8.73E-03			DDR1	1
	Cancer, Hematological Disease, Immunological Disease, Organismal Injury and Abnormalities	BCR-ABL F317V-positive Philadelphia-positive acute lymphoblastic leukemia	relapsed BCR-ABL F317V-positive Philadelphia-positive acute lymphoblastic leukemia	8.73E-03			DDR1	1
	Cancer, Hematological Disease, Immunological Disease, Organismal Injury and Abnormalities	BCR-ABL T315A-positive Philadelphia-positive acute lymphoblastic leukemia	relapsed BCR-ABL T315A-positive Philadelphia-positive acute lymphoblastic leukemia	8.73E-03			DDR1	1
	Cancer, Hematological Disease, Immunological Disease, Organismal Injury and Abnormalities	BCR-ABL V299L-positive Philadelphia-positive acute lymphoblastic leukemia	relapsed BCR-ABL V299L-positive Philadelphia-positive acute lymphoblastic leukemia	8.73E-03			DDR1	1
	Cellular Assembly and Organization, Cellular Compromise	retraction	retraction of pseudopodia	8.73E-03			GPI	1
	Hair and Skin Development and Function, Organ Morphology	scaling	scaling of skin	8.73E-03			DBI	1
	Cell Cycle	senescence	senescence of cervical cancer cell lines	8.73E-03			HSPA1A/HSPA1B	1
	Auditory and Vestibular System Development and Function	size	size of superior semicircular canal	8.73E-03			EFNB2	1
	Cell-To-Cell Signaling and Interaction, Cellular Growth and Proliferation, Hematological System Development and Function, Inflammatory Response	stimulation	stimulation of Kupffer cells	8.73E-03			HMGB1	1
	Cellular Function and Maintenance	switching	switching of T lymphocytes	8.73E-03			CD46	1
	Cell Signaling, Nucleic Acid Metabolism, Small Molecule Biochemistry	synthesis	synthesis of GTP	8.73E-03			NME2	1
	Lipid Metabolism, Small Molecule Biochemistry	synthesis	synthesis of stearic acid	8.73E-03			FASN	1
	Hair and Skin Development and Function, Organ Morphology	thickness	thickness of skin	8.73E-03			GSTP1	1
	Cancer, Gastrointestinal Disease	tongue squamous cell carcinoma	tongue squamous cell carcinoma	8.73E-03			EZR	1
	Carbohydrate Metabolism, Lipid Metabolism, Small Molecule Biochemistry	transmission	transmission of lipopolysaccharide	8.73E-03			HMGB1	1
	Amino Acid Metabolism, Molecular Transport, Small Molecule Biochemistry	uptake	uptake of L-serine	8.73E-03			SLC3A2	1
	Cancer, Gastrointestinal Disease	upper gastrointestinal tract cancer	upper gastrointestinal tract cancer	8.87E-03			EZR,F11R,FASN,GSTP1,HDGF,SFN	6
	Energy Production, Nucleic Acid Metabolism, Small Molecule Biochemistry	metabolism	metabolism of ATP	8.90E-03			AK2,HSPA1A/HSPA1B,RBBP4	3
	Cancer, Tumor Morphology	progression	progression of carcinoma	8.93E-03			GSTP1,HMGB1	2
	Immunological Disease	systemic autoimmune syndrome	systemic autoimmune syndrome	9.00E-03			APLP2,DDR1,F11R,HMGB1,HSPA1A/HSPA1B,LDHB,PRDX2,SLC3A2	8
	Gene Expression	binding	binding of DNA fragment	9.47E-03			HMGB1,PCNA	2
	Organismal Functions	weakness	weakness	9.47E-03			APLP2,DBI	2
	Embryonic Development, Hair and Skin Development and Function, Organ Development, Organismal Development, Tissue Development	formation	formation of epidermis	9.53E-03			DBI,NME2,PLOD3	3
	Cardiovascular System Development and Function, Cellular Movement	migration	migration of endothelial cells	9.59E-03		1.225	EFNB2,F11R,HMGB1,TNFRSF12A	4
	Cancer	malignant neoplasm of aerodigestive tract	malignant neoplasm of aerodigestive tract	9.70E-03			EZR,F11R,FASN,GSTP1,SFN	5
	Cancer, Organismal Injury and Abnormalities, Reproductive System Disease	prostatic carcinoma	prostatic carcinoma	9.93E-03			CKB,CLSTN1,GSTP1,RBBP4	4
	Cell Death and Survival	cell death	cell death of tumor cell lines	1.01E-02	Decreased	-2.221	EZR,FASN,GLO1,GPI,GSTP1,HSPA1A/HSPA1B,PCNA,PRDX2,SFN,SLC3A2	10
	Organismal Functions, Organismal Injury and Abnormalities	healing	healing of lesion	1.02E-02			EFNB2,HMGB1,SLC3A2	3
	Cellular Growth and Proliferation, Tissue Development	proliferation	proliferation of epithelial cells	1.03E-02		0.152	EFNB2,EZR,NME2,SFN,TNFRSF12A	5
	Cancer, Organismal Injury and Abnormalities, Reproductive System Disease	prostate cancer	prostate cancer	1.05E-02			CKB,CLSTN1,FASN,GSTP1,PCNA,RBBP4	6
	Cancer, Hematological Disease, Immunological Disease	Waldenstrom's macroglobulinemia	Waldenstrom's macroglobulinemia	1.06E-02			F11R,FASN,PCNA	3
	Lipid Metabolism, Molecular Transport, Small Molecule Biochemistry	accumulation	accumulation of asialo GM2 ganglioside	1.09E-02			HEXA	1
	Inflammatory Response	acute inflammatory response	acute inflammatory response of lung	1.09E-02			HMGB1	1
	Cell Death and Survival	apoptosis	apoptosis of salivary mucous cells	1.09E-02			RBBP4	1
	Cell-To-Cell Signaling and Interaction, Skeletal and Muscular System Development and Function, Tissue Development	attachment	attachment of smooth muscle cells	1.09E-02			DDR1	1
	Cell-To-Cell Signaling and Interaction, Tissue Development	cell-cell adhesion	cell-cell adhesion of breast cell lines	1.09E-02			GPI	1
	Cell-To-Cell Signaling and Interaction, Hematological System Development and Function, Tissue Development	conjugation	conjugation of T lymphocytes	1.09E-02			EZR	1
	Cell-mediated Immune Response, Cellular Development, Cellular Function and Maintenance, Hematological System Development and Function, Hematopoiesis, Lymphoid Tissue Structure and Development	differentiation	differentiation of Th1 effector cells	1.09E-02			EFNB2	1
	Cellular Assembly and Organization	fusion	fusion of chromosome ends	1.09E-02			HSPA1A/HSPA1B	1
	Cellular Growth and Proliferation, Organismal Development	growth	growth of Schizosaccharomyces pombe	1.09E-02			RANBP1	1
	Cardiovascular Disease, Organismal Injury and Abnormalities	hemorrhagic shock	hemorrhagic shock	1.09E-02			HMGB1	1
	Inflammatory Response, Tissue Development	inflammation	inflammation of vascular tissue	1.09E-02			DDR1	1
	Cell Signaling, Molecular Transport, Nucleic Acid Metabolism, Small Molecule Biochemistry	mobilization	mobilization of cyclic AMP	1.09E-02			SET	1
	Cellular Assembly and Organization, Cellular Function and Maintenance	organization	organization of asters	1.09E-02			EZR	1
	Tissue Morphology	permeability	permeability of mucosa	1.09E-02			HMGB1	1
	Cellular Development, Cellular Growth and Proliferation, Hematological System Development and Function, Hematopoiesis, Tissue Development	proliferation	proliferation of erythroid precursor cells	1.09E-02			TNFRSF12A	1
	Hematological System Development and Function, Hematopoiesis, Tissue Morphology	quantity	quantity of pro T4 thymocytes	1.09E-02			EFNB2	1
	Cell-To-Cell Signaling and Interaction, Cellular Movement, Hematological System Development and Function, Immune Cell Trafficking	recruitment	recruitment of myeloid-derived suppressor cells	1.09E-02			HMGB1	1
	Molecular Transport, Protein Synthesis	release	release of cytokine	1.09E-02			HMGB1	1
	Infectious Disease	replication	replication of Reoviridae	1.09E-02			F11R	1
	Connective Tissue Disorders, Hematological Disease, Organismal Injury and Abnormalities	schistocytosis	schistocytosis	1.09E-02			PRDX2	1
	Organismal Injury and Abnormalities	sclerosis	sclerosis	1.09E-02			DDR1	1
	Cell Morphology	size	size of breast cancer cell lines	1.09E-02			RBBP4	1
	Auditory and Vestibular System Development and Function	size	size of posterior semicircular canal	1.09E-02			EFNB2	1
	Cardiovascular System Development and Function, Cell Morphology, Cellular Development, Organismal Development, Tissue Development	sprouting	sprouting of microvascular endothelial cells	1.09E-02			HMGB1	1
	Cell-To-Cell Signaling and Interaction, Cellular Growth and Proliferation, Hematological System Development and Function	suppression	suppression of effector T lymphocytes	1.09E-02			CD46	1
	Nucleic Acid Metabolism, Small Molecule Biochemistry	synthesis	synthesis of NADPH	1.09E-02			FASN	1
	Amino Acid Metabolism, Molecular Transport, Small Molecule Biochemistry	transport	transport of branched chain amino acids	1.09E-02			SLC3A2	1
	Amino Acid Metabolism, Molecular Transport, Small Molecule Biochemistry	uptake	uptake of L-phenylalanine	1.09E-02			SLC3A2	1
	Amino Acid Metabolism, Molecular Transport, Small Molecule Biochemistry	uptake	uptake of arginine	1.09E-02			SLC3A2	1
	Amino Acid Metabolism, Drug Metabolism, Molecular Transport, Small Molecule Biochemistry	uptake	uptake of levothyroxine	1.09E-02			SLC3A2	1
	Nervous System Development and Function	visual placing reflex	visual placing reflex	1.09E-02			HEXA	1
	Cancer, Gastrointestinal Disease	oral cavity carcinoma	oral cavity carcinoma	1.14E-02			EZR,F11R,FASN	3
	Cellular Movement, Hematological System Development and Function, Immune Cell Trafficking	transmigration	transmigration of mononuclear leukocytes	1.15E-02			EFNB2,F11R	2
	Cardiovascular System Development and Function, Cell Morphology, Cellular Development, Organismal Development, Tissue Development	branching	branching of endothelial cells	1.18E-02			EFNB2,HMGB1	2
	Cell-mediated Immune Response, Cellular Development, Cellular Function and Maintenance, Hematological System Development and Function, Hematopoiesis, Lymphoid Tissue Structure and Development	development	T cell development	1.20E-02		1.432	CD46,EFNB2,HMGB1,PRDX2,SLC3A2	5
	Infectious Disease	replication	replication of RNA virus	1.20E-02			EFNB2,F11R,FASN,HMGB1,PRDX2	5
	Cell Morphology, Cellular Assembly and Organization, Cellular Function and Maintenance	formation	formation of cellular protrusions	1.22E-02		0.555	DDR1,EFNB2,EZR,FASN,HMGB1,RANBP1,TNFRSF12A	7
	Cancer	invasion	invasion of tissue	1.22E-02			EZR,FASN,SET	3
	Tissue Development	accumulation	accumulation of cells	1.27E-02			DDR1,FASN,HMGB1,KRT19	4
	Carbohydrate Metabolism, Lipid Metabolism, Small Molecule Biochemistry	activation	activation of lipopolysaccharide	1.31E-02			HMGB1	1
	Tissue Development	aggregation	aggregation of lymphoma cell lines	1.31E-02			SLC3A2	1
	Cellular Assembly and Organization	association	association of telomeres	1.31E-02			SFN	1
	Drug Metabolism, Endocrine System Development and Function, Lipid Metabolism, Small Molecule Biochemistry	binding	binding of beta-estradiol	1.31E-02			SFN	1
	Cell-To-Cell Signaling and Interaction, Reproductive System Development and Function	binding	binding of oocytes	1.31E-02			SLC3A2	1
	Cellular Development, Cellular Growth and Proliferation	cell proliferation	cell proliferation of tumor cell lines	1.31E-02			KRT19	1
	Cell Cycle	cell cycle progression	delay in cell cycle progression of lymphoblastoid cell lines	1.31E-02			PCNA	1
	Cellular Movement, Immune Cell Trafficking	diapedesis	diapedesis of leukocytes	1.31E-02			F11R	1
	Cancer, Cellular Development, Tumor Morphology	differentiation	differentiation of erythroleukemia cells	1.31E-02			HMGB1	1
	Hematological Disease	echinocytosis	echinocytosis	1.31E-02			PRDX2	1
	Connective Tissue Disorders, Inflammatory Disease, Skeletal and Muscular Disorders	experimentally-induced arthritis	experimentally-induced arthritis of ankle joint	1.31E-02			GPI	1
	Carbohydrate Metabolism, Molecular Transport, Small Molecule Biochemistry	flux	flux of D-glucose	1.31E-02			GPI	1
	Cellular Growth and Proliferation, Organismal Development	growth	growth of Legionella pneumophila	1.31E-02			RANBP1	1
	Cancer, Cardiovascular Disease	hyperplasia	hyperplasia of neointima	1.31E-02			HMGB1	1
	Lymphoid Tissue Structure and Development, Organ Morphology, Organismal Development	lack	lack of marginal zone of spleen	1.31E-02			SFN	1
	Cancer, Respiratory Disease	lung metastasis	lung metastasis of melanoma cell lines	1.31E-02			PRDX2	1
	Carbohydrate Metabolism, Small Molecule Biochemistry	metabolism	metabolism of glucose-6-phosphate	1.31E-02			GPI	1
	Cardiovascular System Development and Function, Hair and Skin Development and Function, Organismal Development	neovascularization	neovascularization of skin	1.31E-02			EFNB2	1
	Endocrine System Disorders, Gastrointestinal Disease, Immunological Disease, Metabolic Disease	insulin-dependent diabetes mellitus	onset of insulin-dependent diabetes mellitus	1.31E-02			SLC3A2	1
	Hematological System Development and Function, Hematopoiesis, Tissue Morphology	quantity	quantity of DN1 cells	1.31E-02			EFNB2	1
	Embryonic Development, Organismal Development, Reproductive System Development and Function, Tissue Morphology	quantity	quantity of spongiotrophoblasts	1.31E-02			KRT19	1
	Tissue Morphology	quantity	quantity of thymic epithelial cells	1.31E-02			EFNB2	1
	Cardiovascular System Development and Function, Cell-To-Cell Signaling and Interaction, Cellular Movement	recruitment	recruitment of endothelial progenitor cells	1.31E-02			HMGB1	1
	Lipid Metabolism, Small Molecule Biochemistry	synthesis	synthesis of palmitic acid	1.31E-02			FASN	1
	Cellular Movement, Hematological System Development and Function, Immune Cell Trafficking	transmigration	transmigration of PBMCs	1.31E-02			EFNB2	1
	Amino Acid Metabolism, Molecular Transport, Small Molecule Biochemistry	uptake	uptake of L-aspartic acid	1.31E-02			SLC3A2	1
	Amino Acid Metabolism, Molecular Transport, Small Molecule Biochemistry	uptake	uptake of L-triiodothyronine	1.31E-02			SLC3A2	1
	Gene Expression	binding	binding of DNA	1.35E-02		0.551	GSTP1,HMGB1,HSPA1A/HSPA1B,PCNA,SET	5
	Cardiovascular System Development and Function, Cell Morphology, Cellular Development, Organismal Development, Tissue Development	tubulation	tubulation of vascular endothelial cells	1.36E-02			EFNB2,F11R	2
	Lipid Metabolism, Small Molecule Biochemistry	binding	binding of lipid	1.39E-02			HMGB1,SFN	2
	Cell-mediated Immune Response, Cellular Development, Cellular Function and Maintenance, Hematological System Development and Function, Hematopoiesis, Lymphoid Tissue Structure and Development	differentiation	differentiation of Th17 cells	1.39E-02			EFNB2,SLC3A2	2
	DNA Replication, Recombination, and Repair	excision repair	excision repair	1.43E-02			HMGB1,PCNA	2
	Cellular Growth and Proliferation, Hematological System Development and Function	inhibition	inhibition of leukocytes	1.46E-02			CD46,HMGB1	2
	Cell Cycle, Cell-To-Cell Signaling and Interaction, Cellular Growth and Proliferation	contact growth inhibition	contact growth inhibition of tumor cell lines	1.49E-02			GPI,HMGB1	2
	Cancer, Hematological Disease, Immunological Disease, Organismal Injury and Abnormalities	Philadelphia chromosome negative chronic myelogenous leukemia	Philadelphia chromosome negative chronic myelogenous leukemia	1.52E-02			DDR1	1
	Inflammatory Response	activation	activation of complement factor	1.52E-02			CD46	1
	Behavior	animal rolling	animal rolling	1.52E-02			APLP2	1
	Psychological Disorders	anxiety disorders with panic attacks	anxiety disorders with panic attacks	1.52E-02			DBI	1
	Cellular Assembly and Organization	binding	binding of actin cytoskeleton	1.52E-02			EZR	1
	DNA Replication, Recombination, and Repair	cleavage	cleavage of plasmid DNA	1.52E-02			NME2	1
	Cancer, Cellular Development, Cellular Growth and Proliferation, Tumor Morphology	colony formation	colony formation of glioma cells	1.52E-02			EZR	1
	Cell-To-Cell Signaling and Interaction	conjugation	conjugation of lymphoma cell lines	1.52E-02			EZR	1
	Drug Metabolism, Endocrine System Development and Function, Lipid Metabolism, Small Molecule Biochemistry	conversion	conversion of beta-estradiol	1.52E-02			GSTP1	1
	Cellular Assembly and Organization	erosion	erosion of telomeres	1.52E-02			HNRNPD	1
	DNA Replication, Recombination, and Repair, Nucleic Acid Metabolism, Small Molecule Biochemistry	excision repair	excision repair of nucleotide	1.52E-02			PCNA	1
	Cell-To-Cell Signaling and Interaction, Connective Tissue Development and Function, Tissue Development	fusion	fusion of fibroblast cell lines	1.52E-02			CD46	1
	Cellular Growth and Proliferation, Hematological System Development and Function	inhibition	inhibition of dendritic cells	1.52E-02			HMGB1	1
	Digestive System Development and Function, Endocrine System Development and Function, Hepatic System Development and Function	insulin sensitivity	insulin sensitivity of liver	1.52E-02			FASN	1
	Cell Death and Survival	killing	killing of fibroblasts	1.52E-02			HSPA1A/HSPA1B	1
	Cellular Assembly and Organization, Cellular Function and Maintenance	localization	localization of Golgi apparatus	1.52E-02			ANP32A	1
	Cellular Development, Hematopoiesis	maturation	maturation of myeloid dendritic cells	1.52E-02			HMGB1	1
	Connective Tissue Disorders, Inflammatory Disease, Skeletal and Muscular Disorders	arthritis	onset of arthritis	1.52E-02			HMGB1	1
	Nervous System Development and Function, Tissue Morphology	quantity	quantity of Cajal-Retzius neurons	1.52E-02			APLP2	1
	Tissue Morphology	quantity	quantity of colon cancer cell lines	1.52E-02			SFN	1
	Hematological System Development and Function, Hematopoiesis, Tissue Morphology	quantity	quantity of pro-T3 thymocytes	1.52E-02			EFNB2	1
	Cellular Movement	segregation	segregation of cells	1.52E-02			APLP2	1
	Cancer, Gastrointestinal Disease, Respiratory Disease	pharyngeal tumor	pharyngeal tumor	1.52E-02			PCNA,SFN	2
	Infectious Disease	replication	replication of Flaviviridae	1.52E-02			FASN,HMGB1	2
	Cellular Development, Cellular Growth and Proliferation, Skeletal and Muscular System Development and Function, Tissue Development	proliferation	proliferation of muscle cells	1.54E-02		1.964	DDR1,EFNB2,HMGB1,TNFRSF12A	4
	Embryonic Development, Hair and Skin Development and Function, Organ Development, Organismal Development, Tissue Development	formation	formation of skin	1.54E-02			DBI,NME2,PLOD3,SFN	4
	Cancer, Cellular Development, Cellular Growth and Proliferation, Tumor Morphology	proliferation	proliferation of cancer cells	1.58E-02		1.964	EZR,FASN,HDGF,HMGB1	4
	Connective Tissue Disorders, Immunological Disease, Inflammatory Disease, Skeletal and Muscular Disorders	polyarticular juvenile rheumatoid arthritis	polyarticular juvenile rheumatoid arthritis	1.59E-02			F11R,HSPA1A/HSPA1B	2
	Drug Metabolism, Endocrine System Development and Function, Lipid Metabolism, Small Molecule Biochemistry, Vitamin and Mineral Metabolism	synthesis	synthesis of progesterone	1.59E-02			DBI,TNFRSF12A	2
	Hematological System Development and Function	hemostasis	hemostasis	1.70E-02			APLP2,CLIC1,GPI	3
	Cardiovascular Disease	vascular disease	vascular disease	1.71E-02			CD46,DDR1,HMGB1,HSPA1A/HSPA1B,PCNA,PRDX2,TNFRSF12A	7
	Embryonic Development, Organ Development, Organ Morphology, Organismal Development, Renal and Urological System Development and Function, Reproductive System Development and Function, Tissue Development	abnormal morphology	abnormal morphology of lactiferous duct	1.74E-02			DDR1	1
	Tissue Development	accumulation	accumulation of colon cancer cell lines	1.74E-02			FASN	1
	Lipid Metabolism, Molecular Transport, Small Molecule Biochemistry	accumulation	accumulation of ganglioside GM2	1.74E-02			HEXA	1
	Cardiovascular System Development and Function, Embryonic Development, Organismal Development, Tissue Development	angiogenesis	angiogenesis of yolk sac	1.74E-02			EFNB2	1
	Lipid Metabolism, Small Molecule Biochemistry	catabolism	catabolism of ganglioside	1.74E-02			HEXA	1
	Small Molecule Biochemistry	catabolism	catabolism of heme	1.74E-02			PRDX2	1
	Cellular Movement, Hematological System Development and Function, Immune Cell Trafficking, Inflammatory Response	chemotaxis	chemotaxis of monocyte-derived macrophages	1.74E-02			HMGB1	1
	Cellular Development, Hematological System Development and Function, Hematopoiesis, Tissue Development	differentiation	differentiation of erythroid precursor cells	1.74E-02			TNFRSF12A	1
	Infectious Disease	entrance	entrance of Herpesviridae	1.74E-02			CD46	1
	Cancer, Cellular Development	immortalization	immortalization of keratinocytes	1.74E-02			SFN	1
	Lipid Metabolism, Nucleic Acid Metabolism, Small Molecule Biochemistry	metabolism	metabolism of acetyl-coenzyme A	1.74E-02			FASN	1
	Cellular Assembly and Organization, Cellular Function and Maintenance	quantity	quantity of microvilli	1.74E-02			EZR	1
	Cell-To-Cell Signaling and Interaction, Cellular Movement, Skeletal and Muscular System Development and Function	recruitment	recruitment of smooth muscle cells	1.74E-02			EFNB2	1
	Infectious Disease	replication	replication of Dengue virus 2	1.74E-02			HMGB1	1
	DNA Replication, Recombination, and Repair	synthesis	synthesis of DNA fragment	1.74E-02			HDGF	1
	Neurological Disease	amyotrophic lateral sclerosis	amyotrophic lateral sclerosis	1.75E-02			DBI,EZR,FASN	3
	Cell-mediated Immune Response, Cellular Development, Cellular Function and Maintenance, Hematological System Development and Function, Hematopoiesis, Lymphoid Tissue Structure and Development	differentiation	differentiation of T lymphocytes	1.76E-02		1.131	CD46,EFNB2,PRDX2,SLC3A2	4
	Cell-To-Cell Signaling and Interaction, Hematological System Development and Function	activation	activation of blood cells	1.78E-02		0.529	CD46,CLIC1,DDR1,EFNB2,HMGB1,TNFRSF12A	6
	Cellular Growth and Proliferation, Connective Tissue Development and Function, Tissue Development	colony formation	colony formation of fibroblast cell lines	1.84E-02			HSPA1A/HSPA1B,SLC3A2	2
	Organismal Injury and Abnormalities	wound	Wound	1.86E-02			EFNB2,HMGB1,SLC3A2	3
	Cellular Movement, Renal and Urological System Development and Function	migration	migration of kidney cell lines	1.88E-02			DDR1,EZR	2
	Organismal Survival	organismal death	organismal death	1.92E-02	Decreased	-2.089	APLP2,DBI,DDR1,EFNB2,FASN,GSTP1,HEXA,HMGB1,HNRNPD,KRT19,PCNA,PLOD3,SLC3A2	13
	Cell Death and Survival	apoptosis	apoptosis of colon cancer cell lines	1.94E-02			FASN,GSTP1,SFN	3
	Cancer, Hematological Disease, Immunological Disease, Organismal Injury and Abnormalities	BCR-ABL V299L positive Philadelphia-positive chronic myeloid leukemia	BCR-ABL V299L positive Philadelphia-positive chronic myeloid leukemia	1.95E-02			DDR1	1
	Embryonic Development, Tissue Morphology	abnormal morphology	abnormal morphology of Reichert's membrane	1.95E-02			PLOD3	1
	Organismal Development, Skeletal and Muscular System Development and Function	shape	abnormal shape of rib cage	1.95E-02			HEXA	1
	Cardiovascular System Development and Function, Tissue Development	activation	activation of vascular endothelial tissue	1.95E-02			HMGB1	1
	Organismal Injury and Abnormalities, Renal and Urological Disease	bleeding	bleeding of kidney	1.95E-02			HNRNPD	1
	Small Molecule Biochemistry	catabolism	catabolism of aldehyde	1.95E-02			GPI	1
	Cell Morphology, Embryonic Development, Hematopoiesis, Organ Development, Organismal Development	cellularity	cellularity of spleen	1.95E-02			EFNB2	1
	Cellular Movement, Hematological System Development and Function, Immune Cell Trafficking, Inflammatory Response	chemotaxis	chemotaxis of bone marrow-derived macrophages	1.95E-02			HMGB1	1
	Embryonic Development, Organismal Development	cleavage	cleavage of embryo	1.95E-02			APLP2	1
	Connective Tissue Disorders, Dermatological Diseases and Conditions, Immunological Disease, Inflammatory Disease, Skeletal and Muscular Disorders	cutaneous lupus erythematosus	cutaneous lupus erythematosus	1.95E-02			HMGB1	1
	Cellular Development, Hematological System Development and Function, Hematopoiesis, Humoral Immune Response	differentiation	differentiation of Ab-secreting B cells	1.95E-02			EZR	1
	Embryonic Development, Organismal Development, Reproductive System Development and Function	fertilization	fertilization of oocytes	1.95E-02			SLC3A2	1
	Organismal Functions, Organismal Injury and Abnormalities	healing	healing of ulcer	1.95E-02			HMGB1	1
	Hematological Disease, Metabolic Disease, Nutritional Disease	hemosiderosis	hemosiderosis	1.95E-02			PRDX2	1
	Cellular Development, Hematopoiesis	maturation	maturation of plasmacytoid dendritic cells	1.95E-02			HMGB1	1
	Cellular Movement	migration	migration of chondrosarcoma cells	1.95E-02			HMGB1	1
	Cell Morphology	morphology	morphology of hepatoma cell lines	1.95E-02			F11R	1
	Nucleic Acid Metabolism, Small Molecule Biochemistry	phosphorylation	phosphorylation of nucleoside diphosphates	1.95E-02			NME2	1
	Cellular Development, Cellular Growth and Proliferation, Hematological System Development and Function, Hematopoiesis, Inflammatory Response	proliferation	proliferation of colony-forming granulocyte-macrophages	1.95E-02			GSTP1	1
	Cell-To-Cell Signaling and Interaction, Cellular Growth and Proliferation, Hematological System Development and Function, Inflammatory Response	stimulation	stimulation of monocytes	1.95E-02			HMGB1	1
	Nucleic Acid Metabolism, Small Molecule Biochemistry	synthesis	synthesis of ADP	1.95E-02			AK2	1
	Nucleic Acid Metabolism, Small Molecule Biochemistry	synthesis	synthesis of purine base	1.95E-02			PAICS	1
	Amino Acid Metabolism, Molecular Transport, Small Molecule Biochemistry	transport	transport of aromatic amino acid	1.95E-02			SLC3A2	1
	Amino Acid Metabolism, Molecular Transport, Small Molecule Biochemistry	uptake	uptake of leucine	1.95E-02			SLC3A2	1
	Lipid Metabolism, Small Molecule Biochemistry	metabolism	metabolism of membrane lipid derivative	1.99E-02			APLP2,FASN,HEXA,PRDX2	4
	Carbohydrate Metabolism	glycolysis	glycolysis of cells	1.99E-02			GPI,TPI1	2
	Cancer	upper aero-digestive squamous cell carcinoma	upper aero-digestive squamous cell carcinoma	2.00E-02			EZR,F11R,GSTP1	3
	Cancer	squamous-cell carcinoma	squamous-cell carcinoma	2.00E-02			AK2,EZR,F11R,GSTP1,PCNA,TNFRSF12A	6
	Cancer	neoplasia	neoplasia of cells	2.04E-02		-0.339	FASN,GPI,PRDX2,SFN	4
