# Supplementary material for: Stroma derived COL6A3 is a potential prognosis marker of colorectal carcinoma revealed by quantitative proteomics
Source: Oncotarget. 2015 Aug 12;6(30):29929–46. doi: 10.18632/oncotarget.4966 (PMC4745773; doi:10.18632/oncotarget.4966)
Supplement: Supplementary file 6 [file oncotarget-06-29929-s006.xlsx]

## Sheet: Sheet1
Supplementary Table 5. The clinicopathological factors of the colorectal cancer patients in the tissue microarray.
The tissue microarray is a commercial product of Shanghai Outdo Biotech, China (catalog no. HCol- Ade180Sur-04).
an/a indicates that there were no suitable regions for optical density analysis.
b0.43 is the cutoff for determine positive staining of COL6A3 in the cancer stroma.
																		Stroma expression of COL6A3a					Epithelia expression of COL6A3
Code	Operation time	Survival state	Survival state	Follow-up time	Survival time	Sex	Age	Pathological type	Grade	Size	Volume (cm3)	Lymph node number	Postive lymph node	T	N	M	The AJCC Cancer Staging, 7th Edition	Normal tissue (Mean integrated optical density)	Cancer (Mean integrated optical density)	Manual scoring for cancer			Normal tissue (Mean integrated optical density)	Cancer (Mean integrated optical density)	Manual scoring for cancer
RDgCol0706A0585	2007.5	Alive	0	2013.8	75	M	47	Adenocarcinoma	I	3×2×1.5cm	9	8	0	T1	N0	M0	1	0.0362963	0.0327234	-	0.901564	L	0.110239	0.131357	+
RDgCol0705A0524	2007.3	Alive	0	2013.8	77	F	82	Adenocarcinoma	I	9×5.5×3cm	148.5	2	0	T2	N0	M0	1	0.036623	0.0346364	-	0.945755	L	0.118812	0.15357	+
RDgCol0705A0526	2007.4	Dead	1	2008-09-19	17	M	73	Adenocarcinoma	I	5.5×4.5×2.5cm	61.875	7	1	T1	N1a	M1a	4A	0.0062437	0.0509238	+	8.15603	H	0.134237	0.0468678	+
RDgCol0706A0587	2007.5	Dead	1	2012-10-17	65	M	87	Adenocarcinoma	I	4.5×4×2cm	36	2	0	T3	N0	M0	2A	0.0472015	0.0545594	+	1.15588	L	0.183247	0.181268	+
RDgCol0706A0596	2007.5	Alive	0	2013.8	75	F	64	Adenocarcinoma	I	5×5×1.5cm	37.5	2	1	T3	N1a	M0	3B	0.0231528	0.0640703	+	2.76728	H	0.134861	0.103672	+
RDgCol0705A0538	2007.4	Dead	1	2011-12-01	56	M	74	Adenocarcinoma	I-II	4×3×1.5cm/2.8×2×2cm	18/11.2	13	0	T3	N0	M0	2A	0.028458	0.0198362	-	0.697034	L	0.10981	0.0218211	-
RDgCol0706A0584	2007.5	Alive	0	2013.8	75	M	55	Adenocarcinoma	I-II	6×5×1.5cm	45	5	0	T3	N0	M0	2A	0.0341837	0.10047	+	2.93912	H	0.118437	0.0717456	+
RDgCol0705A0544	2007.4	Alive	0	2013.8	76	M	58	Adenocarcinoma	I-II	5×5×1.5cm	37.5	3	0	T3	N0	M0	2A	n/a	0.124642	+	n/a		n/a	0.0673559	+
RDgCol0705A0528	2007.4	Alive	0	2013.8	76	M	78	Adenocarcinoma	I-III	2.7×2.5×2cm	13.5	4	0	T1	N0	M0	1	0.0139932	0.0281351	-	2.01062	H	0.125035	0.00479677	-
RDgCol0609A0289	2006.8	Dead	1	2007-01-25	5	M	72	Adenocarcinoma	I-III	4×2.5×2cm	20	n/a	n/a	T3	N0	M0	2A	0.0134512	n/a	n/a	n/a		0.123612	n/a	n/a
RDgCol0611A0309	2006.9	Dead	1	2008-11-03	26	M	83	Adenocarcinoma	II	7.5×5×2cm	75	6	2	T4b	N1b	M0	3C	0.0211716	0.0050073	-	0.23651	L	0.144341	0.0424251	-
RDgCol0704A0460	2007.3	Dead	1	2012-05-23	62	M	80	Adenocarcinoma	II	8×5×5cm	200	8	0	T3	N0	M0	2A	0.0143907	0.00517708	-	0.359752	L	0.119536	0.0880388	+
RDgCol0706A0590	2007.5	Alive	0	2013.8	75	F	58	Adenocarcinoma	II	3.5×2×1.5cm	10.5	n/a	n/a	T3	N0	M0	2A	0.008202	0.00708346	-	0.863627	L	0.09203	0.0436887	+
RDgCol0704A0447	2007.2	Dead	1	2011-06-26	52	F	80	Adenocarcinoma	II	4×4×1.5cm	24	8	0	T3	N0	M0	2A	0.0106175	0.0179053	-	1.68639	L	0.101651	0.00830129	-
RDgCol0706A0586	2007.5	Alive	0	2013.8	75	F	63	Adenocarcinoma	II	4.5×4×1cm	18	8	2	T3	N1b	M0	3B	0.0238645	0.0180846	-	0.7578	L	0.145444	0.0438797	+
RDgCol0704A0445	2007.2	Alive	0	2013.8	78	F	62	Adenocarcinoma	II	15×10×10cm/2×2×1.5cm	1500/6	10	0	n/a	N0	n/a	n/a	0.026146	0.0211875	-	0.810353	L	0.132969	0.0791709	+
RDgCol0609A0280	2006.7	Alive	0	2013.8	85	F	81	Adenocarcinoma	II	9×7×3cm	189	n/a	n/a	T3	N0	M0	2A	0.0278341	0.021364	-	0.767548	L	0.137974	0.0340901	-
RDgCol0706A0579	2007.5	Dead	1	2007-11-29	6	F	73	Adenocarcinoma	II	5×4×1.3cm	26	n/a	0	T3	N1c	M0	3B	0.0282339	0.0244434	-	0.865749	L	0.132012	0.0158901	-
RDgCol0704A0452	2007.3	Dead	1	2008-01-22	10	F	67	Adenocarcinoma	II	15×10×10cm/2×2×1.5cm	1500/6	4	1	T4a	N1a	M0	3B	0.0427251	0.0250952	-	0.587364	L	0.0819398	0.0408947	-
RDgCol0706A0591	2007.5	Alive	0	2013.8	75	F	75	Adenocarcinoma	II	7×4×1cm	28	5	0	T3	N0	M0	2A	0.0511742	0.0291996	-	0.570592	L	0.14931	0.0225773	-
RDgCol0704A0431	2007.1	Dead	1	2011-03-09	50	M	62	Adenocarcinoma	II	1-4×3×3cm	22.5	6	0	T3	N0	M0	2A	0.0237303	0.029916	-	1.26066	L	0.117905	0.0353603	-
RDgCol0704A0464	2007.3	Alive	0	2012-08-16	n/a	M	67	Adenocarcinoma	II	15×13×11cm	2145	10	0	T3	N0	M0	2A	0.0305885	0.0301735	-	0.986432	L	0.144446	0.0335574	-
RDgCol0704A0438	2007.1	Alive	0	2013.8	79	F	70	Adenocarcinoma	II	7×7×4cm	196	6	2	T3	N1b	M0	3B	0.00550989	0.0325291	-	5.90376	H	0.0866056	0.0105423	-
RDgCol0704A0461	2007.3	Alive	0	2013.8	77	F	79	Adenocarcinoma	II	3×3×2cm	18	14	2	T3	N1b	M0	3B	0.0163305	0.0336597	-	2.06115	H	0.113671	0.109775	+
RDgCol0704A0459	2007.3	Alive	0	2013.8	77	M	65	Adenocarcinoma	II	5.5×3×0.8cm	13.2	3	0	T3	N0	M0	2A	0.0158782	0.0369042	-	2.3242	H	0.106119	0.0494761	+
RDgCol0705A0534	2007.4	Alive	0	2012-08-16	n/a	F	60	Adenocarcinoma	II	4×2×1.3cm	10.4	4	2	T3	N1b	M0	3B	0.0117166	0.037933	-	3.23755	H	0.128624	0.0433757	+
RDgCol0611A0311	2006.9	Dead	1	2008-10-16	25	F	52	Adenocarcinoma	II	5×4×2.5cm	50	25	6	T3	N2a	M0	3B	0.0480143	0.0388984	-	0.810142	L	0.154275	0.0312583	-
RDgCol0609A0284	2006.8	Alive	0	2013.8	84	M	71	Adenocarcinoma	II	6×4×1.5cm	36	n/a	n/a	T3	N0	M0	2A	0.0348172	0.0394911	-	1.13424	L	0.133489	0.044686	+
RDgCol0609A0277	2006.7	Alive	0	2013.8	85	M	62	Adenocarcinoma	II	4×3.5×1.5cm	21	5	0	T3	N0	M0	2A	0.030094	0.0410817	-	1.36511	L	0.0689572	0.0342828	-
RDgCol0704A0466	2007.3	Alive	0	2013.8	77	M	62	Adenocarcinoma	II	6×6×3cm	108	9	0	T3	N0	M0	2A	0.0174629	0.0421272	-	2.41238	H	0.12764	0.0292305	-
RDgCol0704A0441	2007.2	Dead	1	2008-06-26	16	F	79	Adenocarcinoma	II	6×6×5cm	180	5	2	T4b	N1b	M0	3C	0.0401715	0.0430145	+	1.07077	L	0.10398	0.0668345	+
RDgCol0706A0577	2007.5	Dead	1	2008-04-29	11	M	76	Adenocarcinoma	II	3.5×3×1cm/7×6×3cm	10.5/126	4	0	T3	N0	M0	2A	0.0202357	0.0456894	+	2.25786	H	0.0845027	0.0101521	-
RDgCol0706A0606	2007.5	Alive	0	2013.8	75	F	74	Adenocarcinoma	II	6.5×6×4.5cm	175.5	11	0	T2	N0	M0	1	0.026713	0.0457053	+	1.71098	L	0.164292	0.150817	+
RDgCol0706A0576	2007.5	Alive	0	2013.8	75	F	54	Adenocarcinoma	II	4×4×1cm	16	7	0	T3	N0	M0	2A	0.0135067	0.0461694	+	3.41825	H	0.108968	0.0625332	+
RDgCol0706A0593	2007.5	Dead	1	2010-03-29	34	M	84	Adenocarcinoma	II	9×8×3cm	216	1	0	T3	N0	M0	2A	0.0366374	0.0471236	+	1.28622	L	0.103822	0.0427732	+
RDgCol0706A0589	2007.5	Dead	1	2008-08-06	15	M	63	Adenocarcinoma	II	7.5×5.5×2cm	82.5	8	0	T3	N0	M0	2A	0.0305528	0.06214	+	2.03385	H	0.15566	0.0585045	+
RDgCol0706A0575	2007.4	Alive	0	2013.8	76	M	62	Adenocarcinoma	II	2.3×2×0.5cm	2.3	4	0	T2	N0	M0	1	0.0183193	0.0624559	+	3.40929	H	0.124208	0.116858	+
RDgCol0706A0588	2007.5	Dead	1	2010-06-24	37	M	66	Adenocarcinoma	II	2.5×2×1cm	5	10	0	T4a	N0	M0	2B	0.0422536	0.066959	+	1.58469	L	0.160905	0.104935	+
RDgCol0704A0439	2007.2	Alive	0	2013.8	78	M	63	Adenocarcinoma	II	9×8×8cm	576	12	0	T3	N0	M0	2A	0.00794472	0.0690044	+	8.68557	H	0.0950523	0.112454	+
RDgCol0705A0530	2007.4	Alive	0	2013.8	76	F	84	Adenocarcinoma	II	2×2×1.5cm	6	5	0	T2	N0	M0	1	0.0174483	0.0720454	+	4.12907	H	0.124869	0.0412825	-
RDgCol0609A0297	2006.9	Dead	1	2008-09-30	24	M	75	Adenocarcinoma	II	7×6×2cm	84	7	2	T4a	N1b	M0	3B	0.0346971	0.0752557	+	2.16893	H	0.12525	0.0688679	+
RDgCol0704A0440	2007.2	Dead	1	2008-10-06	20	M	74	Adenocarcinoma	II	15×13×11cm	2145	6	1	T2	N1a	M0	3A	0.0255395	0.0763292	+	2.98868	H	0.136196	0.0494807	+
RDgCol0704A0449	2007.1	Alive	0	2012-08-16	n/a	M	78	Adenocarcinoma	II	2-1.2×1.5×1.5cm	3.6	n/a	n/a	T4a	N0	M0	2B	0.0274599	0.084497	+	3.07711	H	0.155656	0.0187695	-
RDgCol0704A0455	2007.3	Dead	1	2011-04-09	49	F	78	Adenocarcinoma	II	3.5×3×1cm	10.5	5	1	T3	N1a	M0	3B	0.0323126	0.0845875	+	2.61778	H	0.119361	0.159089	+
RDgCol0705A0529	2007.4	Alive	0	2013.8	76	F	77	Adenocarcinoma	II	n/a	n/a	4	0	T3	N0	M0	2A	0.0236127	0.08977	+	3.80177	H	0.132686	0.0651467	+
RDgCol0706A0592	2007.5	Alive	0	2013.8	75	F	70	Adenocarcinoma	II	2.2×2×1cm	4.4	8	0	T3	N0	M0	2A	0.028081	0.091066	+	3.24297	H	0.109633	0.102474	+
RDgCol0705A0532	2007.4	Alive	0	2013.8	76	F	65	Adenocarcinoma	II	5.5×4×1cm	22	11	0	T3	N0	M0	2A	0.012662	0.0975824	+	7.70669	H	0.0816584	0.0449721	+
RDgCol0609A0281	2006.7	Dead	1	2009-02-17	31	M	70	Adenocarcinoma	II	6×5.5×1/7×5×0.5cm	33/17.5	n/a	n/a	T3	N0	M0	2A	n/a	0.118407	+	n/a		0.0468511	0.102188	+
RDgCol0705A0533	2007.4	Dead	1	2010-02-05	34	F	76	Adenocarcinoma	II	8×4.5×2cm	72	9	0	T3	N0	M0	2A	0.0276422	0.126381	+	4.57204	H	0.130355	0.0483397	+
RDgCol0704A0457	2007.3	Alive	0	2012-08-16	n/a	M	65	Adenocarcinoma	II	4.5×4×1cm	18	8	0	T3	N0	M0	2A	0.00908753	0.127105	+	13.9868	H	0.0831453	0.104785	+
RDgCol0609A0293	2006.9	Dead	1	2011-11-27	62	F	75	Adenocarcinoma	II	4.5×3×1.5cm	20.25	2	2	T3	N1b	M0	3B	0.0581184	0.131498	+	2.26258	H	0.134753	0.0321481	-
RDgCol0609A0296	2006.9	Dead	1	2011-04-12	55	M	80	Adenocarcinoma	II	4×3×1.5/2×1.7×1cm	18/3.4	n/a	n/a	T3	N0	M0	2A	0.00899162	0.140856	+	15.6652	H	0.0427419	0.0522011	+
RDgCol0705A0535	2007.4	Alive	0	2013.8	76	M	74	Adenocarcinoma	II	5×4×1.5cm	30	6	0	T3	N0	M0	2A	0.0141778	0.163918	+	11.5616	H	0.112012	0.104117	+
RDgCol0704A0444	2007.2	Dead	1	2008-11-05	21	F	62	Adenocarcinoma	II	4×3×2.5cm/2.5×2×1.5cm	30/7.5	16	12	T3	N2b	M0	3C	0.0376373	0.181021	+	4.80963	H	0.133268	0.0772387	+
RDgCol0704A0465	2007.3	Dead	1	2010-04-22	37	M	72	Adenocarcinoma	II	10×10×8.2cm	820	14	1	T3	N1a	M0	3B	0.0397275	n/a	n/a	n/a		0.110749	n/a	n/a
RDgCol0705A0543	2007.4	Dead	1	2010-02-25	34	F	63	Adenocarcinoma	II	3.5×3×1.5cm	15.75	12	1	T3	N1a	M0	3B	0.0333653	n/a	n/a	n/a		0.15658	n/a	n/a
RDgCol0704A0437	2007.1	Dead	1	2008-07-10	18	F	71	Adenocarcinoma	II-III	7×7×4cm	196	10	0	T2	N0	M0	1	0.0130856	0.0118584	-	0.90622	L	0.0838298	0.0531196	+
RDgCol0609A0283	2006.8	Dead	1	2006-11-30	3	F	73	Adenocarcinoma	II-III	5×3.5×3cm	52.5	6	3	T3	N1b	M1b	4B	0.0337884	0.0164129	-	0.485755	L	0.0945888	n/a	+
RDgCol0609A0292	2006.9	Alive	0	2013.8	83	M	85	Adenocarcinoma	II-III	4×4×2.5cm	40	9	0	n/a	N0	M0	n/a	n/a	0.0169708	-	n/a		n/a	0.00973077	-
RDgCol0706A0597	2007.5	Alive	0	2013.8	75	F	58	Adenocarcinoma	II-III	3.5×3×1cm	10.5	4	2	T3	N1b	M0	3B	0.0228279	0.0276495	-	1.21121	L	0.11322	0.034902	-
RDgCol0704A0442	2007.2	Dead	1	2012-12-17	70	M	89	Adenocarcinoma	II-III	15×13×11cm	2145	6	0	T3	N0	M0	2A	0.0452967	0.031084	-	0.686231	L	0.0607913	0.0716608	+
RDgCol0705A0540	2007.4	Alive	0	2013.8	76	F	54	Adenocarcinoma	II-III	4×3.5×1cm	14	10	1	T4a	N1a	M0	3B	0.0421354	0.0341285	-	0.809974	L	0.0559341	0.0481482	+
RDgCol0705A0525	2007.4	Alive	0	2013.8	76	F	57	Adenocarcinoma	II-III	4.5×3×1cm	13.5	12	1	T3	N1a	M0	3B	0.0295498	0.0345467	-	1.1691	L	0.0839219	0.068423	+
RDgCol0705A0539	2007.4	Dead	1	2008-07-25	15	F	71	Adenocarcinoma	II-III	5×4×1.3cm/5×3.5×1cm	26/17.5	6	4	T3	N2a	M0	3B	0.0171742	0.037097	-	2.16004	H	0.15292	0.0296827	-
RDgCol0611A0312	2006.9	Alive	0	2013.8	83	M	80	Adenocarcinoma	II-III	5×4.5×1cm	22.5	5	0	T3	N0	M0	2A	0.0180553	0.0401254	-	2.22236	H	0.0995333	0.0415733	-
RDgCol0704A0435	2007.1	Dead	1	2008-05-14	16	M	n/a	Adenocarcinoma	II-III	5.5×4.5×3.5cm	86.625	10	0	T3	N0	M0	2A	0.0297327	0.0434894	+	1.46268	L	0.130654	0.0422751	-
RDgCol0704A0454	2007.3	Alive	0	2012-08-16	n/a	M	73	Adenocarcinoma	II-III	4.5×3.5×1.5cm	23.625	7	0	T3	N0	M0	2A	0.0101291	0.0439392	+	4.33792	H	0.119083	0.0577052	+
RDgCol0704A0475	2007.2	Dead	1	2010-02-14	36	M	90	Adenocarcinoma	II-III	5×4×1cm	20	6	0	T3	N0	M0	2A	0.0216235	0.0513366	+	2.37411	H	0.15576	0.151059	+
RDgCol0705A0536	2007.4	Alive	0	2012-08-16	n/a	M	67	Adenocarcinoma	II-III	12×11×5cm	660	11	0	T4b	N0	M0	2A	0.0211452	0.0558163	+	2.63967	H	0.0806633	0.0348682	-
RDgCol0704A0463	2007.3	Dead	1	2010-11-02	44	M	67	Adenocarcinoma	II-III	3.5×3×2cm	21	8	3	T3	N1b	M0	3B	0.0220913	0.0598132	+	2.70754	H	0.121968	0.032176	-
RDgCol0609A0288	2006.8	Dead	1	2009-02-12	30	F	58	Adenocarcinoma	II-III	5×4×1.5cm	30	7	4	T3	N2a	M0	3B	0.0154237	0.0598972	+	3.88344	H	0.115415	0.0636178	+
RDgCol0706A0583	2007.5	Dead	1	2009-09-03	28	M	64	Adenocarcinoma	II-III	5.5×4×2.5cm	55	12	0	T3	N0	M0	2A	0.0159877	0.0605077	+	3.78465	H	0.0964154	0.0372602	-
RDgCol0609A0291	2006.9	Alive	0	2013.8	83	F	62	Adenocarcinoma	II-III	7.5×5×2cm	75	10	0	T3	N0	M0	2A	n/a	0.0623009	+	n/a		n/a	0.0177596	-
RDgCol0609A0294	2006.9	Dead	1	2008-03-03	18	M	48	Adenocarcinoma	II-III	5.5×4×2cm	44	9	6	T3	N2a	M0	3B	0.0290039	0.0627608	+	2.16388	H	0.113144	0.0251895	-
RDgCol0706A0607	2007.5	Alive	0	2013.8	75	M	66	Adenocarcinoma	II-III	n/a	n/a	20	0	T3	N0	M0	2A	0.0199736	0.0628533	+	3.14682	H	0.188064	0.0509328	+
RDgCol0705A0541	2007.4	Dead	1	2009-04-19	24	F	67	Adenocarcinoma	II-III	4×3×1.5cm	18	7	2	T3	N1b	M0	3B	0.0165528	0.0643456	+	3.88729	H	0.118557	0.0186364	-
RDgCol0704A0453	2007.3	Dead	1	2008-05-29	14	F	84	Adenocarcinoma	II-III	6×5×5cm	150	5	1	T3	N1a	M0	3B	0.0597781	0.0686164	+	1.14785	L	0.124411	0.0936188	+
RDgCol0706A0609	2007.5	Dead	1	2008-07-29	14	M	62	Adenocarcinoma	II-III	6×5×1.3cm	39	7	4	T3	N2a	M0	3B	0.044796	0.0792866	+	1.76995	L	0.165755	0.0581071	+
RDgCol0609A0298	2006.9	Alive	0	2013.8	83	F	59	Adenocarcinoma	II-III	4.5×3×1.5cm	20.25	4	0	T3	N0	M0	2A	0.026101	0.0971976	+	3.72391	H	0.147988	0.0738996	+
RDgCol0704A0436	2007.1	Alive	0	2013.8	79	F	n/a	Adenocarcinoma	II-III	3.5×2×2cm	14	5	0	T3	N0	M0	2A	0.0197861	0.0997207	+	5.03993	H	0.076591	0.0646698	+
RDgCol0609A0287	2006.8	Alive	0	2013.8	84	M	55	Adenocarcinoma	II-III	7.5×4.5×2.5cm	84.375	n/a	n/a	T3	N0	M0	2A	0.0178699	0.111116	+	6.21807	H	0.146896	0.0566103	+
RDgCol0609A0285	2006.8	Dead	1	2011-03-23	55	F	70	Adenocarcinoma	II-III	5.5×4.5×0.7cm	17.325	3	1	T3	N1a	M0	3B	n/a	0.117171	+	n/a		n/a	0.0773527	+
RDgCol0609A0295	2006.9	Dead	1	2010-12-05	51	F	24	Adenocarcinoma	II-III	3.5×3×1cm	10.5	24	4	T3	N2a	M0	3B	0.0205565	0.155838	+	7.58095	H	0.0933744	0.138316	+
RDgCol0609A0278	2006.7	Dead	1	2009-11-19	40	M	75	Adenocarcinoma	II-III	2.5×2.5×1cm	6.25	n/a	n/a	T4b	N0	M0	2C	0.0625152	n/a	n/a	n/a		0.15805	n/a	n/a
RDgCol0704A0451	2007.3	Alive	0	2012-08-16	n/a	F	68	Adenocarcinoma	III	3.5×3×2cm	21	39	0	T3	N0	M0	2A	0.0138475	0.0436789	+	3.15428	H	0.0902261	0.0402404	-
RDgCol0701A0405	2007.1	Dead	1	2008-01-07	12	F	62	Adenocarcinoma	III	10×10×9cm	900	19	10	T3	N2b	M0	3C	0.0263781	0.0521457	+	1.97685	L	0.13242	0.0749129	+
RDgCol0611A0310	2006.9	Dead	1	2007-02-19	5	F	73	Adenocarcinoma	III	6×5×3cm	90	8	6	T3	N2a	M0	3B	0.0154457	0.0529576	+	3.42863	H	0.0935755	0.0901922	+
RDgCol0701A0404	2007.1	Dead	1	2007-07-13	6	M	80	Adenocarcinoma	III	9×8×7cm	504	10	0	T4b	N0	M0	2C	0.0378287	0.0560815	+	1.48251	L	0.10752	0.0836824	+
RDgCol0705A0531	2007.4	Alive	0	2013.8	76	M	80	Adenocarcinoma	III	10×6×1cm	60	9	2	T3	N1b	M0	3B	0.0181368	0.0754355	+	4.15924	H	0.112703	0.0657406	+
RDgCol0704A0476	2007.2	Dead	1	2007-07-15	5	M	48	Adenocarcinoma	III	8×7×3cm	168	5	0	T4b	N0	M0	2C	0.0065392	0.0876665	+	13.4063	H	0.0811544	0.109856	+
